# Supplementary material for: Inhibition of hepatic oxalate overproduction ameliorates metabolic dysfunction-associated steatohepatitis
Source: Nat Metab. 2024 Sep 27;6(10):1939–62. doi: 10.1038/s42255-024-01134-4 (PMC11495999; doi:10.1038/s42255-024-01134-4)
Supplement: Supplementary file 3 — Statistical source data. [file 42255_2024_1134_MOESM3_ESM.xlsx]

## Sheet: 1a steatosis 
Spearman’s correlations were calculated between the expression of genes regulating glyoxylate metabolism or oxalate formation and hepatic fat in livers from transplantation donors (n=206, GSE26106).
	AGXT	LDHA	HAO1	GRHPR	PRODH2	log10_fat_protein		Gene	r	p value
	12.5329	14.7336	13.0183	11.9512	12.1981	-1.22401		AGXT	-0.183793	0.0083411
	13.0981	14.8621	14.6248	13.088	12.9549	-1.08715		LDHA	0.0422423	0.550563
	5.87208	12.0497	6.61743	11.3415	11.7295	-1.17609		HAO1	0.0477917	0.495141
	12.0848	14.6565	11.5317	10.3977	11.0658	-1.20781		GRHPR	-0.00568249	0.936028
	7.70657	14.9201	10.0992	9.62242	7.31344	-0.825264		PRODH2	-0.153028	0.0296859
	12.2097	12.4895	13.5873	11.7795	12.2385	-0.922985
	11.6082	14.5651	11.1098	11.2041	10.0587	-1.01694
	12.4783	14.1801	12.6583	12.1642	12.048	-0.85462
	11.5768	14.1284	11.6309	11.1409	10.5806	-1.11443
	11.8365	16.0167	12.2307	11.5498	11.2962	-1.08869
	11.7779	14.5096	10.5819	10.9285	NA	-1.28597
	12.7457	15.2848	13.381	12.2447	12.033	-1.25691
	13.6898	14.9047	13.3383	12.6931	13.468	-1.10199
	11.4385	15.654	12.4432	12.2912	11.3199	-1.1791
	10.2105	14.3555	11.4383	10.3455	11.0339	-1.12153
	12.8957	14.6224	12.9374	12.3119	12.29	-1.40334
	12.7603	15.1935	12.9255	12.24	12.2043	-1.22262
	11.1644	15.0605	11.7754	11.6874	10.4826	-1.14433
	12.4885	15.0963	13.2221	12.4777	11.3847	-1.08312
	13.5638	15.0753	13.4586	12.9093	12.9635	-1.13334
	11.9946	14.6656	11.5522	11.5497	10.806	-0.967494
	11.2912	15.5778	12.8337	11.6693	10.6923	-1.06152
	11.7322	16.3858	12.6823	10.9289	NA	-1.1095
	11.379	15.4562	12.6043	11.6852	11.1316	-1.09206
	11.8542	14.8361	11.6775	10.9581	11.4684	-0.847909
	10.3792	15.1164	10.5411	11.1329	9.5706	-1.1651
	10.6595	16.5383	11.6683	11.1342	10.3737	-1.01394
	12.6951	14.6383	13.4525	12.2969	12.5944	-1.0607
	12.2533	14.5469	13.0922	12.6175	12.2704	-0.593686
	12.7787	13.893	13.9042	11.94	12.5236	-1.23125
	11.7408	14.2656	13.5603	11.7102	11.7291	-0.916454
	11.7059	14.2104	12.8693	11.7913	11.6025	-0.24012
	11.8221	15.5735	13.3834	12.0589	10.4933	-1.05959
	13.0498	14.4584	13.9072	12.2319	12.8684	-0.827288
	12.1382	15.2283	13.132	12.8936	11.7569	-1.09177
	13.257	14.1204	14.1911	13.3633	12.3163	-0.859714
	11.9234	15.9659	12.1935	12.3989	10.0227	-1.08312
	11.692	15.5059	13.2936	11.7563	10.7356	-0.65426
	13.3786	15.0638	13.4501	12.9807	11.9555	-0.865077
	11.3785	15.2946	12.8421	NA	10.2701	-0.947877
	12.1303	14.9507	12.8502	NA	10.3603	-0.76024
	11.664	15.2226	13.6185	12.3927	11.4567	-0.842877
	13.0382	14.1106	14.4344	13.5978	12.3268	-1.0483
	12.5382	13.4735	12.4412	11.6433	12.3957	-1.09206
	13.5116	14.8829	14.8172	13.1977	12.8312	-0.79588
	11.887	15.294	13.7481	12.2736	12.0217	-1.14267
	13.4162	15.2593	13.7191	12.7103	12.3837	-0.704234
	12.6285	15.5644	14.0001	13.1756	11.9122	-1.1383
	13.2052	14.8118	14.2021	13.094	13.0153	-0.917465
	12.2811	15.9153	13.1467	11.7098	11.2948	-1.08814
	12.7248	14.7346	13.4385	13.4655	12.1173	-0.913814
	11.5121	14.378	11.2985	10.8496	10.8324	-0.959382
	10.2696	15.031	12.2835	11.9276	10.9925	-0.832864
	12.0718	14.8077	13.4631	12.4859	11.9686	-0.813489
	12.2519	15.4369	12.4968	11.1724	10.1221	-1.01568
	12.8461	14.8386	13.5615	12.5191	12.5778	-1.07918
	10.8869	15.7344	11.5551	11.6994	9.92652	-1
	12.3262	15.3385	12.8893	12.4494	11.9271	-1.14749
	11.8696	15.7387	12.8629	12.3523	10.4352	-0.751499
	11.2076	12.7228	11.7479	11.2123	11.2329	-1.14806
	10.3161	12.2923	10.4342	10.5248	10.9293	-0.743174
	10.3474	14.9595	12.6422	10.9513	10.4787	-1.0875
	11.4065	14.0529	11.5572	10.9684	11.0872	-0.527288
	12.2469	15.8558	13.3461	11.9891	10.3401	-1.1651
	12.2592	15.195	13.1956	12.6011	11.6009	-0.992861
	13.6551	14.6062	13.7632	12.9649	12.6886	-1.11262
	11.2995	15.0103	13.2107	12.6122	11.5519	-0.86986
	11.6799	15.3168	11.7994	11.2143	11.086	-0.861051
	12.1083	14.2344	12.5332	11.4857	11.7329	-1.09932
	12.8336	15.574	12.6312	11.9658	11.0709	-1.01681
	11.3406	15.424	13.6508	12.0831	10.6564	-0.685523
	10.9697	NA	11.9614	12.094	10.5897	-0.953488
	10.5399	15.0849	10.7634	11.3298	10.5374	-1.19382
	11.7511	14.2037	13.4013	12.4486	NA	-1.03218
	12.402	15.1679	14.2145	13.3011	11.8307	-0.668818
	10.4996	15.0004	9.66225	10.5691	9.84795	-0.715612
	12.4112	13.2424	12.5299	11.9456	11.7304	-0.939179
	10.8165	NA	11.4673	10.581	10.0026	-1.03393
	11.1418	15.3172	13.8255	12.0705	12.1347	-0.877639
	13.1839	15.7612	13.9232	13.1107	11.8827	-1.03826
	9.72411	14.0365	14.014	11.021	10.6758	-0.850238
	11.8988	16.3109	8.77641	10.1923	11.441	-1.19133
	10.9302	14.5859	12.247	11.518	10.4943	-0.574031
	12.2607	14.4344	12.2799	11.9681	11.2958	-0.971971
	11.2581	15.1208	12.5753	11.5471	10.2216	-1.03476
	11.5085	14.3939	13.2512	13.1539	11.5907	-0.803477
	12.2989	14.3801	13.9971	12.9051	12.1257	-0.858671
	9.54063	14.7051	10.4579	10.1973	8.33564	-0.339948
	11.7235	15.4595	13.7113	12.2931	11.7758	-0.79588
	12.3867	14.7939	13.3759	12.3692	12.1094	-1.15932
	12.5532	NA	13.484	11.9968	12.5481	-1.05115
	12.2361	14.382	12.3536	12.2794	11.6677	-1.16563
	10.0328	15.6775	10.2024	10.0832	10.0938	-0.955581
	12.0703	14.0506	13.3399	11.095	11.4817	-0.424269
	11.5512	15.0852	13.1494	12.1563	11.7719	-1.0562
	12.9408	14.812	13.4095	12.4978	11.8336	-0.760342
	13.2254	14.3966	14.0793	13.3479	11.9944	-1.17089
	11.394	14.9279	15.0128	12.0506	12.2166	-1.1181
	12.4955	16.0217	12.0822	12.4153	11.6026	-1.19671
	9.02938	15.8279	9.52689	10.0143	8.60106	-1.02377
	12.5095	13.7141	12.9733	12.5446	11.8416	-0.995254
	13.5647	14.6989	14.0551	13.5461	12.4139	-1.03838
	13.5292	14.5385	14.2084	12.7439	13.1707	-1.01128
	12.5366	14.0711	12.7633	12.2346	12.3695	-0.834633
	11.3753	15.0993	13.5027	12.1328	10.8031	-0.960976
	13.6291	14.0708	14.7708	13.7857	12.5167	-1.23161
	NA	15.1936	13.9865	13.2458	11.4998	-0.534879
	12.2512	15.1107	13.9089	12.3682	12.1585	-0.997277
	11.4578	13.5281	13.5207	11.9517	11.9671	-1.20071
	11.0441	15.5804	11.7026	11.9037	9.48729	-0.384975
	7.67219	15.5119	10.2057	10.8264	8.04042	-0.953144
	11.3825	14.8252	13.0157	11.745	11.5298	-1.12494
	12.1756	15.5514	11.6562	11.8636	11.1275	-0.487551
	12.6537	15.0752	12.8084	12.5186	12.7528	-1.23784
	11.9976	14.3023	12.1693	11.1459	11.729	-1.02039
	12.9521	14.8738	13.0031	12.7955	11.8561	-1.33788
	12.0299	15.0386	11.7225	10.9607	10.5841	-1.20846
	12.2764	15.2646	12.6376	11.1982	10.3175	-0.780003
	11.2234	15.3272	12.3516	11.8055	10.5923	-0.673163
	12.5902	15.0627	13.0539	12.1804	12.2158	-1.05368
	13.2325	14.9386	14.0024	13.1717	12.4657	-0.924279
	12.1631	15.3504	12.2053	10.8131	10.477	-1.23339
	12.291	14.4662	12.8822	12.46	11.7471	-0.805088
	12.0311	15.8184	12.9849	11.9789	11.1882	-0.931543
	12.6606	14.7472	13.0397	12.5299	11.9133	-1.21528
	12.4695	15.141	13.2708	12.9001	11.5798	-1.10646
	11.4865	14.4417	11.9426	11.6184	11.2894	-0.944585
	12.0655	15.5293	12.9242	12.4469	11.4908	-0.71421
	12.7487	13.673	14.4216	11.1134	13.2375	-1.12135
	13.1095	15.7516	12.9826	12.9627	10.7039	-0.938895
	13.1057	15.4838	12.5951	12.2782	12.3926	-0.828265
	11.4744	14.8476	12.108	10.841	10.943	-1.10914
	13.08	14.6485	13.8456	12.3432	11.9291	-1.19382
	13.3723	14.8137	13.7283	12.4963	12.0201	-0.70411
	12.0481	14.3927	13.6417	12.3333	12.3676	-1.02783
	12.6672	14.2617	13.2793	12.2152	12.5948	-0.528274
	12.0635	15.0386	12.4661	11.908	11.4199	-0.980404
	12.4678	14.4081	13.4166	12.1709	12.474	-1.15323
	10.2301	15.0035	11.4951	11.3425	9.66672	-0.69897
	11.9006	14.1759	12.3819	12.1426	11.159	-0.91352
	12.5746	15.4352	13.1417	12.08	11.1827	-0.819647
	13.703	14.8928	14.0245	12.7865	12.5872	-0.609359
	12.769	15.2296	13.5317	13.4703	11.9469	-1.16531
	12.3125	14.9626	12.6125	11.9444	11.7454	-1.19033
	11.2645	15.0689	13.2912	11.7011	11.2691	-0.554478
	11.5085	15.155	12.9717	NA	11.4061	-0.815063
	11.6482	15.1896	13.2506	11.6818	10.1957	-1.21085
	10.4475	14.9671	10.8602	11.2829	9.21252	-0.722451
	13.6447	14.6314	13.9178	12.8105	13.8	-1.19133
	12.754	14.4036	11.7491	12.3224	10.6201	-1.21342
	13.6353	15.3837	13.4966	12.1925	12.4083	-1.08856
	12.9387	15.8844	13.2393	11.9128	10.7848	-1.03892
	12.187	13.7263	12.0062	11.571	11.8008	-1.18799
	11.5976	15.1771	12.2174	11.5236	11.5773	-1.12414
	12.3377	14.3864	13.3208	12.5224	12.2076	-0.730939
	12.8879	13.8272	13.6589	NA	12.4368	-1.01336
	13.3343	15.6579	13.0652	12.2416	12.175	-1.06695
	12.4933	14.8853	13.0347	11.6537	11.9384	-1.11513
	13.1215	15.3654	13.8135	12.841	12.3235	-1.12832
	11.6441	13.795	11.2373	10.2181	10.6848	-1.22262
	11.8888	14.331	11.6397	11.4599	10.6839	-1.06888
	12.9025	15.2305	13.1744	12.1497	11.8079	-0.812913
	12.3891	14.8629	13.0989	11.5991	11.2653	-1
	12.53	14.4423	13.5478	12.6528	11.9715	-0.827637
	11.9386	14.9571	12.9385	11.6754	10.8201	-0.500602
	12.3027	14.9118	12.5994	11.9008	11.5983	-1.11007
	11.9083	14.3479	13.5975	11.7459	11.0163	-0.712334
	12.5679	14.4166	13.9915	13.2957	12.3596	-1.14613
	12.7624	14.3051	13.3085	12.7685	12.4719	-1.13389
	12.7123	14.459	13.514	12.946	11.6929	-1.16827
	12.4545	15.2421	12.7696	11.9316	11.651	-1.02119
	13.0577	14.0709	14.0082	13.3836	12.0799	-1.30103
	12.9987	14.4883	14.0109	13.1584	12.1643	-0.895676
	12.304	14.8421	12.7956	12.0539	11.4616	-0.918399
	10.5962	14.0382	10.8822	10.1391	9.44868	-1.13167
	12.8497	13.5392	12.3471	11.9522	12.4675	-1.07287
	12.5297	15.0961	13.1953	12.3323	10.4082	-1.06575
	12.5353	13.5906	12.4286	12.1394	12.297	-1.07004
	12.4054	13.7275	12.7512	10.863	12.6742	-1.14732
	11.9088	14.0114	11.1689	10.0288	11.4954	-1.12397
	13.2589	15.5817	13.1873	12.6167	11.6285	-1.19382
	12.3462	15.2313	13.4229	12.8824	11.0138	-1.16463
	11.1544	15.1325	12.7227	11.472	11.5192	-1.08031
	11.321	15.0081	14.2568	11.9823	11.3177	-0.818657
	12.5748	14.6447	14.0711	12.6839	12.3017	-0.69897
	12.8899	14.9919	14.0654	13.5669	11.9313	-1.02377
	13.455	14.2355	14.0882	12.6464	12.5009	-1.12397
	13.1745	15.0513	13.4262	12.3633	11.7495	-1.15445
	11.363	14.5653	10.781	11.1324	9.66216	-0.994248
	12.3055	14.3351	13.5976	12.1552	NA	-1.18906
	13.5586	14.8088	13.1447	13.0627	12.6952	-0.86378
	11.8426	14.1094	12.6958	12.0711	11.7044	-1.10834
	11.8754	NA	14.5202	13.6112	11.561	-0.930027
	12.258	15.0481	12.8487	11.7716	10.5727	-1.06952
	13.2373	15.0619	14.3009	13.2663	13.0219	-1.10763
	9.24124	15.1974	10.7989	10.4836	8.37322	-1.14188
	11.6989	15.235	12.7287	12.1141	11.2357	-0.97677
	13.2112	14.4958	14.3332	13.2276	12.1359	-1.21913
	12.6654	13.9268	13.7097	12.085	12.397	-0.820392
	14.1159	14.1452	14.4503	13.9372	13.5118	-1.10914
	11.7656	14.3997	13.733	11.2089	11.9694	-0.962211
	13.0306	14.4558	13.0094	12.4978	12.4988	-1.10307
	12.93	14.207	13.4475	12.5506	11.6743	-0.750123
	12.2633	14.7472	13.6092	11.6739	11.0148	-1.05485
	12.0816	15.1465	14.3596	13.5456	11.2901	-0.914933
	12.3804	13.9854	12.9874	11.3695	12.597	-0.889885

## Sheet: 1a MASH
The association between the expression of genes regulating glyoxylate metabolism or oxalate formation and MASH was assessed through regression models and a meta-analysis based on transcriptomics of livers from patients with or without MASH (MASH: n=104, control: n=44, GSE83452; MASH: n=24, control: n=24, GSE61260).
		Gene	Beta	SE	p value	FDR
		AGXT	-0.140741	0.0417251	0.000743365	0.00892038
		LDHA	0.0198054	0.0484014	0.6824	0.732725
		HAO1	-0.0159458	0.0453812	0.725307	0.732725
		GRHPR	-0.0242002	0.0331812	0.465797	0.621062
		HOGA1	-0.0541822	0.0612907	0.376686	0.565029
		PRODH2	-0.0387257	0.0437405	0.375967	0.565029

## Sheet: 1c
Expression of AGXT, GRHPR, PRODH2, HOGA1, HAO1, and LDHA relative to GAPDH in liver samples from patients with end-stage MASH (n=23) and controls (n=10).
		Control										MASH
	AGXT	1.1113	0.941792	0.903576	1.00022	0.931912	0.494681	1.82874	0.354358	1.34087	1.09256	0.501499	0.360484	0.252474	1.16233	0.067155	0.73546	0.259071	0.074867	0.727919	0.047347	0.244573	0.50367	0.017634	0.904221	0.243485	0.395161	0.199954	0.27134	0.276497	0.431744	0.064294	0.693686	1.44904
	GRHPR	0.736157	0.64657	0.658593	0.442751	1.78517	2.12191	0.492138	0.258081	0.284145	2.57449	0.069297	0.494133	0.404548	0.402049	1.12284	0.266378	0.204813	2.56662	0.495881	0.86815	0.827086	1.10719	0.21743	0.61705	1.16473	0.101662	0.500576	0.25592	0.08936	4.73992	2.27102	3.14038	0.079522
	PRODH2	0.654669	1.08017	1.62393	0.931278	0.829613	1.12304	0.201171	1.13657	1.59568	0.823885	0.642136	1.26867	0.815162	0.804403	0.125809	0.88589	0.69243	0.061062	0.593031	0.043687	1.01415	0.374086	0.7103	0.393483	1.79816	0.699725	0.930651	1.62914	0.862209	1.17128	0.614294	0.570253	0.459226
	HOGA1	0.222304	0.226308	1.62431	1.62198	2.13273	2.00547	0.281308	0.142376	0.081869	1.66134	0.383924	0.52232	1.54438	2.34648	0.15846	2.50889	0.654784	0.983352	1.17085	0.139524	0.21594	1.0587	1.36789	0.203765	0.180757	2.05268	0.465679	0.355751	2.06854	2.10725	0.979653	1.82449	0.411068
	HAO1	0.573581	0.39816	0.333898	0.564969	1.55951	2.31184	0.774599	0.154628	1.08781	2.24101	0.15808	0.086522	2.64139	0.740027	0.259389	0.12021	1.28986	3.63088	1.38001	0.602286	2.08081	1.81797	0.245606	0.140634	0.720049	0.295507	0.228618	0.504575	2.77767	3.44563	2.08035	2.87773	0.157994
	LDHA	0.509933	0.505888	1.52154	1.96057	1.62938	1.53536	0.134727	0.369745	0.498349	1.33451	1.332	0.772386	3.48969	0.388552	1.18864	0.53519	1.70075	1.64709	0.399496	0.312552	0.409976	2.83344	0.77939	0.821601	0.221701	0.217551	0.326282	1.08357	0.377489	2.78626	1.43293	2.88746	0.436727

## Sheet: 1 d and e
Protein abundance and quantification of AGXT relative to GAPDH in liver samples from in liver samples from patients with end-stage MASH (n=23) and controls (n=10).
		Control	MASH
		0.888182	0.930393
		0.977937	0.750203
		0.946353	0.872631
		1.05272	0.878083
		1.13481	0.851123
		0.896442	0.843025
		1.22102	1.0927
		0.81226	0.772003
		1.02775	0.634399
		1.04253	0.774685
			0.804091
			0.868134
			0.682014
			0.800171
			0.872032
			0.756129
			0.826171
			0.768525
			0.7822
			0.815024
			0.772399
			0.810455
			1.13629

## Sheet: 1f
LDH enzymatic activity normalized to protein concentrations in liver samples with end-stage MASH (n=20) and controls (n=10).
		Control	MASH
		2.49261	1.92207
		3.87959	3.55751
		2.41441	4.33662
		2.59018	6.26576
		3.52678	7.39573
		3.45645	4.50174
		1.10425	5.14922
		1.04925	1.33267
		3.6002	5.91912
		1.6927	3.30997
			3.83435
			3.66046
			6.5175
			1.45971
			3.98415
			2.90281
			3.9346
			4.196
			2.17116
			4.62705

## Sheet: 1g
Liver oxalate normalized to tissue weight in samples from patients with end-stage MASH (n=23) and controls (n=10).
		Control	MASH
		0.343484	0.518255
		0.186211	0.851449
		0.402082	0.408968
		0.487217	0.555541
		0.565635	0.340622
		0.259908	0.674847
		0.36105	0.726123
		0.149933	0.493631
		0.724473	0.880458
		0.360963	0.727978
			0.310446
			0.840511
			0.882894
			0.486521
			0.878772
			0.687267
			0.343189
			0.861137
			0.804322
			0.448944
			0.955684
			0.731564
			0.410119

## Sheet: 1j
Liver samples were collected from C57BL/6J mice fed a standard chow diet (Control) or a high-fat, high-fructose, high-cholesterol diet (MASH diet) for 24 weeks. Expression of Agxt, Grhpr, Prodh2, Hoga1, Hao1, and Ldha relative to Gapdh in liver samples from mice with or without MASH (n=6).
			Control						MASH
		Agxt	0.892676	1.36894	0.814366	1.04187	1.17874	0.703414	0.421928	0.374664	0.579207	0.318709	0.261601	0.433414
		Grhpr	0.736378	1.05039	1.2018	1.06843	1.00692	0.936079	0.605085	1.23431	0.945054	0.792836	0.767149	0.660045
		Prodh2	0.273828	1.40592	1.19945	1.16528	0.96453	0.990999	0.581535	0.764023	1.38277	1.16482	1.1659	0.742957
		Hoga1	0.718418	1.26944	1.09043	1.09453	0.857575	0.969614	0.709396	0.94812	0.9773	0.760024	1.49918	0.826032
		Hao1	0.337835	1.12834	1.24837	1.05613	1.22443	1.0049	0.959551	0.79382	2.09446	0.661691	1.73811	1.17434
		Ldha	0.674263	1.26991	0.814865	1.13665	0.973508	1.13081	1.04552	1.33677	1.95083	1.94022	1.12544	2.36788

## Sheet: 1 k and l
Liver samples were collected from C57BL/6J mice fed a standard chow diet (Control) or a high-fat, high-fructose, high-cholesterol diet (MASH diet) for 24 weeks. Protein abundance and quantification of AGXT relative to β-Actin in liver samples from mice with or without MASH (n=6).
		Control	MASH
		1.22376	0.486219
		0.967251	0.559895
		1.04623	0.5474
		0.991156	0.250578
		0.840327	0.457872
		0.931283	0.492164

## Sheet: 1m
Liver samples were collected from C57BL/6J mice fed a standard chow diet (Control) or a high-fat, high-fructose, high-cholesterol diet (MASH diet) for 24 weeks. LDH activity normalized to protein concentration in liver samples from mice with or without MASH (n=6).
		Control	MASH
		3.72898	4.07146
		1.87163	3.41195
		3.31794	6.30213
		4.51159	8.49294
		1.95059	6.14154
		3.29151	5.97949

## Sheet: 1n
Liver samples were collected from C57BL/6J mice fed a standard chow diet (Control) or a high-fat, high-fructose, high-cholesterol diet (MASH diet) for 24 weeks. Liver oxalate normalized to tissue weight in samples from mice with or without MASH (n=6).
		Control	MASH
		0.452093	0.743127
		0.508403	0.877057
		0.169892	0.972175
		0.266862	0.496022
		0.230035	0.53587
		0.17054	0.750356

[truncated: 2 more sheets: 1 o and p, 1 q]
