# Supplementary material for: Inhibition of hepatic oxalate overproduction ameliorates metabolic dysfunction-associated steatohepatitis
Source: Nat Metab. 2024 Sep 27;6(10):1939–62. doi: 10.1038/s42255-024-01134-4 (PMC11495999; doi:10.1038/s42255-024-01134-4)
Supplement: Supplementary file 5 — Statistical source data. [file 42255_2024_1134_MOESM5_ESM.xlsx]

## Sheet: 2 b and c
Male C57BL/6J mice were injected with AAV8-TBG-GFP or AAV8-TBG-AGXT (2x10¹¹ viral genomes per mouse) and placed on the MASH diet for 24 weeks prior to endpoint analyses. Protein abundance, and quantification of AGXT relative to β-Actin in liver samples from mice treated with AAV8-GFP or AAV-AGXT (n=4).
	AAV8-GFP	AAV8-AGXT
	1.01004	5.50625
	0.965376	3.54599
	0.846138	4.3655
	1.17845	3.40012

## Sheet: 2d
Male C57BL/6J mice were injected with AAV8-TBG-GFP or AAV8-TBG-AGXT (2x10¹¹ viral genomes per mouse) and placed on the MASH diet for 24 weeks prior to endpoint analyses. Liver oxalate normalized to tissue weight in samples from mice treated with AAV8-GFP (n=8) or AAV8-AGXT (n=6).
		AAV8-GFP	AAV8-AGXT
		0.838339	0.167004
		0.743313	0.530899
		0.849527	0.478967
		0.55699	0.35356
		0.409216	0.582537
		0.926733	0.352529
		0.692078
		0.57202

## Sheet: 2 e
Male C57BL/6J mice were injected with AAV8-TBG-GFP or AAV8-TBG-AGXT (2x10¹¹ viral genomes per mouse) and placed on the MASH diet for 24 weeks prior to endpoint analyses. Body weight of mice treated with AAV8-GFP (n=8) or AAV8-AGXT (n=6).
		AAV8-GFP	AAV8-AGXT
		35.6	31.8
		34.5	34
		34.1	38.7
		36.3	29.7
		32.7	33.3
		37.6	33.3
		34.1
		35

## Sheet: 2f
Male C57BL/6J mice were injected with AAV8-TBG-GFP or AAV8-TBG-AGXT (2x10¹¹ viral genomes per mouse) and placed on the MASH diet for 24 weeks prior to endpoint analyses. Liver weight of mice treated with AAV8-GFP (n=8) or AAV8-AGXT (n=6).
		AAV8-GFP	AAV8-AGXT
		3.856	1.637
		2.903	2.302
		2.863	2.696
		3.989	1.602
		2.532	1.82
		4.383	2.082
		3.176
		2.697

## Sheet: 2g
Male C57BL/6J mice were injected with AAV8-TBG-GFP or AAV8-TBG-AGXT (2x10¹¹ viral genomes per mouse) and placed on the MASH diet for 24 weeks prior to endpoint analyses. Liver-to-body weight ratios in mice treated with AAV8-GFP (n=8) or AAV8-AGXT (n=6).
		AAV8-GFP	AAV8-AGXT
		10.8	5.1
		8.4	6.8
		8.4	7
		11	5.4
		7.7	5.5
		11.7	6.3
		9.3
		7.7

## Sheet: 2h
Male C57BL/6J mice were injected with AAV8-TBG-GFP or AAV8-TBG-AGXT (2x10¹¹ viral genomes per mouse) and placed on the MASH diet for 24 weeks prior to endpoint analyses. Plasma samples were analyzed for aspartate transaminase (AST) in mice treated with AAV8-GFP (n=8) or AAV8-AGXT (n=6).
		AAV8-GFP	AAV8-AGXT
		114.894	56.7643
		115.595	74.9737
		70.0711	62.3672
		88.9809	58.8653
		128.901	42.0567
		115.595	61.6668
		83.378
		119.797

## Sheet: 2i
Male C57BL/6J mice were injected with AAV8-TBG-GFP or AAV8-TBG-AGXT (2x10¹¹ viral genomes per mouse) and placed on the MASH diet for 24 weeks prior to endpoint analyses. Plasma samples were analyzed for alanine transaminase (ALT) in mice treated with AAV8-GFP (n=8) or AAV8-AGXT (n=6).
		AAV8-GFP	AAV8-AGXT
		133.419	78.8821
		132.731	91.4675
		89.4043	99.0325
		128.605	71.5235
		162.991	87.1348
		114.85	97.657
		57.7689
		167.117

## Sheet: 2 k
Male C57BL/6J mice were injected with AAV8-TBG-GFP (n=8) or AAV8-TBG-AGXT (n=6) (2x10¹¹ viral genomes per mouse) and placed on the MASH diet for 24 weeks prior to endpoint analyses. Scored for steatosis, lobular inflammation, hepatocellular ballooning, and NAS.
		Steatosis		Lobular Inflammation		Hepatocellular Ballooning		NAS
		AAV8-GFP	AAV8-AGXT	AAV8-GFP	AAV8-AGXT	AAV8-GFP	AAV8-AGXT	AAV8-GFP	AAV8-AGXT
		2.8	1	2.8	0.2	1.3	1.2	7	2.3
		3	2.5	2.8	2.2	1.5	2	7.3	6.7
		2.7	2.8	2.7	2.5	1.5	1	6.8	6.3
		2.5	1	2.8	0.3	1.7	0.8	7	2.2
		2.5	2	3	0.5	2	1.7	7.5	4.2
		3	1.5	2.8	1.5	1.3	0.8	7.2	3.8
		2.7		2.7		1.7		7
		2.5		2.8		1.8		7
