# Supplementary material for: Inhibition of hepatic oxalate overproduction ameliorates metabolic dysfunction-associated steatohepatitis
Source: Nat Metab. 2024 Sep 27;6(10):1939–62. doi: 10.1038/s42255-024-01134-4 (PMC11495999; doi:10.1038/s42255-024-01134-4)
Supplement: Supplementary file 7 — Statistical source data. [file 42255_2024_1134_MOESM7_ESM.xlsx]

## Sheet: 3a
Male C57BL/6J mice were injected with AAV8-TBG-GFP or AAV8-TBG-AGXT (2x10¹¹ viral genomes per mouse) and placed on the MASH diet for 24 weeks prior to endpoint analyses. Principal component analysis was performed based on RNA-sequencing of livers from mice treated with AAV8-GFP or AAV8-AGXT (n=4).
	ENSM_ID	symbol	log2FoldChange	baseMean	lfcSE	stat	pvalue	padj
	ENSMUSG00000027346	Gpcpd1	2.13451	2003.24	0.160441	13.3041	2.19197e-40	3.78401e-36
	ENSMUSG00000109141	Gm30692	-3.04347	129.558	0.275858	-11.0327	2.65686e-28	2.29327e-24
	ENSMUSG00000025479	Cyp2e1	1.13274	183857	0.114729	9.87313	5.44415e-23	3.13275e-19
	ENSMUSG00000057880	Abat	1.24399	5464.6	0.128032	9.71625	2.57077e-22	1.10948e-18
	ENSMUSG00000048087	Gm4737	1.13381	1964.35	0.12513	9.06111	1.2913e-19	4.45835e-16
	ENSMUSG00000059908	Mug1	1.12329	42708.6	0.129035	8.70533	3.1665e-18	9.11055e-15
	ENSMUSG00000054827	Cyp2c50	1.3424	5181.01	0.155828	8.61463	7.01663e-18	1.56952e-14
	ENSMUSG00000042248	Cyp2c37	2.26674	3052.56	0.263253	8.61051	7.27345e-18	1.56952e-14
	ENSMUSG00000025089	Gfra1	1.17628	3184.39	0.14019	8.39061	4.83619e-17	9.27635e-14
	ENSMUSG00000067225	Cyp2c54	2.18255	1647.78	0.266644	8.18527	2.71698e-16	4.69031e-13
	ENSMUSG00000031545	Gpat4	0.823594	4144.04	0.105012	7.84286	4.40413e-15	6.79253e-12
	ENSMUSG00000030256	Bhlhe41	1.77018	94.4266	0.225958	7.83411	4.72168e-15	6.79253e-12
	ENSMUSG00000019942	Cdk1	-1.7361	66.3493	0.223173	-7.77917	7.29995e-15	9.69377e-12
	ENSMUSG00000027075	Slc43a1	1.68501	76.3644	0.218041	7.72795	1.09294e-14	1.34767e-11
	ENSMUSG00000008845	Cd163	3.87555	181.595	0.503342	7.69963	1.36457e-14	1.57044e-11
	ENSMUSG00000084839	Gm14097	2.05585	116.253	0.268371	7.66045	1.85278e-14	1.99903e-11
	ENSMUSG00000000686	Abhd15	1.12528	265.678	0.14715	7.64712	2.05531e-14	2.08711e-11
	ENSMUSG00000029695	Aass	0.865944	5700.59	0.114224	7.58107	3.42707e-14	3.28675e-11
	ENSMUSG00000021620	Acot12	0.805589	2807.68	0.113332	7.10819	1.17571e-12	1.06822e-09
	ENSMUSG00000003051	Elf3	-2.5424	92.2059	0.358114	-7.0994	1.25303e-12	1.08155e-09
	ENSMUSG00000026688	Mgst3	-1.41016	491.696	0.2083	-6.76986	1.28904e-11	1.05966e-08
	ENSMUSG00000022562	Oplah	0.943627	4070.04	0.139711	6.75415	1.43672e-11	1.12737e-08
	ENSMUSG00000001403	Ube2c	-2.22931	50.7093	0.330977	-6.73553	1.63331e-11	1.22591e-08
	ENSMUSG00000030934	Oat	1.47058	31986.2	0.219132	6.71094	1.9337e-11	1.39089e-08
	ENSMUSG00000078817	Nlrp12	1.20331	2659.13	0.180836	6.65412	2.84993e-11	1.96793e-08
	ENSMUSG00000109473	B930025P03Rik	1.2278	248.913	0.185836	6.60693	3.92374e-11	2.60521e-08
	ENSMUSG00000032204	Aqp9	0.567314	10436.6	0.0860493	6.59289	4.31332e-11	2.75781e-08
	ENSMUSG00000036585	Fgf1	1.11498	1974.19	0.169487	6.57856	4.75028e-11	2.92872e-08
	ENSMUSG00000056091	St3gal5	1.10631	4595.66	0.168458	6.56727	5.12449e-11	3.05048e-08
	ENSMUSG00000082676	Gm11843	-1.79957	221.384	0.277306	-6.48947	8.61371e-11	4.95662e-08
	ENSMUSG00000027809	Etfdh	0.708229	7101.97	0.109923	6.44295	1.1717e-10	6.52487e-08
	ENSMUSG00000001034	Mapk7	-1.13283	159.015	0.176287	-6.42603	1.3098e-10	7.06594e-08
	ENSMUSG00000005514	Por	1.30359	9301.31	0.203708	6.39932	1.56072e-10	8.16446e-08
	ENSMUSG00000021135	Slc10a1	0.950783	7423.64	0.149231	6.37122	1.87527e-10	9.52142e-08
	ENSMUSG00000029499	Pxmp2	0.871508	1227.98	0.137894	6.32013	2.6134e-10	1.2532e-07
	ENSMUSG00000005089	Slc1a2	1.35788	5511.99	0.214808	6.32137	2.59251e-10	1.2532e-07
	ENSMUSG00000032079	Apoa5	0.614872	18919.7	0.0975213	6.305	2.88192e-10	1.34461e-07
	ENSMUSG00000015112	Slc25a13	0.883807	3634.96	0.140996	6.26832	3.64966e-10	1.658e-07
	ENSMUSG00000022129	Dct	3.08496	42.2109	0.492824	6.25975	3.85589e-10	1.70678e-07
	ENSMUSG00000056313	1810011O10Rik	-1.26894	964.695	0.20331	-6.24138	4.33731e-10	1.87187e-07
	ENSMUSG00000030236	Slco1b2	0.734598	18503.7	0.117884	6.23153	4.61907e-10	1.94486e-07
	ENSMUSG00000086432	B430119L08Rik	1.93786	212.151	0.314197	6.16767	6.93038e-10	2.84855e-07
	ENSMUSG00000027637	1110008F13Rik	1.27992	538.711	0.207685	6.16278	7.14782e-10	2.8696e-07
	ENSMUSG00000036057	Ptpn23	-0.638224	1267.53	0.103852	-6.14553	7.96963e-10	3.12681e-07
	ENSMUSG00000002769	Gnmt	1.30151	14516.8	0.213565	6.09423	1.09963e-09	4.21844e-07
	ENSMUSG00000028011	Tdo2	1.37703	17611.9	0.229766	5.99321	2.05743e-09	7.72118e-07
	ENSMUSG00000017718	Afmid	1.04812	313.974	0.175389	5.97595	2.28752e-09	8.40203e-07
	ENSMUSG00000003813	Rad23a	0.736538	756.912	0.123689	5.95477	2.60443e-09	9.36671e-07
	ENSMUSG00000026890	Lhx6	-1.20803	239.146	0.203103	-5.94786	2.71666e-09	9.57096e-07
	ENSMUSG00000025991	Cps1	0.949593	22861.4	0.160701	5.90907	3.44048e-09	1.18786e-06
	ENSMUSG00000042102	Dmgdh	0.766988	5939.45	0.130471	5.87862	4.13705e-09	1.40035e-06
	ENSMUSG00000002384	Bmp8b	-2.22412	65.3098	0.379152	-5.86604	4.46332e-09	1.48174e-06
	ENSMUSG00000014077	Chp1	0.657708	6082.56	0.112572	5.84256	5.14057e-09	1.67437e-06
	ENSMUSG00000024843	Chka	-1.11405	3780.11	0.192045	-5.801	6.59216e-09	2.06253e-06
	ENSMUSG00000028517	Plpp3	0.790222	2847.47	0.13628	5.79851	6.69072e-09	2.06253e-06
	ENSMUSG00000086043	Gm12473	1.34605	52.1563	0.232005	5.80183	6.55935e-09	2.06253e-06
	ENSMUSG00000028906	Epb41	0.59474	3105.88	0.102683	5.79202	6.95428e-09	2.10617e-06
	ENSMUSG00000038582	Pptc7	0.929615	191.73	0.161233	5.76565	8.13453e-09	2.42115e-06
	ENSMUSG00000028072	Ntrk1	2.35028	26.5235	0.408095	5.75915	8.45369e-09	2.47349e-06
	ENSMUSG00000052934	Fbxo31	1.22855	1774.89	0.213742	5.74783	9.03953e-09	2.60082e-06
	ENSMUSG00000090150	Acad11	0.760357	6619.6	0.132452	5.74061	9.43357e-09	2.6697e-06
	ENSMUSG00000028967	Errfi1	0.600767	29041	0.104885	5.72788	1.01691e-08	2.78649e-06
	ENSMUSG00000030378	Sult2a8	1.73585	7558	0.303005	5.72877	1.01162e-08	2.78649e-06
	ENSMUSG00000002020	Ltbp2	-1.77702	127.222	0.311337	-5.70769	1.14518e-08	3.05057e-06
	ENSMUSG00000028796	Phc2	-0.500817	1187.89	0.087752	-5.70718	1.14863e-08	3.05057e-06
	ENSMUSG00000068220	Lgals1	-1.04437	2033.3	0.18316	-5.70194	1.1845e-08	3.0982e-06
	ENSMUSG00000027239	Mdk	-1.76209	85.1744	0.31	-5.68415	1.31463e-08	3.38724e-06
	ENSMUSG00000026675	Hsd17b7	1.02956	443.127	0.181895	5.66019	1.5121e-08	3.83873e-06
	ENSMUSG00000062753	AI413582	-1.01345	239.505	0.179535	-5.64486	1.65318e-08	4.11871e-06
	ENSMUSG00000029020	Mfn2	0.576624	2626.87	0.102182	5.64311	1.6701e-08	4.11871e-06
	ENSMUSG00000079523	Tmsb10	-1.40735	1733.44	0.250015	-5.62906	1.81192e-08	4.28615e-06
	ENSMUSG00000034066	Farp2	1.16369	174.485	0.206818	5.62666	1.83731e-08	4.28615e-06
	ENSMUSG00000041272	Tox	1.39579	128.094	0.247942	5.62951	1.80722e-08	4.28615e-06
	ENSMUSG00000111709		-2.8973	23.6417	0.514889	-5.62703	1.83335e-08	4.28615e-06
	ENSMUSG00000039917	Rhbdd2	0.913036	530.304	0.162455	5.62023	1.90698e-08	4.3316e-06
	ENSMUSG00000028976	Slc2a5	1.63124	109.718	0.290146	5.62214	1.88604e-08	4.3316e-06
	ENSMUSG00000003809	Gcdh	0.647838	12304.2	0.115812	5.5939	2.22028e-08	4.97775e-06
	ENSMUSG00000026669	Mcm10	1.38553	1593.11	0.247943	5.58809	2.29577e-08	5.08101e-06
	ENSMUSG00000022679	Mpv17l	0.966493	161.375	0.174454	5.5401	3.02298e-08	6.60578e-06
	ENSMUSG00000038550	Ciart	2.71267	216.77	0.491359	5.52075	3.37563e-08	7.28419e-06
	ENSMUSG00000039176	Polg	0.50835	1151.75	0.0922342	5.51151	3.5576e-08	7.58207e-06
	ENSMUSG00000063684	Gm13910	0.768315	1032.12	0.139571	5.50484	3.69497e-08	7.77881e-06
	ENSMUSG00000023078	Cxcl13	4.56452	37.4888	0.830028	5.49924	3.81426e-08	7.93321e-06
	ENSMUSG00000030762	Aqp8	-1.36567	2245.88	0.248881	-5.48722	4.08319e-08	8.39145e-06
	ENSMUSG00000028434	Epb41l4b	0.833124	1702.55	0.151911	5.4843	4.15115e-08	8.43073e-06
	ENSMUSG00000029445	Hpd	1.1748	42159.7	0.21484	5.46823	4.54552e-08	9.12434e-06
	ENSMUSG00000025745	Hadha	0.597349	11081.8	0.109377	5.46137	4.72479e-08	9.37518e-06
	ENSMUSG00000034868	Myl12b	-0.679573	2665.64	0.124548	-5.45632	4.86111e-08	9.53607e-06
	ENSMUSG00000038387	Rras	-0.78491	779.219	0.144071	-5.44809	5.09124e-08	9.87529e-06
	ENSMUSG00000032231	Anxa2	-1.29834	3750.27	0.238661	-5.44011	5.32466e-08	1.02133e-05
	ENSMUSG00000022425	Enpp2	0.599533	1391.5	0.110288	5.43606	5.4471e-08	1.0221e-05
	ENSMUSG00000025317	Car5a	1.04524	362.358	0.192238	5.43721	5.41216e-08	1.0221e-05
	ENSMUSG00000091387	Gcnt4	0.979723	86.9737	0.181669	5.3929	6.93287e-08	1.28691e-05
	ENSMUSG00000085180	AI838599	-1.0953	138.896	0.2032	-5.39028	7.03463e-08	1.28978e-05
	ENSMUSG00000024222	Fkbp5	1.3585	1005.43	0.252103	5.38868	7.09781e-08	1.28978e-05
	ENSMUSG00000031666	Rbl2	0.759253	373.092	0.141429	5.36845	7.94154e-08	1.42807e-05
	ENSMUSG00000027459	Fam110a	-0.881704	135.28	0.164425	-5.36235	8.2144e-08	1.46191e-05
	ENSMUSG00000053604	Rpia	-0.824934	155.108	0.15404	-5.35533	8.53989e-08	1.50433e-05
	ENSMUSG00000033610	Pank1	0.794262	3645.69	0.1485	5.34857	8.86541e-08	1.5459e-05
	ENSMUSG00000044313	Mab21l3	-1.99002	45.831	0.372887	-5.33678	9.46122e-08	1.63329e-05
	ENSMUSG00000034765	Dusp5	-1.25903	116.68	0.236308	-5.32795	9.93274e-08	1.68107e-05
	ENSMUSG00000066072	Cyp4a10	1.60459	32346.5	0.301116	5.32879	9.88678e-08	1.68107e-05
	ENSMUSG00000020000	Moxd1	6.71555	44.6982	1.2623	5.3201	1.03711e-07	1.73821e-05
	ENSMUSG00000006398	Cdc20	-2.17455	55.3465	0.411431	-5.28534	1.25474e-07	2.08006e-05
	ENSMUSG00000054150	Syne3	1.09473	141.511	0.207185	5.28382	1.26517e-07	2.08006e-05
	ENSMUSG00000056666	Retsat	1.37366	15332.3	0.260117	5.28091	1.28542e-07	2.09342e-05
	ENSMUSG00000004038	Gstm3	-2.14919	1144.08	0.407333	-5.27625	1.31855e-07	2.1273e-05
	ENSMUSG00000112129	Pbld1	0.58245	5219.54	0.110437	5.27406	1.33437e-07	2.13289e-05
	ENSMUSG00000034220	Gpc1	1.42282	892.153	0.270032	5.26907	1.37118e-07	2.17162e-05
	ENSMUSG00000009614	Sardh	0.76048	10822.5	0.145141	5.2396	1.60922e-07	2.52545e-05
	ENSMUSG00000029718	Pcolce	-0.952545	445.643	0.182071	-5.23173	1.67934e-07	2.58843e-05
	ENSMUSG00000003949	Hlf	0.869424	793.398	0.166155	5.23262	1.67124e-07	2.58843e-05
	ENSMUSG00000028068	Iqgap3	-2.14135	36.8028	0.409485	-5.22937	1.7009e-07	2.59846e-05
	ENSMUSG00000030382	Slc27a5	0.754778	11998.7	0.14454	5.22192	1.7708e-07	2.6582e-05
	ENSMUSG00000018900	Slc22a5	1.15855	1450.36	0.221821	5.2229	1.76143e-07	2.6582e-05
	ENSMUSG00000023505	Cdca3	-1.33567	102.361	0.256485	-5.20761	1.91293e-07	2.84681e-05
	ENSMUSG00000037541	Shank2	-1.05844	453.961	0.203722	-5.19551	2.04155e-07	3.01224e-05
	ENSMUSG00000041096	Tspyl2	-0.827167	401.649	0.159381	-5.18988	2.10428e-07	3.0785e-05
	ENSMUSG00000039100	March6	0.664575	1848.18	0.128343	5.1781	2.24154e-07	3.25174e-05
	ENSMUSG00000080977	Gm13772	-6.4805	26.9931	1.25371	-5.16905	2.35282e-07	3.38473e-05
	ENSMUSG00000039131	Gipc2	-2.76194	75.8476	0.534586	-5.16651	2.38507e-07	3.39021e-05
	ENSMUSG00000045934	Mtmr11	-1.78046	171.279	0.344714	-5.16505	2.40379e-07	3.39021e-05
	ENSMUSG00000015702	Anxa9	-1.28573	134.11	0.248974	-5.16413	2.41555e-07	3.39021e-05
	ENSMUSG00000021493	Pdlim7	-0.664203	403.833	0.128835	-5.15544	2.53042e-07	3.52279e-05
	ENSMUSG00000052485	Tmem171	-1.89219	47.3974	0.368342	-5.13704	2.79096e-07	3.85443e-05
	ENSMUSG00000102813	Gm37795	-1.74928	173.891	0.341084	-5.12858	2.91931e-07	3.99968e-05
	ENSMUSG00000037798	Mat1a	1.10664	72406.4	0.215935	5.12487	2.97742e-07	4.04718e-05
	ENSMUSG00000027605	Acss2	0.4473	934.19	0.0873368	5.12156	3.03017e-07	4.08671e-05
	ENSMUSG00000034957	Cebpa	0.490201	8959.25	0.0958578	5.11383	3.15687e-07	4.22458e-05
	ENSMUSG00000074607	Tox2	-1.93982	57.8479	0.379597	-5.11021	3.21802e-07	4.24537e-05
	ENSMUSG00000049858	Suox	0.5107	2089.21	0.0999413	5.11	3.22159e-07	4.24537e-05
	ENSMUSG00000031767	Nudt7	1.49276	6230.81	0.292713	5.09975	3.40095e-07	4.44777e-05
	ENSMUSG00000015094	Npdc1	-1.19275	467.21	0.234288	-5.09094	3.56301e-07	4.62468e-05
	ENSMUSG00000001366	Fbxo9	0.583866	1053.58	0.114885	5.08217	3.73153e-07	4.80726e-05
	ENSMUSG00000045912	C2cd4c	-1.55743	42.8274	0.306895	-5.0748	3.87903e-07	4.96028e-05
	ENSMUSG00000006736	Tspan31	0.705404	3190.06	0.139218	5.06692	4.04299e-07	5.13192e-05
	ENSMUSG00000027597	Ahcy	0.857366	30496.6	0.169558	5.05648	4.27074e-07	5.38144e-05
	ENSMUSG00000001517	Foxm1	-1.51672	34.5592	0.300384	-5.04927	4.43492e-07	5.54783e-05
	ENSMUSG00000022096	Hr	-1.42096	226.019	0.282231	-5.03475	4.78472e-07	5.94235e-05
	ENSMUSG00000048234	Rnf149	0.725015	748.289	0.144123	5.03052	4.8914e-07	6.03144e-05
	ENSMUSG00000023905	Tnfrsf12a	-1.14253	919.061	0.227445	-5.02334	5.0781e-07	6.21725e-05
	ENSMUSG00000042041	2010003K11Rik	-0.606216	5211.62	0.120907	-5.01388	5.33432e-07	6.41218e-05
	ENSMUSG00000024785	Rcl1	0.788131	2967.99	0.157199	5.01358	5.34277e-07	6.41218e-05
	ENSMUSG00000024391	Apom	1.15951	2079.99	0.231345	5.01203	5.38589e-07	6.41218e-05
	ENSMUSG00000025375	Aatk	1.51967	318.469	0.303148	5.01295	5.36009e-07	6.41218e-05
	ENSMUSG00000030342	Cd9	-1.03542	982.705	0.207267	-4.99556	5.86652e-07	6.84865e-05
	ENSMUSG00000026972	Arrdc1	-0.856635	298.989	0.171485	-4.9954	5.87152e-07	6.84865e-05
	ENSMUSG00000022110	Sucla2	0.590484	2279.59	0.118165	4.99709	5.82004e-07	6.84865e-05
	ENSMUSG00000048371	Pdp2	0.980415	810.33	0.196339	4.99347	5.93046e-07	6.87097e-05
	ENSMUSG00000022742	Cpox	0.87576	2863.35	0.17562	4.98666	6.14313e-07	7.06992e-05
	ENSMUSG00000030867	Plk1	-1.56608	36.6965	0.314243	-4.98366	6.23927e-07	7.13302e-05
	ENSMUSG00000021178	Psmc1	0.691534	2665.73	0.138872	4.97965	6.36993e-07	7.23448e-05
	ENSMUSG00000047036	Zfp445	0.723828	2322.01	0.145395	4.97835	6.41276e-07	7.23553e-05
	ENSMUSG00000042712	Tceal9	-0.711049	356.617	0.142967	-4.97353	6.57438e-07	7.27522e-05
	ENSMUSG00000031482	Slc25a15	0.734581	5500.22	0.147677	4.97425	6.54993e-07	7.27522e-05
	ENSMUSG00000095061	E030018B13Rik	3.43226	51.7518	0.689924	4.97485	6.52996e-07	7.27522e-05
	ENSMUSG00000027331	Knstrn	-1.83328	48.3633	0.37047	-4.94852	7.47801e-07	8.15229e-05
	ENSMUSG00000071633	Gm4952	0.86817	2769.53	0.175391	4.94991	7.42472e-07	8.15229e-05
	ENSMUSG00000021340	Gpld1	1.03317	1861.69	0.208818	4.94772	7.50862e-07	8.15229e-05
	ENSMUSG00000040111	Gramd1b	-1.26373	286.361	0.255671	-4.94278	7.70151e-07	8.30944e-05
	ENSMUSG00000003352	Cacnb3	-1.48809	104.832	0.301593	-4.93408	8.05275e-07	8.63445e-05
	ENSMUSG00000001995	Sipa1l2	0.817354	132.016	0.165898	4.92683	8.35729e-07	8.90567e-05
	ENSMUSG00000022853	Ehhadh	1.41449	29968.3	0.287234	4.92451	8.4573e-07	8.95696e-05
	ENSMUSG00000062908	Acadm	0.613259	11472.7	0.124651	4.91983	8.66193e-07	9.11773e-05
	ENSMUSG00000041660	Bbox1	0.526369	2221.34	0.107159	4.91201	9.0147e-07	9.43156e-05
	ENSMUSG00000033427	Upb1	0.634085	6647.8	0.129315	4.90341	9.41866e-07	9.79484e-05
	ENSMUSG00000040158	Tax1bp3	-0.744853	611.167	0.151999	-4.90038	9.56503e-07	9.82863e-05
	ENSMUSG00000032527	Pccb	0.54314	3252.81	0.110821	4.90104	9.53286e-07	9.82863e-05
	ENSMUSG00000001025	S100a6	-1.72517	191.287	0.352742	-4.89075	1.00452e-06	0.000102609
	ENSMUSG00000056201	Cfl1	-0.455152	6532.69	0.0931004	-4.88883	1.01438e-06	0.000103007
	ENSMUSG00000010064	Slc38a3	0.897015	25786.7	0.184287	4.86747	1.13033e-06	0.000114111
	ENSMUSG00000025004	Cyp2c40	2.29348	57.9745	0.471412	4.86512	1.14387e-06	0.000114806
	ENSMUSG00000059060	Rad51b	-1.08418	807.122	0.223006	-4.86166	1.16408e-06	0.000115593
	ENSMUSG00000038522	Mfsd4b1	0.921838	646.445	0.189621	4.86148	1.16511e-06	0.000115593
	ENSMUSG00000021754	Map3k1	-0.641908	440.576	0.132439	-4.84683	1.25448e-06	0.000123749
	ENSMUSG00000056708	Ier5	-1.1315	476.329	0.23373	-4.84107	1.29145e-06	0.000125956
	ENSMUSG00000032114	Slc37a4	0.564509	2968.66	0.11659	4.84181	1.28664e-06	0.000125956
	ENSMUSG00000032177	Pde4a	-0.827653	342.569	0.171046	-4.83876	1.30652e-06	0.000126711
	ENSMUSG00000019850	Tnfaip3	-1.10596	234.239	0.228643	-4.83704	1.31789e-06	0.000127099
	ENSMUSG00000024921	Smarca2	0.678972	2028.68	0.140667	4.82682	1.38731e-06	0.00013305
	ENSMUSG00000074733	Zfp950	-0.734585	663.928	0.152448	-4.81859	1.44576e-06	0.00013789
	ENSMUSG00000024909	Efemp2	-1.03313	207.572	0.214868	-4.80822	1.52281e-06	0.000143772
	ENSMUSG00000020774	Aspa	1.06187	165.925	0.220851	4.80805	1.52408e-06	0.000143772
	ENSMUSG00000085395	Gm13056	-1.6382	31.5725	0.340903	-4.80548	1.54382e-06	0.000144842
	ENSMUSG00000024376	Epb41l4a	-1.51523	34.7548	0.315922	-4.79622	1.61689e-06	0.000150749
	ENSMUSG00000025260	Hsd17b10	1.06431	5940.83	0.221948	4.79531	1.62424e-06	0.000150749
	ENSMUSG00000004071	Cdip1	0.598547	2539.94	0.125022	4.78753	1.6885e-06	0.000155875
	ENSMUSG00000023067	Cdkn1a	-0.959499	2267.25	0.200582	-4.78357	1.72213e-06	0.000158134
	ENSMUSG00000020773	Trim47	-1.24533	371.391	0.260684	-4.77716	1.77784e-06	0.000161089
	ENSMUSG00000024900	Cpt1a	0.718967	13782.6	0.150517	4.77666	1.7823e-06	0.000161089
	ENSMUSG00000018574	Acadvl	0.822847	2914.66	0.172239	4.77736	1.77609e-06	0.000161089
	ENSMUSG00000025393	Atp5b	0.498463	21743.7	0.104555	4.76748	1.86545e-06	0.000167725
	ENSMUSG00000046727	Cystm1	-0.714115	320.096	0.150007	-4.76055	1.93065e-06	0.000172364
	ENSMUSG00000004043	Stat5a	-0.507119	636.665	0.106563	-4.75885	1.94699e-06	0.000172364
	ENSMUSG00000064325	Hhip	2.66241	24.3672	0.559453	4.75896	1.94595e-06	0.000172364
	ENSMUSG00000032786	Alas1	1.24614	19290.7	0.261982	4.75659	1.96895e-06	0.000173418
	ENSMUSG00000023018	Smarcd1	-0.733749	339.059	0.154518	-4.74864	2.04786e-06	0.000179453
	ENSMUSG00000071177	Serpina1d	1.05968	25897.5	0.223487	4.74156	2.12076e-06	0.000184902
	ENSMUSG00000069456	Rdh16	0.598009	2817.27	0.126245	4.7369	2.17013e-06	0.000188256
	ENSMUSG00000028127	Abcd3	0.74883	9795.53	0.158216	4.73296	2.21267e-06	0.000190987
	ENSMUSG00000020777	Acox1	0.852983	90423.4	0.18034	4.72985	2.24682e-06	0.000192969
	ENSMUSG00000039519	Cyp7b1	1.69422	4049.41	0.358437	4.72669	2.28213e-06	0.000195031
	ENSMUSG00000032092	Mpzl2	0.765959	211.77	0.162096	4.72533	2.2974e-06	0.00019537
	ENSMUSG00000017493	Igfbp4	0.514943	31069.5	0.109107	4.71962	2.36288e-06	0.000199953
	ENSMUSG00000027907	S100a11	-1.63267	1588.24	0.346009	-4.71856	2.37518e-06	0.000200013
	ENSMUSG00000017002	Slpi	-1.39862	44.3765	0.297189	-4.70616	2.52432e-06	0.000211541
	ENSMUSG00000025225	Nfkb2	-0.830173	620.926	0.176487	-4.70387	2.5528e-06	0.000212894
	ENSMUSG00000021508	Cxcl14	-1.54413	204.149	0.328608	-4.69899	2.61455e-06	0.000216873
	ENSMUSG00000026547	Tagln2	-1.33765	1274.16	0.28472	-4.69812	2.62564e-06	0.000216873
	ENSMUSG00000030109	Slc6a12	0.397755	1231.42	0.0848325	4.68872	2.74926e-06	0.000226002
	ENSMUSG00000019539	Rcn3	-1.03294	314.291	0.220352	-4.68769	2.76303e-06	0.000226057
	ENSMUSG00000030060	Hmces	-0.602939	439.998	0.128832	-4.68004	2.86818e-06	0.000232457
	ENSMUSG00000046840	Hnf4aos	1.90716	75.4939	0.407449	4.68072	2.85866e-06	0.000232457
	ENSMUSG00000037316	Bag4	0.748947	261.063	0.160109	4.67773	2.9007e-06	0.000233307
	ENSMUSG00000054793	Cadm4	1.21253	123.066	0.259232	4.67738	2.90569e-06	0.000233307
	ENSMUSG00000014778	Fhod1	-0.55291	478.191	0.11826	-4.67537	2.93424e-06	0.000234508
	ENSMUSG00000039982	Dtx4	-0.728177	542.022	0.155871	-4.67167	2.98755e-06	0.000237668
	ENSMUSG00000002233	Rhoc	-0.828371	772.952	0.177372	-4.67026	3.00818e-06	0.000238212
	ENSMUSG00000027230	Creb3l1	-1.15094	145.133	0.246519	-4.66876	3.0302e-06	0.00023886
	ENSMUSG00000020737	Jpt1	-0.833338	650.145	0.178597	-4.66603	3.07082e-06	0.000240962
	ENSMUSG00000025428	Atp5a1	0.461833	16539.8	0.0990273	4.66369	3.10583e-06	0.00024249
	ENSMUSG00000028179	Cth	0.781687	4498.88	0.167641	4.66286	3.11839e-06	0.00024249
	ENSMUSG00000021208	Ifi27l2b	-1.13154	1610.81	0.242743	-4.66149	3.13933e-06	0.000243023
	ENSMUSG00000005667	Mthfd2	-1.01371	97.4077	0.217547	-4.65971	3.16654e-06	0.000244035
	ENSMUSG00000070407	Hs3st3b1	0.731506	1189.25	0.157503	4.6444	3.41074e-06	0.000261687
	ENSMUSG00000025271	Pfkfb1	0.960168	918.497	0.206953	4.63956	3.49157e-06	0.000266704
	ENSMUSG00000074254	Cyp2a4	-2.40799	26.4277	0.519136	-4.63845	3.51025e-06	0.000266747
	ENSMUSG00000028716	Pdzk1ip1	-1.63377	113.29	0.352349	-4.6368	3.53849e-06	0.000266747
	ENSMUSG00000005447	Pafah1b3	-1.042	112.39	0.224693	-4.63742	3.52787e-06	0.000266747
	ENSMUSG00000061689	Dlgap4	-0.532639	1298.48	0.114986	-4.63223	3.6175e-06	0.000271517
	ENSMUSG00000030218	Mgp	-1.69995	114.366	0.367771	-4.62229	3.79524e-06	0.000282402
	ENSMUSG00000037542	Aldh8a1	0.539564	5018.89	0.11671	4.6231	3.78046e-06	0.000282402
	ENSMUSG00000060560	Ces4a	1.98568	51.3455	0.431424	4.60262	4.17203e-06	0.000309106
	ENSMUSG00000022022	Mtrf1	0.618496	160.193	0.134662	4.59296	4.37012e-06	0.000322399
	ENSMUSG00000029602	Rasal1	-2.01292	79.4704	0.438612	-4.5893	4.44743e-06	0.000326706
	ENSMUSG00000001131	Timp1	-2.30595	158.603	0.503619	-4.57877	4.67728e-06	0.000340691
	ENSMUSG00000032898	Fbxo21	0.677813	2532.21	0.148022	4.57912	4.66926e-06	0.000340691
	ENSMUSG00000021097	Clmn	0.605115	3472.71	0.132294	4.57402	4.78459e-06	0.000347044
	ENSMUSG00000024424	Ttc39c	0.958026	3399.71	0.20953	4.57225	4.82507e-06	0.000348515
	ENSMUSG00000041698	Slco1a1	1.76961	2511.78	0.387527	4.56643	4.96097e-06	0.000356839
	ENSMUSG00000044221	Grsf1	0.461354	1692.23	0.101063	4.56499	4.99515e-06	0.000357806
	ENSMUSG00000026750	Psmb7	0.566219	1104.09	0.12406	4.56408	5.01696e-06	0.000357883
	ENSMUSG00000018411	Mapt	-0.892177	365.246	0.196247	-4.5462	5.46227e-06	0.000388046
	ENSMUSG00000021701	Plk2	-0.865069	527.23	0.190359	-4.54442	5.50875e-06	0.000389744
	ENSMUSG00000061825	Ces2c	1.15762	298.973	0.254844	4.54244	5.56058e-06	0.000391805
	ENSMUSG00000025486	Sirt3	0.463153	1138.87	0.10206	4.53806	5.67745e-06	0.000398414
	ENSMUSG00000033688	1300017J02Rik	0.566914	8901.92	0.125105	4.53152	5.85614e-06	0.000409289
	ENSMUSG00000030659	Nucb2	-1.05377	146.734	0.232686	-4.52875	5.93344e-06	0.000410387
	ENSMUSG00000019261	Map1s	-0.584508	364.879	0.129038	-4.52973	5.90586e-06	0.000410387
	ENSMUSG00000035828	Pim3	1.07751	4140.72	0.237945	4.5284	5.94316e-06	0.000410387
	ENSMUSG00000067825	Pex26	0.515066	647.62	0.113766	4.5274	5.97143e-06	0.000410697
	ENSMUSG00000025190	Got1	1.12068	3161.68	0.247612	4.52595	6.01253e-06	0.000411882
	ENSMUSG00000051359	Ncald	0.855191	254.632	0.188998	4.52486	6.04342e-06	0.000412362
	ENSMUSG00000022041	Chrna2	1.1599	459.438	0.256499	4.52206	6.12418e-06	0.000416227
	ENSMUSG00000087006	Gm13889	-0.955422	215.762	0.211629	-4.5146	6.34364e-06	0.000429452
	ENSMUSG00000005580	Adcy9	0.814035	203.93	0.180527	4.50921	6.507e-06	0.000438791
	ENSMUSG00000026839	Upp2	1.78378	1956.82	0.395727	4.50761	6.55616e-06	0.000440385
	ENSMUSG00000053862	Slc51b	-2.28904	24.5881	0.508782	-4.49905	6.82568e-06	0.000454949
	ENSMUSG00000028399	Ptprd	0.596345	1795.96	0.13253	4.49968	6.80543e-06	0.000454949
	ENSMUSG00000029910	Mad2l1	-1.04422	86.4055	0.232458	-4.49207	7.05344e-06	0.000468322
	ENSMUSG00000031004	Mki67	-1.50685	158.807	0.335832	-4.48693	7.22577e-06	0.000476101
	ENSMUSG00000040829	Zmynd15	-0.738389	426.537	0.164553	-4.48725	7.21472e-06	0.000476101
	ENSMUSG00000074738	Fndc10	-1.73693	97.2514	0.387281	-4.48494	7.29332e-06	0.000477536
	ENSMUSG00000026942	Traf2	-0.595361	409.42	0.132755	-4.48466	7.30287e-06	0.000477536
	ENSMUSG00000004789	Dlst	0.509837	4604.1	0.114063	4.46977	7.83046e-06	0.000506282
	ENSMUSG00000041341	Atg2b	0.520325	651.061	0.116372	4.47124	7.77683e-06	0.000506282
	ENSMUSG00000026701	Prdx6	0.587377	11587.5	0.131396	4.47028	7.81159e-06	0.000506282
	ENSMUSG00000031303	Map3k15	1.39207	33.8444	0.312064	4.46084	8.16397e-06	0.000525875
	ENSMUSG00000060639	Hist1h4i	-1.01953	86.9706	0.228652	-4.45886	8.23975e-06	0.000528784
	ENSMUSG00000021773	Comtd1	-0.960972	69.4669	0.21561	-4.45699	8.31199e-06	0.000530894
	ENSMUSG00000013701	Timm23	0.509389	634.088	0.114305	4.45642	8.33415e-06	0.000530894
	ENSMUSG00000032363	Adamts7	-0.823258	249.411	0.184777	-4.45542	8.37282e-06	0.000530906
	ENSMUSG00000027495	Fam210b	0.641746	1853.78	0.144056	4.45483	8.39583e-06	0.000530906
	ENSMUSG00000097328	Tnfsf12	-0.854189	333.911	0.192123	-4.44605	8.74656e-06	0.000549127
	ENSMUSG00000026687	Aldh9a1	0.559671	5533.18	0.125881	4.44602	8.74761e-06	0.000549127
	ENSMUSG00000032374	Plod2	-1.22904	72.218	0.276599	-4.44338	8.85547e-06	0.000553884
	ENSMUSG00000028041	Adam15	-1.03653	238.144	0.233431	-4.4404	8.97911e-06	0.00055763
	ENSMUSG00000007041	Clic1	-0.658555	637.254	0.148311	-4.44038	8.97997e-06	0.00055763
	ENSMUSG00000089635	Gm16559	1.13659	54.0768	0.256172	4.43681	9.13025e-06	0.00056493
	ENSMUSG00000048486	Fitm2	0.759614	2036.92	0.17152	4.42872	9.4794e-06	0.000584439
	ENSMUSG00000067924	Cxx1b	-1.85059	74.5133	0.418287	-4.42422	9.67926e-06	0.0005922
	ENSMUSG00000040473	Cfap69	-1.66713	62.8545	0.376762	-4.4249	9.64876e-06	0.0005922
	ENSMUSG00000027359	Slc27a2	0.60885	45187.3	0.137638	4.42357	9.70819e-06	0.0005922
	ENSMUSG00000022969	Il10rb	-0.930078	448.284	0.210362	-4.42131	9.81021e-06	0.000596316
	ENSMUSG00000026825	Dnm1	-1.99369	54.9618	0.451696	-4.41378	1.01581e-05	0.000615296
	ENSMUSG00000029426	Scarb2	0.536803	3377.32	0.121675	4.41178	1.02524e-05	0.000618835
	ENSMUSG00000023206	Il15ra	0.750674	1197.75	0.170252	4.4092	1.03752e-05	0.000624067
	ENSMUSG00000060121	Gemin2	0.673137	332.901	0.152745	4.40693	1.04847e-05	0.000628463
	ENSMUSG00000021336	Slc17a4	-0.92635	1262.14	0.210647	-4.39765	1.09431e-05	0.000653671
	ENSMUSG00000086628	Gm16157	0.827508	308.965	0.18824	4.39602	1.10254e-05	0.000656313
	ENSMUSG00000030244	Gys2	0.916631	4476.76	0.208572	4.39479	1.10879e-05	0.000657767
	ENSMUSG00000018920	Cxcl16	-0.995872	538.401	0.226643	-4.39401	1.11281e-05	0.000657889
	ENSMUSG00000001525	Tubb5	-0.524735	2062.75	0.119535	-4.38981	1.13452e-05	0.000668437
	ENSMUSG00000027318	Adam33	-1.19167	236.626	0.271943	-4.38207	1.17559e-05	0.000682981
	ENSMUSG00000024736	Tmem132a	-1.17417	197.915	0.267912	-4.38264	1.17248e-05	0.000682981
	ENSMUSG00000039646	Vasn	-0.824261	246.049	0.188147	-4.38095	1.18165e-05	0.000682981
	ENSMUSG00000063077	Kif1b	0.419006	2673.24	0.0956005	4.38288	1.17119e-05	0.000682981
	ENSMUSG00000029110	Rnf4	0.581294	1243.96	0.132716	4.37998	1.1869e-05	0.000682981
	ENSMUSG00000044197	Gpr146	0.708669	2238.22	0.161789	4.38021	1.18567e-05	0.000682981
	ENSMUSG00000035757	Selenoo	0.757414	597.03	0.17291	4.38041	1.18458e-05	0.000682981
	ENSMUSG00000025351	Cd63	-1.62116	995.993	0.370359	-4.37726	1.20181e-05	0.000689265
	ENSMUSG00000090925	1810064F22Rik	-1.53353	63.4163	0.350526	-4.37495	1.21459e-05	0.000694286
	ENSMUSG00000032293	Ireb2	0.494818	1145.63	0.113384	4.36408	1.2766e-05	0.000727325
	ENSMUSG00000052565	Hist1h1d	-1.44419	74.0368	0.331253	-4.35977	1.30197e-05	0.00073497
	ENSMUSG00000096956	Snhg18	-0.95591	239.784	0.2192	-4.36091	1.29522e-05	0.00073497
	ENSMUSG00000079164	Tlr5	0.941316	297.198	0.215916	4.35964	1.30279e-05	0.00073497
	ENSMUSG00000037458	Azin1	0.771062	1203.63	0.176945	4.35763	1.31479e-05	0.000739326
	ENSMUSG00000021646	Mccc2	0.561272	1161.13	0.128869	4.35538	1.32833e-05	0.000744514
	ENSMUSG00000024978	Gpam	0.827168	952.115	0.190241	4.34799	1.3739e-05	0.000767559
	ENSMUSG00000002983	Relb	-1.1902	277.37	0.273781	-4.34727	1.37842e-05	0.000767602
	ENSMUSG00000005547	Cyp2a5	1.63468	4492.72	0.376873	4.33749	1.44117e-05	0.000799967
	ENSMUSG00000028672	Hmgcl	0.535479	7070.16	0.123478	4.33663	1.44686e-05	0.00080055
	ENSMUSG00000020218	Wif1	3.16905	8.971	0.731425	4.33271	1.47287e-05	0.000812336
	ENSMUSG00000009687	Fxyd5	-1.18486	410.403	0.273547	-4.33147	1.48114e-05	0.000814299
	ENSMUSG00000031271	Serpina7	-1.31252	3554.96	0.303427	-4.32565	1.52081e-05	0.000833451
	ENSMUSG00000022203	Efs	-1.83619	32.5836	0.424627	-4.32424	1.53055e-05	0.000836136
	ENSMUSG00000034570	Inpp5j	-2.0145	27.0992	0.466184	-4.32126	1.55138e-05	0.000839018
	ENSMUSG00000030745	Il21r	-1.72756	62.7872	0.399756	-4.32154	1.54941e-05	0.000839018
	ENSMUSG00000033538	Casp4	-1.30615	135.297	0.3023	-4.32071	1.55527e-05	0.000839018
	ENSMUSG00000032010	Usp2	1.70207	382.69	0.393829	4.32186	1.54717e-05	0.000839018
	ENSMUSG00000097730	Gm26588	0.780884	147.513	0.180865	4.31749	1.57812e-05	0.000848696
	ENSMUSG00000032366	Tpm1	-0.661994	1477.95	0.153408	-4.31524	1.59428e-05	0.000852219
	ENSMUSG00000026820	Ptges2	0.545583	475.169	0.126433	4.31521	1.59455e-05	0.000852219
	ENSMUSG00000022389	Tef	1.16024	2539.29	0.268931	4.31426	1.60139e-05	0.000853234
	ENSMUSG00000046818	Ddit4l	-1.53737	117.101	0.356717	-4.30977	1.63424e-05	0.000859322
	ENSMUSG00000058290	Espl1	-1.35212	34.3238	0.313735	-4.30974	1.63449e-05	0.000859322
	ENSMUSG00000086968	4933431E20Rik	-0.732097	120.66	0.169843	-4.31044	1.62929e-05	0.000859322
	ENSMUSG00000046798	Cldn12	0.521339	1016.14	0.12098	4.3093	1.6377e-05	0.000859322
	ENSMUSG00000016510	Mtif3	0.536192	369.423	0.124411	4.30984	1.63375e-05	0.000859322
	ENSMUSG00000034450	Gulo	0.339258	9050.5	0.0787999	4.30531	1.66754e-05	0.000872326
	ENSMUSG00000055137	Sugct	0.485126	900.739	0.112736	4.30319	1.68353e-05	0.00087803
	ENSMUSG00000041801	Phlda3	-1.56587	196.426	0.364099	-4.30068	1.70272e-05	0.000884481
	ENSMUSG00000045776	Lrtm1	1.67823	21.9231	0.390265	4.30024	1.70615e-05	0.000884481
	ENSMUSG00000031799	Tpm4	-0.725712	915.535	0.16897	-4.29491	1.74764e-05	0.000903277
	ENSMUSG00000063146	Clip2	-0.953051	341.101	0.221978	-4.29345	1.75917e-05	0.000904495
	ENSMUSG00000041920	Slc16a6	-0.668173	295.906	0.155641	-4.29303	1.76253e-05	0.000904495
	ENSMUSG00000022040	Ephx2	0.803592	30096.6	0.187203	4.29263	1.76571e-05	0.000904495
	ENSMUSG00000085939	Cd63-ps	-1.60572	152.55	0.374223	-4.2908	1.78031e-05	0.000909275
	ENSMUSG00000021509	Slc25a48	0.903248	216.622	0.210599	4.28895	1.7952e-05	0.000914173
	ENSMUSG00000034634	Ly6d	-1.4908	4309.12	0.347676	-4.28791	1.8036e-05	0.000915752
	ENSMUSG00000031645	F11	0.821126	974.074	0.191588	4.2859	1.81998e-05	0.000921359
	ENSMUSG00000059447	Hadhb	0.638757	5463.95	0.149244	4.27994	1.86944e-05	0.000940877
	ENSMUSG00000003526	Prodh	0.814641	3754.89	0.190338	4.27997	1.86916e-05	0.000940877
	ENSMUSG00000074063	Osgin1	-0.847665	6442.33	0.19812	-4.27855	1.88111e-05	0.000941263
	ENSMUSG00000052738	Suclg1	0.623395	5725.71	0.145698	4.27868	1.88004e-05	0.000941263
	ENSMUSG00000052302	Tbc1d30	0.938034	111.96	0.219438	4.27471	1.91386e-05	0.000954882
	ENSMUSG00000034157	Cipc	0.576977	1258	0.135074	4.27155	1.94119e-05	0.000965728
	ENSMUSG00000022383	Ppara	0.874525	1296.08	0.204832	4.26947	1.9594e-05	0.000971987
	ENSMUSG00000035199	Arl6ip5	-0.638891	879.571	0.149777	-4.26562	1.99343e-05	0.000983219
	ENSMUSG00000028223	Decr1	0.67699	7046.29	0.158692	4.26605	1.9896e-05	0.000983219
	ENSMUSG00000110496	Gm45909	2.62919	15.7735	0.617486	4.2579	2.06354e-05	0.00100914
	ENSMUSG00000030022	Adamts9	-1.40767	133.572	0.330508	-4.25912	2.0523e-05	0.00100915
	ENSMUSG00000027801	Tm4sf4	-0.669202	4111.59	0.157147	-4.25844	2.05862e-05	0.00100915
	ENSMUSG00000027601	Mtfr1	0.493138	1134.39	0.115858	4.25638	2.07759e-05	0.00101315
	ENSMUSG00000029869	Ephb6	-1.39034	34.7249	0.326764	-4.25488	2.09166e-05	0.00101713
	ENSMUSG00000044308	Ubr3	0.518835	1467.52	0.121964	4.254	2.09982e-05	0.00101824
	ENSMUSG00000108425	Gm44706	0.911251	124.882	0.214368	4.25087	2.12937e-05	0.00102967
	ENSMUSG00000026605	Cenpf	-2.03944	25.4373	0.480111	-4.24785	2.15836e-05	0.00103788
	ENSMUSG00000047945	Marcksl1	-0.758326	503.244	0.178503	-4.24825	2.15444e-05	0.00103788
	ENSMUSG00000020847	Rph3al	-0.63652	131.091	0.149942	-4.24512	2.1848e-05	0.00104767
	ENSMUSG00000066705	Fxyd6	-1.69603	68.6097	0.39962	-4.24411	2.1946e-05	0.00104946
	ENSMUSG00000030214	Plbd1	0.610127	1658.25	0.143816	4.2424	2.21137e-05	0.00105456
	ENSMUSG00000028603	Scp2	0.571509	60355.3	0.134768	4.2407	2.22827e-05	0.00105968
	ENSMUSG00000094392	Gm3788	-1.53984	34.1218	0.363502	-4.23614	2.27395e-05	0.00107844
	ENSMUSG00000041431	Ccnb1	-1.90564	30.4025	0.450133	-4.2335	2.30078e-05	0.00107958
	ENSMUSG00000058135	Gstm1	-0.749698	24989.8	0.177016	-4.2352	2.28345e-05	0.00107958
	ENSMUSG00000024070	Prkd3	0.547073	3128.34	0.129226	4.23345	2.30137e-05	0.00107958
	ENSMUSG00000028715	Cyp4a14	2.22333	46940.3	0.525062	4.23442	2.29143e-05	0.00107958
	ENSMUSG00000000552	Zfp385a	-0.744827	595.032	0.175966	-4.23279	2.30807e-05	0.00107979
	ENSMUSG00000056973	Ces1d	0.637728	5702.24	0.151005	4.22322	2.40835e-05	0.00112366
	ENSMUSG00000035439	Haus8	-1.18243	556.065	0.280368	-4.21743	2.47103e-05	0.0011498
	ENSMUSG00000041889	Shisa4	-1.91245	22.9418	0.453904	-4.21335	2.51613e-05	0.0011645
	ENSMUSG00000052928	Ctif	0.68094	833.273	0.161604	4.21363	2.51297e-05	0.0011645
	ENSMUSG00000079553	Kifc1	-1.63931	28.1423	0.389423	-4.20959	2.55829e-05	0.00118085
	ENSMUSG00000048327	Ckap2l	-1.92637	19.1278	0.458017	-4.20589	2.6006e-05	0.00118176
	ENSMUSG00000058427	Cxcl2	-1.6123	23.8121	0.383156	-4.20794	2.57711e-05	0.00118176
	ENSMUSG00000038524	Fchsd1	-1.28406	113.528	0.305353	-4.20516	2.60895e-05	0.00118176
	ENSMUSG00000026554	Dcaf8	0.330884	3451.69	0.0786379	4.20769	2.57994e-05	0.00118176
	ENSMUSG00000033478	Fam160b1	0.557971	1019.39	0.132659	4.20606	2.59862e-05	0.00118176
	ENSMUSG00000036561	Ppp6r2	0.611333	506.54	0.14536	4.20566	2.60326e-05	0.00118176
	ENSMUSG00000039703	Nploc4	0.651361	1798.1	0.154915	4.20464	2.61502e-05	0.00118176
	ENSMUSG00000058997	Vwa8	0.657912	8067.67	0.156465	4.20484	2.61263e-05	0.00118176
	ENSMUSG00000029177	Cenpa	-0.717457	147.211	0.170738	-4.2021	2.64447e-05	0.00119195
	ENSMUSG00000061536	Sec22c	0.642039	327.746	0.152838	4.20079	2.65984e-05	0.00119575
	ENSMUSG00000030861	Acadsb	0.574769	1669.36	0.136963	4.19653	2.71037e-05	0.00121215
	ENSMUSG00000046532	Ar	0.724384	269.149	0.172614	4.19656	2.70996e-05	0.00121215
	ENSMUSG00000020695	Mrc2	-1.29262	243.359	0.308583	-4.18888	2.80336e-05	0.00124875
	ENSMUSG00000100277	1810053B23Rik	1.65133	57.6287	0.394244	4.18861	2.80667e-05	0.00124875
	ENSMUSG00000019987	Arg1	0.609631	15195.7	0.145643	4.18579	2.84175e-05	0.00126111
	ENSMUSG00000037580	Gch1	0.412143	2994.9	0.0985109	4.18374	2.86758e-05	0.00126931
	ENSMUSG00000030677	Kif22	-1.31346	49.1297	0.314516	-4.17612	2.96526e-05	0.00130632
	ENSMUSG00000048218	Amigo2	0.977724	231.07	0.234127	4.17604	2.96633e-05	0.00130632
	ENSMUSG00000029440	Psmd9	1.03775	1418.82	0.248908	4.16919	3.05685e-05	0.00134276
	ENSMUSG00000027086	Fastkd1	0.508829	428.758	0.122077	4.16811	3.07131e-05	0.00134569
	ENSMUSG00000030088	Aldh1l1	0.665681	8395.99	0.159778	4.16628	3.0961e-05	0.00135311
	ENSMUSG00000020534	Shmt1	0.581872	2317.25	0.139816	4.16169	3.15898e-05	0.00137711
	ENSMUSG00000028832	Stmn1	-0.70802	325.621	0.170185	-4.16028	3.17854e-05	0.00138215
	ENSMUSG00000068744	Psrc1	-1.66488	44.6752	0.400347	-4.15859	3.20212e-05	0.00138288
	ENSMUSG00000028923	Necap2	-0.497451	390.244	0.119649	-4.15759	3.21628e-05	0.00138288
	ENSMUSG00000030737	Slco2b1	0.52118	3110.4	0.125336	4.15827	3.20669e-05	0.00138288
	ENSMUSG00000018796	Acsl1	1.08685	26298.2	0.261432	4.1573	3.22027e-05	0.00138288
	ENSMUSG00000109482	Gm4756	0.653753	857.014	0.157243	4.15759	3.21624e-05	0.00138288
	ENSMUSG00000039145	Camk1d	0.449891	605.985	0.108284	4.15474	3.25659e-05	0.001395
	ENSMUSG00000011257	Pabpc4	0.421954	1141.27	0.101575	4.1541	3.26573e-05	0.00139545
	ENSMUSG00000045328	Cenpe	-1.74081	32.1764	0.419292	-4.15178	3.29895e-05	0.00140617
	ENSMUSG00000069307	Hist1h2bq	-1.95935	192.043	0.472349	-4.14811	3.35234e-05	0.00141934
	ENSMUSG00000051674	Dcun1d4	0.540955	619.144	0.130415	4.14796	3.35449e-05	0.00141934
	ENSMUSG00000022843	Clcn2	0.640148	1132.62	0.154328	4.14796	3.35453e-05	0.00141934
	ENSMUSG00000010095	Slc3a2	-0.569257	1402.69	0.13728	-4.1467	3.37306e-05	0.00142022
	ENSMUSG00000026621	Marc1	0.634578	9299.83	0.153024	4.14691	3.36991e-05	0.00142022
	ENSMUSG00000021760	Gpx8	-1.28329	48.5884	0.309888	-4.14113	3.45596e-05	0.00144888
	ENSMUSG00000040370	Etfrf1	0.613126	776.697	0.148062	4.141	3.45791e-05	0.00144888
	ENSMUSG00000039018	Mtg1	0.455526	418.571	0.110099	4.13743	3.51222e-05	0.00146453
	ENSMUSG00000089960	Ugt1a1	0.955241	667.24	0.23086	4.13775	3.50731e-05	0.00146453
	ENSMUSG00000048538	Gm9826	1.04747	1105.06	0.253317	4.13502	3.54926e-05	0.00147641
	ENSMUSG00000018930	Ccl4	-1.81435	27.8305	0.43943	-4.12887	3.64543e-05	0.00150884
	ENSMUSG00000004933	Matk	-1.45282	101.711	0.351836	-4.12925	3.63946e-05	0.00150884
	ENSMUSG00000026571	Dcaf6	0.462677	787.25	0.112087	4.12782	3.66216e-05	0.00150884
	ENSMUSG00000060002	Chpt1	0.769914	3881.3	0.186518	4.12782	3.66219e-05	0.00150884
	ENSMUSG00000074227	Spint2	-0.307737	2652.6	0.0745997	-4.12518	3.70445e-05	0.00151925
	ENSMUSG00000024664	Fads3	1.02398	755.061	0.24823	4.12514	3.70506e-05	0.00151925
	ENSMUSG00000035041	Creb3l3	0.689464	10934.3	0.167269	4.12188	3.75786e-05	0.00153362
	ENSMUSG00000030157	Clec2d	0.810864	1902.68	0.196713	4.12207	3.75482e-05	0.00153362
	ENSMUSG00000059811	Atl2	0.673465	2334.14	0.163506	4.11891	3.8067e-05	0.00154988
	ENSMUSG00000035637	Grhpr	0.777331	5796.85	0.188767	4.11794	3.82282e-05	0.00155278
	ENSMUSG00000028063	Lmna	-0.478007	2342.88	0.116158	-4.11515	3.86923e-05	0.00156524
	ENSMUSG00000035780	Ugt2a3	0.667336	1896.33	0.162192	4.11447	3.88068e-05	0.00156524
	ENSMUSG00000057228	Aadat	0.892212	1967.42	0.216846	4.1145	3.8802e-05	0.00156524
	ENSMUSG00000028843	Sh3bgrl3	-1.13454	440.005	0.275867	-4.11262	3.91199e-05	0.00156885
	ENSMUSG00000026875	Traf1	-1.09502	93.3976	0.266387	-4.11063	3.9458e-05	0.00156885
	ENSMUSG00000035783	Acta2	-1.0036	131.474	0.244143	-4.1107	3.94458e-05	0.00156885
	ENSMUSG00000074170	Plekhf1	-0.754628	484.77	0.183589	-4.11041	3.94954e-05	0.00156885
	ENSMUSG00000049382	Krt8	-0.715266	14744.5	0.173978	-4.11125	3.93524e-05	0.00156885
	ENSMUSG00000091264	Smim13	0.608754	445.678	0.148056	4.11164	3.92856e-05	0.00156885
	ENSMUSG00000070644	Etnk2	1.18941	6911.04	0.28938	4.11019	3.95325e-05	0.00156885
	ENSMUSG00000038092	Hsd3b5	3.70993	343.509	0.902751	4.10958	3.96376e-05	0.00156941
	ENSMUSG00000019368	Sec14l4	0.781678	2161.28	0.190281	4.10803	3.99057e-05	0.00157641
	ENSMUSG00000030835	Nomo1	0.467999	1052.54	0.113942	4.10733	4.00253e-05	0.00157753
	ENSMUSG00000030935	Acsm3	0.910817	929.753	0.222048	4.10189	4.0978e-05	0.00160774
	ENSMUSG00000030946	Lhpp	0.977578	3457.38	0.238298	4.10233	4.09017e-05	0.00160774
	ENSMUSG00000109032	Gm7972	-1.5765	19.6826	0.384398	-4.10123	4.10966e-05	0.00160873
	ENSMUSG00000032218	Ccnb2	-1.55465	60.1907	0.379584	-4.09568	4.20938e-05	0.0016424
	ENSMUSG00000051550	Zfp579	-0.809853	529.037	0.197748	-4.09538	4.21469e-05	0.0016424
	ENSMUSG00000030095	Tmem43	-0.980286	807.684	0.23947	-4.09357	4.24782e-05	0.00165158
	ENSMUSG00000002588	Pon1	0.669185	13014.5	0.163584	4.09079	4.29915e-05	0.00166778
	ENSMUSG00000048922	Cdca2	-1.75632	23.0182	0.429588	-4.08838	4.34398e-05	0.00168139
	ENSMUSG00000011179	Odc1	0.629272	1635.82	0.154058	4.08463	4.41467e-05	0.00170493
	ENSMUSG00000025533	Asl	0.868552	8157.91	0.212691	4.08363	4.43376e-05	0.00170848
	ENSMUSG00000046070	Igfals	0.739065	1320.93	0.1811	4.08097	4.48484e-05	0.00171993
	ENSMUSG00000002908	Kcnn1	0.799671	127.348	0.195958	4.08084	4.48741e-05	0.00171993
	ENSMUSG00000053846	Lipg	1.46052	250.408	0.357923	4.08053	4.49337e-05	0.00171993
	ENSMUSG00000029380	Cxcl1	-1.66087	562.018	0.407381	-4.07694	4.56317e-05	0.00173958
	ENSMUSG00000074639	Rdh16f2	1.09961	605.584	0.269751	4.07638	4.57428e-05	0.00173958
	ENSMUSG00000038599	Capn8	1.92406	42.786	0.472006	4.07635	4.57491e-05	0.00173958
	ENSMUSG00000083282	Ctsf	0.600669	559.648	0.147651	4.06816	4.73866e-05	0.00179788
	ENSMUSG00000028158	Mttp	0.563663	5789.61	0.138596	4.06694	4.7634e-05	0.0018033
	ENSMUSG00000005982	Naa60	0.471034	994.435	0.115918	4.06352	4.83379e-05	0.00182595
	ENSMUSG00000082039	Gm15653	6.26336	5.92782	1.54273	4.05993	4.90879e-05	0.00185023
	ENSMUSG00000032968	Inha	-1.81124	28.726	0.446378	-4.05764	4.95713e-05	0.00186438
	ENSMUSG00000019864	Rtn4ip1	0.575769	611.413	0.142	4.05471	5.01965e-05	0.00188379
	ENSMUSG00000036672	Cenpt	-0.737387	153.587	0.181946	-4.05279	5.06114e-05	0.00189524
	ENSMUSG00000078566	Bnip3	0.615501	1624.17	0.152043	4.04821	5.16118e-05	0.00192435
	ENSMUSG00000021704	Mtx3	0.732618	553.068	0.180954	4.04864	5.15171e-05	0.00192435
	ENSMUSG00000038957	Edc3	0.45399	353.937	0.112203	4.04614	5.20686e-05	0.0019372
	ENSMUSG00000024507	Hsd17b4	0.501597	13248.6	0.124011	4.04477	5.23748e-05	0.00194023
	ENSMUSG00000049339	Retreg2	0.5068	3664.31	0.125298	4.04477	5.23745e-05	0.00194023
	ENSMUSG00000039783	Kmo	0.545508	5692.27	0.13496	4.042	5.29979e-05	0.00195911
	ENSMUSG00000098708	Gm27252	1.25653	46.2508	0.310976	4.04061	5.3313e-05	0.00196654
	ENSMUSG00000020077	Srgn	-0.752358	254.537	0.186311	-4.03818	5.38684e-05	0.00198279
	ENSMUSG00000004069	Dnaja3	0.423014	2316.58	0.104801	4.03636	5.42861e-05	0.00199392
	ENSMUSG00000003534	Ddr1	-1.41358	306.187	0.350297	-4.03537	5.45173e-05	0.00199816
	ENSMUSG00000032334	Loxl1	-1.50562	281.214	0.373207	-4.03427	5.47724e-05	0.00200102
	ENSMUSG00000029810	Tmem176b	-0.878198	7538.72	0.217697	-4.03403	5.48271e-05	0.00200102
	ENSMUSG00000026928	Card9	-1.36012	89.2815	0.337238	-4.03313	5.50387e-05	0.0020045
	ENSMUSG00000020541	Tom1l1	0.424367	424.229	0.105278	4.03092	5.556e-05	0.00201922
	ENSMUSG00000026417	Pigr	0.59898	20713.1	0.148719	4.0276	5.6349e-05	0.0020436
	ENSMUSG00000010830	Kdelr3	-1.72964	25.3391	0.429569	-4.02646	5.6622e-05	0.00204919
	ENSMUSG00000031146	Plp2	-0.814116	101.751	0.202259	-4.02511	5.69488e-05	0.00205671
	ENSMUSG00000057554	Lgals8	0.375592	3209.81	0.0933971	4.02145	5.78413e-05	0.00208458
	ENSMUSG00000003123	Lipe	0.731263	407.453	0.182008	4.01776	5.87542e-05	0.00211307
	ENSMUSG00000021253	Tgfb3	-1.28128	72.9515	0.319331	-4.01239	6.01063e-05	0.00215273
	ENSMUSG00000038591	Colec10	0.93182	204.552	0.232235	4.01241	6.01027e-05	0.00215273
	ENSMUSG00000021822	Plau	-1.34946	96.2403	0.336571	-4.00942	6.08682e-05	0.0021755
	ENSMUSG00000031538	Plat	-1.75665	148.397	0.438521	-4.00584	6.17978e-05	0.00219059
	ENSMUSG00000028671	Gale	-0.843335	569.207	0.210516	-4.00603	6.17478e-05	0.00219059
	ENSMUSG00000010755	Cars	-0.506553	823.693	0.126446	-4.0061	6.173e-05	0.00219059
	ENSMUSG00000000171	Sdhd	0.494836	3411.96	0.123496	4.0069	6.15212e-05	0.00219059
	ENSMUSG00000040415	Dtx3	-1.03492	589.838	0.258457	-4.0042	6.22268e-05	0.00220127
	ENSMUSG00000071369	Map3k5	0.725786	1249.83	0.181293	4.00338	6.24443e-05	0.00220445
	ENSMUSG00000029269	Sult1b1	0.708876	284.073	0.177121	4.0022	6.27558e-05	0.00221093
	ENSMUSG00000020863	Luc7l3	-0.46919	1421.09	0.117337	-3.99866	6.37011e-05	0.00223089
	ENSMUSG00000031812	Map1lc3b	0.35313	3479.69	0.0883128	3.99863	6.37101e-05	0.00223089
	ENSMUSG00000032860	P2ry2	0.641033	387.106	0.160302	3.99891	6.36349e-05	0.00223089
	ENSMUSG00000030272	Camk1	-0.579908	660.75	0.145132	-3.99572	6.44984e-05	0.00225392
	ENSMUSG00000108969	Gm45044	1.32914	27.8732	0.332684	3.99521	6.46381e-05	0.00225424
	ENSMUSG00000026077	Npas2	-1.47386	142.498	0.369162	-3.99244	6.53962e-05	0.00227608
	ENSMUSG00000034403	Pja1	0.539866	1494.64	0.135241	3.99188	6.55527e-05	0.00227675
	ENSMUSG00000062181	Ces3b	1.43558	5542.67	0.359665	3.99142	6.56792e-05	0.00227675
	ENSMUSG00000026728	Vim	-1.01296	1555.15	0.25385	-3.99038	6.59669e-05	0.00228214
	ENSMUSG00000029656	C8b	1.02592	3753.85	0.257398	3.98576	6.72644e-05	0.00232237
	ENSMUSG00000048481	Mypop	-0.850735	63.7754	0.213589	-3.98304	6.80383e-05	0.00233529
	ENSMUSG00000074882	Cyp2c68	0.670858	1386.98	0.168429	3.98302	6.80444e-05	0.00233529
	ENSMUSG00000026272	Agxt	0.882939	4923.42	0.221632	3.9838	6.78213e-05	0.00233529
	ENSMUSG00000022033	Pbk	-2.25288	10.9042	0.565855	-3.98137	6.85188e-05	0.00234226
	ENSMUSG00000064043	Trerf1	-1.17271	61.1446	0.294541	-3.98149	6.84858e-05	0.00234226
	ENSMUSG00000029456	Acad10	0.50992	734.329	0.128102	3.98057	6.87511e-05	0.00234555
	ENSMUSG00000034994	Eef2	0.489369	30187.7	0.122959	3.97995	6.89293e-05	0.00234699
	ENSMUSG00000078688	Mup2	1.68648	82.9005	0.423828	3.97916	6.91578e-05	0.00235014
	ENSMUSG00000082364	Gm11955	1.47119	19.9797	0.369935	3.9769	6.98201e-05	0.00236798
	ENSMUSG00000054191	Klf1	1.21709	56.3494	0.306414	3.97206	7.12552e-05	0.00241192
	ENSMUSG00000031751	Amfr	0.450854	5043.61	0.113546	3.97069	7.16653e-05	0.00242105
	ENSMUSG00000050359	Sprr1a	-3.23242	100.899	0.81503	-3.96601	7.30865e-05	0.00244041
	ENSMUSG00000032783	Troap	-1.77814	15.1977	0.448317	-3.96626	7.30106e-05	0.00244041
	ENSMUSG00000040128	Pnrc1	-0.619017	2202.11	0.156026	-3.96738	7.26659e-05	0.00244041
	ENSMUSG00000056612	Ppp1r14b	-0.605162	789.61	0.152541	-3.96721	7.27184e-05	0.00244041
	ENSMUSG00000018293	Pfn1	-0.392413	6702.99	0.0989286	-3.96663	7.28967e-05	0.00244041
	ENSMUSG00000036019	Tmtc2	0.829766	134.082	0.209121	3.96788	7.25144e-05	0.00244041
	ENSMUSG00000061119	Prcp	-0.615905	242.182	0.155343	-3.9648	7.34581e-05	0.00244808
	ENSMUSG00000022440	C1qtnf6	-1.01501	98.4345	0.256111	-3.96315	7.39678e-05	0.00246032
	ENSMUSG00000003810	Mast2	-0.404719	1006.57	0.102171	-3.96121	7.45703e-05	0.00247559
	ENSMUSG00000058216	Gstp3	-0.65749	410.882	0.166029	-3.96009	7.49218e-05	0.00248249
	ENSMUSG00000110206	Flt3l	-0.740396	197.555	0.187139	-3.9564	7.60869e-05	0.00250188
	ENSMUSG00000045680	Tcf21	-1.14509	215.388	0.289358	-3.95734	7.57892e-05	0.00250188
	ENSMUSG00000032485	Scap	0.583311	2279.66	0.147407	3.95716	7.58468e-05	0.00250188
	ENSMUSG00000021884	Hacl1	0.856146	2835.59	0.216389	3.95651	7.60535e-05	0.00250188
	ENSMUSG00000033047	Eif3l	0.404434	1782.23	0.102245	3.95552	7.63668e-05	0.00250631
	ENSMUSG00000007097	Atp1a2	-1.32199	94.4096	0.334301	-3.9545	7.66951e-05	0.00250966
	ENSMUSG00000075543	Urad	1.04456	298.804	0.264158	3.9543	7.67597e-05	0.00250966
	ENSMUSG00000042436	Mfap4	-1.7875	117.304	0.452107	-3.95371	7.69488e-05	0.00251109
	ENSMUSG00000029032	Arhgef16	-0.910435	186.209	0.23039	-3.95171	7.75963e-05	0.00251982
	ENSMUSG00000038644	Pold1	-0.618069	180.009	0.156384	-3.95224	7.74229e-05	0.00251982
	ENSMUSG00000036550	Cnot1	0.368376	1347.29	0.0932236	3.95153	7.76541e-05	0.00251982
	ENSMUSG00000035372	1810055G02Rik	0.684416	2326.39	0.173295	3.94942	7.83403e-05	0.00253731
	ENSMUSG00000004633	Chn2	0.477824	594.026	0.121017	3.94841	7.86704e-05	0.00253848
	ENSMUSG00000005677	Nr1i3	1.40929	1302.01	0.356911	3.94856	7.86219e-05	0.00253848
	ENSMUSG00000002332	Dhrs1	0.643016	2498.69	0.162926	3.94666	7.92482e-05	0.00255235
	ENSMUSG00000034424	Gcsh	0.386022	1738.83	0.0978343	3.94567	7.9577e-05	0.00255817
	ENSMUSG00000024598	Fbn2	-2.57428	25.7724	0.652551	-3.94494	7.98195e-05	0.0025612
	ENSMUSG00000019809	Pex3	0.48324	507.725	0.122578	3.94231	8.06999e-05	0.00258464
	ENSMUSG00000110221	Gm36210	2.03526	14.8297	0.516394	3.94129	8.10443e-05	0.00259087
	ENSMUSG00000071204	Gm10319	0.716845	425.274	0.181953	3.93972	8.15758e-05	0.00259823
	ENSMUSG00000028712	Cyp4a31	1.14646	815.387	0.290977	3.94003	8.14701e-05	0.00259823
	ENSMUSG00000024413	Npc1	0.541929	2508.09	0.137584	3.9389	8.18568e-05	0.00260238
	ENSMUSG00000054469	Lclat1	0.452484	835.625	0.11513	3.93021	8.48702e-05	0.00268925
	ENSMUSG00000021033	Gstz1	0.551739	13867.3	0.140387	3.93013	8.49008e-05	0.00268925
	ENSMUSG00000026207	Speg	-0.758264	119.654	0.192984	-3.92915	8.52478e-05	0.00269037
	ENSMUSG00000035000	Dpp4	0.37487	1848.28	0.0954052	3.92924	8.52146e-05	0.00269037
	ENSMUSG00000024063	Lbh	-0.617872	509.59	0.157307	-3.9278	8.57266e-05	0.00269929
	ENSMUSG00000029195	Klb	0.857888	265.326	0.218433	3.92747	8.58431e-05	0.00269929
	ENSMUSG00000074071	Fam169b	0.718425	607.106	0.183042	3.92492	8.67594e-05	0.00272314
	ENSMUSG00000030782	Tgfb1i1	-0.861463	123.134	0.219567	-3.92346	8.72859e-05	0.0027324
	ENSMUSG00000028076	Cd1d1	0.811701	5132.17	0.206896	3.92323	8.73709e-05	0.0027324
	ENSMUSG00000006360	Crip1	-1.16442	274.185	0.296918	-3.92168	8.79344e-05	0.00274324
	ENSMUSG00000015846	Rxra	0.661383	9605.9	0.16866	3.9214	8.80352e-05	0.00274324
	ENSMUSG00000027961	Lrrc39	-1.01258	66.8043	0.25837	-3.91909	8.88832e-05	0.00275969
	ENSMUSG00000031613	Hpgd	0.653613	1374.86	0.166775	3.91913	8.88702e-05	0.00275969
	ENSMUSG00000043067	Dpy19l1	0.528669	1173.64	0.134948	3.91757	8.94445e-05	0.00277214
	ENSMUSG00000071178	Serpina1b	0.601034	87082.6	0.153777	3.90847	9.28834e-05	0.00287356
	ENSMUSG00000040734	Ppp1r13l	-0.623565	193.378	0.159626	-3.90641	9.36762e-05	0.0028929
	ENSMUSG00000051495	Irf2bp2	-0.671317	2266.09	0.1719	-3.90527	9.41189e-05	0.00290138
	ENSMUSG00000001211	Agpat3	0.421614	7966.39	0.107984	3.90443	9.4448e-05	0.00290318
	ENSMUSG00000003053	Cyp2c29	1.31461	3725.42	0.336712	3.90426	9.45134e-05	0.00290318
	ENSMUSG00000006219	Fblim1	-1.1282	236.324	0.289073	-3.90282	9.50779e-05	0.00291533
	ENSMUSG00000021595	Nsun2	0.399772	1512.75	0.102456	3.90188	9.54504e-05	0.00292156
	ENSMUSG00000027893	Ahcyl1	0.426805	2444.5	0.109411	3.90092	9.5827e-05	0.00292272
	ENSMUSG00000033557	Fam20b	0.637376	316.512	0.163387	3.90101	9.57903e-05	0.00292272
	ENSMUSG00000022477	Aco2	0.364251	4311.46	0.0935545	3.89347	9.88219e-05	0.00300875
	ENSMUSG00000037499	Nenf	-0.625514	406.367	0.160798	-3.89006	0.000100221	0.00304596
	ENSMUSG00000025509	Pnpla2	0.641003	3874.67	0.164807	3.88941	0.000100489	0.00304875
	ENSMUSG00000028357	Kif12	-1.44952	159.509	0.372771	-3.88851	0.000100859	0.00305463
	ENSMUSG00000066154	Mup3	1.14303	70351.1	0.294089	3.8867	0.000101615	0.00307212
	ENSMUSG00000030515	Tarsl2	0.628908	154.455	0.161983	3.88254	0.000103369	0.0031197
	ENSMUSG00000031451	Gas6	-0.953014	2961.99	0.245546	-3.8812	0.000103944	0.00313157
	ENSMUSG00000035836	Ugt2b1	1.01605	5327.81	0.261816	3.88077	0.000104128	0.00313164
	ENSMUSG00000035247	Hectd1	0.478462	2564.88	0.123446	3.87588	0.000106242	0.00318967
	ENSMUSG00000063800	Prpf38a	0.581448	213.763	0.150078	3.8743	0.000106934	0.00320485
	ENSMUSG00000027439	Gzf1	0.574079	822.654	0.148405	3.86833	0.000109585	0.00327862
	ENSMUSG00000110035	Gm30931	1.10126	34.626	0.285036	3.86358	0.000111736	0.0033372
	ENSMUSG00000035385	Ccl2	-1.49843	108.696	0.387964	-3.86228	0.000112335	0.00334928
	ENSMUSG00000106087	Gm43609	1.23316	62.7268	0.319503	3.85961	0.00011357	0.00338027
	ENSMUSG00000034317	Trim59	-1.61794	18.9435	0.419393	-3.85781	0.000114409	0.00339939
	ENSMUSG00000036368	Rmdn2	0.532527	686.322	0.138147	3.85479	0.000115828	0.00343563
	ENSMUSG00000021614	Vcan	-1.61146	29.4026	0.418212	-3.85321	0.000116577	0.00344013
	ENSMUSG00000040029	Ipo8	0.476725	889.388	0.123709	3.8536	0.000116394	0.00344013
	ENSMUSG00000022680	Pdxdc1	0.511216	1205.12	0.132661	3.85355	0.00011642	0.00344013
	ENSMUSG00000000149	Gna12	0.509602	3435.97	0.13231	3.85156	0.000117366	0.00345749
	ENSMUSG00000053279	Aldh1a1	0.510957	21987.2	0.132696	3.8506	0.000117831	0.00346528
	ENSMUSG00000028341	Nr4a3	-1.66795	24.3652	0.433477	-3.84784	0.000119162	0.00349845
	ENSMUSG00000058672	Tubb2a	-0.681428	6865.05	0.177177	-3.84603	0.000120045	0.00351841
	ENSMUSG00000072849	Serpina1e	2.24558	22473	0.584186	3.84394	0.000121074	0.00354255
	ENSMUSG00000028607	Cpt2	0.657434	4824.94	0.171052	3.84346	0.000121311	0.00354346
	ENSMUSG00000004032	Gstm5	-0.653925	178.723	0.170167	-3.84285	0.000121612	0.00354628
	ENSMUSG00000025583	Rptor	0.538803	889.546	0.14025	3.84174	0.000122167	0.00355643
	ENSMUSG00000019088	Dnase1l1	-0.700088	216.311	0.182283	-3.84067	0.0001227	0.00356593
	ENSMUSG00000031443	F7	0.733923	1391.17	0.191127	3.83998	0.000123044	0.00356993
	ENSMUSG00000032392	Parp16	-0.557066	762.604	0.145134	-3.83828	0.000123901	0.00358877
	ENSMUSG00000054675	Tmem119	-1.59166	99.8034	0.414821	-3.83698	0.000124558	0.00360175
	ENSMUSG00000035944	Ttc38	0.538919	1541.82	0.140479	3.83629	0.000124908	0.00360583
	ENSMUSG00000051517	Arhgef39	-1.28327	33.8377	0.334661	-3.83454	0.000125797	0.00362543
	ENSMUSG00000035863	Palm	-0.969633	201.258	0.252976	-3.8329	0.000126641	0.00363761
	ENSMUSG00000055546	Timd4	2.49212	61.8993	0.650182	3.83296	0.00012661	0.00363761
	ENSMUSG00000023882	Zfp54	-0.794536	76.1276	0.207709	-3.82523	0.00013065	0.00374652
	ENSMUSG00000058207	Serpina3k	1.09485	184833	0.286759	3.81801	0.000134534	0.00385152
	ENSMUSG00000098330	Gtpbp4-ps1	3.10676	276.853	0.814143	3.81599	0.00013564	0.00387675
	ENSMUSG00000005951	Shpk	0.41409	1091.66	0.108527	3.81555	0.00013588	0.00387718
	ENSMUSG00000114800		1.47462	38.8158	0.386798	3.81239	0.000137628	0.00392059
	ENSMUSG00000030844	Rgs10	-1.12391	134.696	0.29489	-3.8113	0.00013824	0.00393153
	ENSMUSG00000039316	Rftn1	-0.777143	123.267	0.204002	-3.80949	0.000139252	0.00394838
	ENSMUSG00000024299	Adamts10	-0.670578	923.704	0.176031	-3.80943	0.00013929	0.00394838
	ENSMUSG00000034308	Sdr42e1	0.687037	2469.81	0.180502	3.80625	0.000141091	0.00399287
	ENSMUSG00000059552	Trp53	-0.416654	788.064	0.10949	-3.80539	0.000141579	0.00400012
	ENSMUSG00000029283	Cdc7	-1.40316	22.0118	0.368853	-3.80412	0.000142308	0.00401415
	ENSMUSG00000015090	Ptgds	-1.97101	40.1959	0.518519	-3.80123	0.000143981	0.00404475
	ENSMUSG00000023367	Tmem176a	-0.821619	6495.26	0.216157	-3.80103	0.000144096	0.00404475
	ENSMUSG00000022235	Cmbl	0.72149	4637.37	0.189788	3.80157	0.000143785	0.00404475
	ENSMUSG00000078675	Mup16	2.62972	653.521	0.692472	3.79758	0.000146116	0.00409482
	ENSMUSG00000025912	Mybl1	-1.74872	71.3127	0.460558	-3.79695	0.000146487	0.00409856
	ENSMUSG00000021906	Oxnad1	0.402139	397.254	0.105985	3.7943	0.000148063	0.00413593
	ENSMUSG00000038463	Olfml2b	-1.66215	16.6587	0.438234	-3.79284	0.000148934	0.00415354
	ENSMUSG00000039206	Daglb	0.433936	563.989	0.114447	3.7916	0.000149681	0.00416765
	ENSMUSG00000027332	Ivd	0.572787	3476.35	0.151121	3.79025	0.000150495	0.00418358
	ENSMUSG00000028785	Hpca	-2.0454	31.8623	0.540438	-3.78471	0.000153885	0.00427093
	ENSMUSG00000072812	Ahnak2	-1.58201	50.3361	0.418238	-3.78256	0.000155221	0.00429423
	ENSMUSG00000021282	Eif5	0.400554	4987.98	0.105895	3.78256	0.000155222	0.00429423
	ENSMUSG00000030711	Sult1a1	0.704128	6739.43	0.186218	3.7812	0.000156077	0.00431096
	ENSMUSG00000019726	Lyst	0.41666	535.272	0.110219	3.7803	0.000156638	0.00431956
	ENSMUSG00000038400	Pmepa1	-1.01886	251.084	0.269644	-3.77855	0.000157743	0.00434309
	ENSMUSG00000003541	Ier3	-1.13955	139.718	0.301681	-3.77733	0.000158516	0.00434416
	ENSMUSG00000073968	Trim68	-0.766162	80.0575	0.202833	-3.7773	0.000158537	0.00434416
	ENSMUSG00000054843	Atrnl1	0.549583	316.538	0.145468	3.77804	0.00015807	0.00434416
	ENSMUSG00000020828	Pld2	-0.545888	435.352	0.144625	-3.77452	0.000160319	0.00438604
	ENSMUSG00000078238	Gm12854	-1.16602	101.002	0.309011	-3.77339	0.000161043	0.00439198
	ENSMUSG00000059326	Csf2ra	-1.09319	780.372	0.289711	-3.77339	0.000161045	0.00439198
	ENSMUSG00000104101	Gm37881	2.54359	12.5372	0.67455	3.7708	0.000162726	0.00440304
	ENSMUSG00000047617	Paxx	-0.847038	364.907	0.224546	-3.77223	0.000161796	0.00440304
	ENSMUSG00000024120	Lrpprc	0.369178	1848.33	0.0978924	3.77126	0.000162422	0.00440304
	ENSMUSG00000029190	D5Ertd579e	0.41677	1081	0.110499	3.7717	0.000162141	0.00440304
	ENSMUSG00000022821	Hgd	0.609341	12635.8	0.161584	3.77105	0.000162562	0.00440304
	ENSMUSG00000021417	Eci2	0.551551	6093.12	0.1463	3.76999	0.000163254	0.00440399
	ENSMUSG00000072664	Ugt3a1	1.00501	648.45	0.266583	3.76996	0.000163271	0.00440399
	ENSMUSG00000053769	Lysmd1	0.65003	256.904	0.172441	3.76957	0.000163528	0.00440404
	ENSMUSG00000050335	Lgals3	-1.54681	1721.48	0.410419	-3.76885	0.000164	0.00440985
	ENSMUSG00000017307	Acot8	0.865317	520.762	0.229791	3.76566	0.000166107	0.00445957
	ENSMUSG00000021795	Sftpd	-1.16754	177.871	0.31022	-3.76359	0.00016749	0.00448971
	ENSMUSG00000032333	Stoml1	-0.572311	290.6	0.152186	-3.76061	0.000169497	0.00453648
	ENSMUSG00000028957	Per3	1.39357	281.558	0.370617	3.76013	0.000169827	0.00453828
	ENSMUSG00000020330	Hmmr	-1.80894	24.1731	0.48119	-3.7593	0.000170392	0.00454634
	ENSMUSG00000021048	Mthfd1	0.453168	2843.49	0.120574	3.75841	0.000170996	0.0045554
	ENSMUSG00000063160	Numbl	-0.840409	71.6792	0.223681	-3.75718	0.000171839	0.00457081
	ENSMUSG00000048832	Vps37c	-0.446841	608.71	0.118947	-3.75664	0.000172207	0.00457355
	ENSMUSG00000022952	Runx1	-1.19785	66.2602	0.319072	-3.75417	0.000173917	0.00461187
	ENSMUSG00000032513	Gorasp1	0.431564	926.969	0.115034	3.75163	0.000175687	0.00465166
	ENSMUSG00000024672	Ms4a7	-1.66149	145.714	0.442925	-3.75117	0.000176009	0.00465305
	ENSMUSG00000099583	Hist1h3d	-2.90256	14.8198	0.77392	-3.75046	0.000176511	0.00465918
	ENSMUSG00000035683	Melk	-2.22478	9.88854	0.593283	-3.74995	0.000176869	0.00466152
	ENSMUSG00000040618	Pck2	-0.793014	228.647	0.211799	-3.74418	0.000180985	0.00476273
	ENSMUSG00000026074	Map4k4	-0.791442	708.355	0.211548	-3.7412	0.000183146	0.00481224
	ENSMUSG00000099632	2900093K20Rik	-0.95626	48.4019	0.255784	-3.73855	0.000185088	0.00485589
	ENSMUSG00000082100	Glns-ps1	0.829738	151.973	0.221965	3.73815	0.000185379	0.00485613
	ENSMUSG00000048707	Tprn	-0.678984	153.41	0.181732	-3.73618	0.000186839	0.00488358
	ENSMUSG00000026664	Phyh	0.49603	46175.4	0.132771	3.73597	0.000186992	0.00488358
	ENSMUSG00000103711	Tstd1	-0.767607	245.782	0.205573	-3.73399	0.000188469	0.0049147
	ENSMUSG00000108064	Gm44423	1.16997	29.8603	0.313695	3.72964	0.000191753	0.00496286
	ENSMUSG00000050578	Mmp13	-1.54174	61.6863	0.41332	-3.73013	0.000191381	0.00496286
	ENSMUSG00000026796	Fam129b	-0.876428	345.965	0.234901	-3.73105	0.000190687	0.00496286
	ENSMUSG00000001082	Mfsd10	-0.745357	280.9	0.199811	-3.7303	0.000191249	0.00496286
	ENSMUSG00000024875	Yif1a	0.443933	1141.43	0.119018	3.72998	0.000191496	0.00496286
	ENSMUSG00000001918	Slc1a5	-0.746475	225.692	0.200209	-3.72849	0.000192633	0.00496641
	ENSMUSG00000038250	Usp38	0.436166	410.88	0.116979	3.72858	0.000192564	0.00496641
	ENSMUSG00000025791	Pgm2	0.514559	3953.68	0.13804	3.72761	0.000193303	0.00496641
	ENSMUSG00000033318	Gstt2	0.818224	2784.46	0.219505	3.72758	0.000193328	0.00496641
	ENSMUSG00000066153	Mup21	1.28104	2498.53	0.343639	3.72787	0.000193109	0.00496641
	ENSMUSG00000027030	Stk39	-0.895447	104.153	0.240306	-3.72628	0.00019433	0.00498472
	ENSMUSG00000039450	Dcxr	0.66459	1720.74	0.178515	3.72287	0.000196967	0.00504488
	ENSMUSG00000025487	Psmd13	0.544471	1715.29	0.146363	3.72	0.000199219	0.00509499
	ENSMUSG00000019370	Calm3	-0.483488	1236.23	0.129998	-3.71918	0.000199867	0.005104
	ENSMUSG00000001270	Ckb	-1.08573	439.146	0.292045	-3.71769	0.000201055	0.00512677
	ENSMUSG00000068742	Cry2	0.826784	630.536	0.222421	3.71721	0.000201438	0.00512895
	ENSMUSG00000047414	Flrt2	-1.39391	25.2903	0.375157	-3.71554	0.000202767	0.00515518
	ENSMUSG00000073705	Apitd1	-2.60078	9.0742	0.700133	-3.71469	0.000203454	0.00516504
	ENSMUSG00000001473	Tubb6	-0.623062	628.761	0.167885	-3.71123	0.000206254	0.00522843
	ENSMUSG00000044788	Fads6	0.424672	2724.32	0.114448	3.71061	0.000206764	0.00523368
	ENSMUSG00000031827	Cotl1	-0.830613	923.002	0.224266	-3.7037	0.000212477	0.00537041
	ENSMUSG00000003363	Pld3	-0.602141	982.442	0.162655	-3.70195	0.000213952	0.00539979
	ENSMUSG00000027160	Ccdc34	-1.07966	61.8696	0.291716	-3.70107	0.000214694	0.00540271
	ENSMUSG00000024527	Afg3l2	0.365923	2058.52	0.0988637	3.70129	0.00021451	0.00540271
	ENSMUSG00000005873	Reep5	-0.507	598.944	0.137036	-3.69976	0.000215806	0.0054228
	ENSMUSG00000041559	Fmod	-1.94548	98.0961	0.525962	-3.69889	0.000216542	0.00543249
	ENSMUSG00000013584	Aldh1a2	-1.83328	18.5747	0.495722	-3.6982	0.000217136	0.00543249
	ENSMUSG00000050545	Fam228b	1.1967	29.7296	0.323565	3.69849	0.000216889	0.00543249
	ENSMUSG00000027312	Atrn	0.547812	1294.12	0.148217	3.69602	0.000219004	0.00547129
	ENSMUSG00000059325	Hopx	0.908416	1043.05	0.245927	3.69385	0.000220886	0.00551034
	ENSMUSG00000057969	Sema3b	-0.981252	477.342	0.265694	-3.69316	0.000221482	0.00551723
	ENSMUSG00000060376	Bckdha	0.658035	928.602	0.178194	3.69279	0.000221806	0.00551735
	ENSMUSG00000108506	Gm44705	1.71584	36.9452	0.464767	3.69183	0.000222647	0.00552271
	ENSMUSG00000027224	Duoxa1	-2.09008	11.8221	0.56614	-3.69181	0.000222661	0.00552271
	ENSMUSG00000053977	Cd8a	-2.09213	52.6674	0.566903	-3.69045	0.000223859	0.00553649
	ENSMUSG00000027306	Nusap1	-1.16792	34.3691	0.316454	-3.69065	0.00022368	0.00553649
	ENSMUSG00000036775	Decr2	0.43865	6569.65	0.118902	3.68916	0.000224995	0.00555664
	ENSMUSG00000055725	Paqr3	1.08844	59.1845	0.295264	3.68635	0.000227496	0.00561038
	ENSMUSG00000076490	Trbc1	-1.57254	39.4116	0.426792	-3.68456	0.000229095	0.00564175
	ENSMUSG00000037995	Igsf9	-1.50684	107.072	0.409315	-3.68137	0.000231987	0.00570484
	ENSMUSG00000025481	Urah	0.586332	2688.51	0.159291	3.68088	0.00023243	0.00570759
	ENSMUSG00000032192	Gnb5	-1.30367	32.9142	0.354231	-3.68029	0.000232967	0.00571267
	ENSMUSG00000019838	Slc16a10	0.670628	2039.2	0.182247	3.67977	0.000233447	0.00571632
	ENSMUSG00000033871	Ppargc1b	1.14028	83.8764	0.310024	3.67805	0.000235026	0.00574682
	ENSMUSG00000076928	Trac	-1.49916	37.3676	0.407839	-3.67587	0.000237043	0.00578379
	ENSMUSG00000022822	Abcc5	-0.606548	588.341	0.165032	-3.67533	0.000237543	0.00578379
	ENSMUSG00000036138	Acaa1a	0.663156	9556	0.180423	3.67556	0.000237324	0.00578379
	ENSMUSG00000031782	Coq9	0.354567	2224.9	0.0966234	3.66958	0.000242949	0.00590708
	ENSMUSG00000045975	C2cd2	0.33639	2669.89	0.0916919	3.6687	0.000243783	0.00591902
	ENSMUSG00000044792	Isca1	0.397088	1131.83	0.108265	3.66775	0.000244693	0.00592868
	ENSMUSG00000042350	Arel1	0.593037	739.608	0.161698	3.66757	0.000244867	0.00592868
	ENSMUSG00000006651	Aplp1	-1.57099	26.9152	0.428591	-3.66548	0.000246878	0.00596898
	ENSMUSG00000032602	Slc25a20	0.494072	4261.66	0.13485	3.66387	0.000248428	0.00599806
	ENSMUSG00000028630	Dyrk2	0.480458	753.823	0.131191	3.66228	0.000249984	0.00602721
	ENSMUSG00000098290	Obox4-ps1	2.88191	5.96727	0.787003	3.66188	0.000250372	0.00602814
	ENSMUSG00000045679	Pqlc3	-1.0427	79.9366	0.284956	-3.65917	0.000253032	0.00608155
	ENSMUSG00000041782	Lad1	0.523624	700.829	0.14311	3.6589	0.000253295	0.00608155
	ENSMUSG00000040808	S100g	-2.55363	14.2432	0.698316	-3.65684	0.000255348	0.00612233
	ENSMUSG00000009894	Snap47	0.43276	1216.55	0.118377	3.65578	0.000256403	0.00612824
	ENSMUSG00000046312	AI464131	0.443485	827.914	0.121312	3.65573	0.000256454	0.00612824
	ENSMUSG00000016194	Hsd11b1	0.86157	5216.5	0.23569	3.65552	0.00025666	0.00612824
	ENSMUSG00000030102	Itpr1	0.556365	738.136	0.152237	3.6546	0.000257582	0.00614175
	ENSMUSG00000022752	Tomm70a	0.486242	1803.28	0.133071	3.65401	0.000258177	0.00614745
	ENSMUSG00000019977	Hbs1l	0.5653	1099.8	0.154762	3.6527	0.0002595	0.00617046
	ENSMUSG00000075702	Selenom	-1.14806	140.679	0.314416	-3.65141	0.000260803	0.0061929
	ENSMUSG00000078954	Arhgap8	-1.97321	10.1097	0.540479	-3.65086	0.000261368	0.00619781
	ENSMUSG00000022724	Riox2	0.538165	140.415	0.147456	3.64966	0.000262589	0.00621821
	ENSMUSG00000112249		0.754363	304.546	0.206731	3.64901	0.000263256	0.00622545
	ENSMUSG00000051439	Cd14	-1.09223	404.218	0.299408	-3.64798	0.000264308	0.00624179
	ENSMUSG00000110597	Gm8798	1.65457	23.9314	0.453603	3.64761	0.000264689	0.00624225
	ENSMUSG00000026589	Sec16b	0.601479	2426.75	0.164967	3.64606	0.000266293	0.00627151
	ENSMUSG00000110935		-0.667163	345.467	0.183092	-3.64387	0.000268569	0.00631651
	ENSMUSG00000018983	E2f2	-1.09811	44.1725	0.301416	-3.64318	0.000269287	0.00631881
	ENSMUSG00000035891	Cerk	-0.744045	312.897	0.204235	-3.64308	0.000269399	0.00631881
	ENSMUSG00000028378	Ptgr1	-1.17631	75.9579	0.322931	-3.64259	0.000269906	0.00632209
	ENSMUSG00000038775	Vill	-1.05229	113.929	0.288953	-3.64174	0.000270797	0.00632612
	ENSMUSG00000056124	B4galt6	-1.05101	172.697	0.288613	-3.64159	0.000270955	0.00632612
	ENSMUSG00000090555	Gm8893	1.19054	1095.86	0.326946	3.64138	0.000271177	0.00632612
	ENSMUSG00000051790	Nlgn2	-0.945497	337.339	0.259827	-3.63894	0.000273759	0.00635236
	ENSMUSG00000056394	Lig1	-0.694087	100.16	0.190714	-3.63942	0.000273255	0.00635236
	ENSMUSG00000026389	Steap3	-0.475327	732.175	0.130635	-3.63858	0.000274142	0.00635236
	ENSMUSG00000022895	Ets2	-0.454225	1339.05	0.124802	-3.63958	0.000273088	0.00635236
	ENSMUSG00000032386	Trip4	0.357899	1009.4	0.098362	3.63859	0.000274139	0.00635236
	ENSMUSG00000044986	Tst	0.584549	5000.22	0.160716	3.63715	0.000275669	0.0063733
	ENSMUSG00000063929	Cyp4a32	1.13951	870.276	0.313307	3.63705	0.000275784	0.0063733
	ENSMUSG00000046027	Stard5	0.406781	2304.17	0.111921	3.63453	0.000278486	0.00642714
	ENSMUSG00000047407	Tgif1	-0.541795	869.204	0.1491	-3.63377	0.000279305	0.00642885
	ENSMUSG00000110488	Gm45724	1.00798	50.3567	0.27737	3.63406	0.000278998	0.00642885
	ENSMUSG00000049536	Tceal1	-1.44178	22.8064	0.397133	-3.63046	0.000282919	0.00649471
	ENSMUSG00000003873	Bax	-0.642809	769.714	0.177059	-3.63047	0.000282903	0.00649471
	ENSMUSG00000048429	Timm29	0.510661	836.214	0.140683	3.62987	0.000283566	0.00650092
	ENSMUSG00000020681	Ace	-1.1375	69.4688	0.313412	-3.62942	0.000284058	0.00650358
	ENSMUSG00000021846	Peli2	0.462306	385.521	0.127407	3.62858	0.000284989	0.00651624
	ENSMUSG00000016319	Slc25a5	0.329345	8550.73	0.0908092	3.62678	0.00028698	0.00655308
	ENSMUSG00000005054	Cstb	-0.540082	1336.66	0.148936	-3.62626	0.000287553	0.00655751
	ENSMUSG00000037916	Ndufv1	0.368316	3166.24	0.101604	3.62503	0.000288933	0.00658028
	ENSMUSG00000022754	Tmem45a	-2.11305	46.1318	0.582992	-3.6245	0.000289522	0.006585
	ENSMUSG00000020176	Grb10	-0.863273	134.331	0.238338	-3.62205	0.000292273	0.0066214
	ENSMUSG00000057037	Cfhr1	0.699871	1182.18	0.193218	3.62219	0.000292124	0.0066214
	ENSMUSG00000099242	Obox4-ps3	2.04834	11.4497	0.56548	3.62229	0.000292001	0.0066214
	ENSMUSG00000074264	Amy1	0.787483	3664.05	0.217468	3.62114	0.000293306	0.00663609
	ENSMUSG00000029650	Slc46a3	0.702059	296.382	0.193901	3.62071	0.000293791	0.00663837
	ENSMUSG00000022887	Masp1	0.878433	473.11	0.242701	3.61941	0.000295275	0.00666317
	ENSMUSG00000031778	Cx3cl1	-1.42028	142.085	0.392781	-3.61596	0.000299242	0.00674229
	ENSMUSG00000009291	Pttg1ip	0.297832	4713.85	0.0823724	3.61568	0.000299562	0.00674229
	ENSMUSG00000029716	Tfr2	0.576916	9753.87	0.159634	3.61398	0.000301528	0.00677772
	ENSMUSG00000049420	Tmem200a	-3.88706	6.98694	1.07638	-3.61124	0.000304738	0.00684096
	ENSMUSG00000029163	Emilin1	-0.633415	1066.41	0.175445	-3.61034	0.000305793	0.00685573
	ENSMUSG00000017802	Retreg3	0.326166	1962.16	0.0903848	3.60864	0.000307809	0.00689197
	ENSMUSG00000078964	Ces1b	0.673116	632.349	0.186564	3.60796	0.000308613	0.00690102
	ENSMUSG00000034858	Fam214a	0.804498	1872.41	0.223174	3.60481	0.000312384	0.00697631
	ENSMUSG00000027204	Fbn1	-1.19836	150.624	0.332535	-3.6037	0.000313719	0.00697903
	ENSMUSG00000050271	Prag1	-1.17829	34.8903	0.326944	-3.60397	0.000313393	0.00697903
	ENSMUSG00000039840	Epg5	0.404027	451.447	0.112109	3.60387	0.000313513	0.00697903
	ENSMUSG00000041605	5730559C18Rik	-2.38524	11.5499	0.661961	-3.60329	0.000314215	0.00698107
	ENSMUSG00000035373	Ccl7	-1.75475	17.8864	0.487034	-3.60294	0.000314634	0.0069814
	ENSMUSG00000020720	Psmd12	0.372905	1915.75	0.103556	3.60099	0.00031701	0.00702509
	ENSMUSG00000037820	Tgm2	-0.722354	4235.48	0.200659	-3.5999	0.00031834	0.00704552
	ENSMUSG00000037710	Cisd1	0.48514	3479.37	0.134797	3.59903	0.000319401	0.00705091
	ENSMUSG00000073988	Ttpa	0.50625	7400.9	0.140653	3.5993	0.000319076	0.00705091
	ENSMUSG00000045730	Adrb2	-1.16175	78.9294	0.322841	-3.59852	0.000320033	0.00705585
	ENSMUSG00000036046	5031439G07Rik	0.412021	1786.98	0.114614	3.59487	0.000324558	0.00714648
	ENSMUSG00000044201	Cdc25c	-2.73807	7.72245	0.761797	-3.59423	0.000325354	0.0071549
	ENSMUSG00000063065	Mapk3	-0.459159	1329.89	0.127779	-3.59339	0.000326404	0.00716885
	ENSMUSG00000048126	Col6a3	-1.20235	1330.03	0.334717	-3.59214	0.000327977	0.00719424
	ENSMUSG00000021000	Ctage5	0.445686	5798.38	0.124115	3.59091	0.000329528	0.0072191
	ENSMUSG00000056952	Tatdn2	0.354152	794.32	0.0986795	3.58891	0.000332061	0.00725788
	ENSMUSG00000040850	Psme4	0.455191	1714.96	0.126846	3.58852	0.00033256	0.00725788
	ENSMUSG00000052656	Rnf103	0.45871	1327.1	0.127819	3.58875	0.000332271	0.00725788
	ENSMUSG00000074622	Mafb	0.965749	1927.98	0.269155	3.58807	0.000333132	0.00726118
	ENSMUSG00000035042	Ccl5	-1.50205	158.951	0.418711	-3.58732	0.0003341	0.0072731
	ENSMUSG00000004558	Ndrg2	0.429263	20179.8	0.119681	3.58673	0.000334853	0.00728031
	ENSMUSG00000045136	Tubb2b	-1.54177	68.7011	0.430194	-3.58389	0.000338516	0.00733189
	ENSMUSG00000070691	Runx3	-1.39333	42.4589	0.388785	-3.58381	0.000338621	0.00733189
	ENSMUSG00000086813	Gm13657	-0.745731	77.5499	0.208061	-3.5842	0.000338117	0.00733189
	ENSMUSG00000058655	Eif4b	0.409368	5143.82	0.114234	3.58357	0.000338924	0.00733189
	ENSMUSG00000039208	Metrnl	-0.778647	146.731	0.217328	-3.58282	0.000339908	0.00734398
	ENSMUSG00000001249	Hpn	0.385015	9535.43	0.107528	3.58058	0.000342829	0.00739783
	ENSMUSG00000000982	Ccl3	-1.52509	29.147	0.426025	-3.5798	0.000343851	0.00740371
	ENSMUSG00000000787	Ddx3x	0.460116	1943.52	0.128534	3.57972	0.00034396	0.00740371
	ENSMUSG00000028556	Dock7	-0.548691	400.758	0.153352	-3.57799	0.000346249	0.00744371
	ENSMUSG00000032643	Fhl3	-1.0656	47.1972	0.297916	-3.57684	0.000347773	0.00744864
	ENSMUSG00000096891	Mup-ps8	4.23172	10.7531	1.183	3.5771	0.00034743	0.00744864
	ENSMUSG00000031884	Ces2d-ps	4.42771	7.33869	1.23778	3.57715	0.000347363	0.00744864
	ENSMUSG00000046160	Olig1	0.523579	441.921	0.146545	3.57282	0.000353152	0.00755448
	ENSMUSG00000001794	Capns1	-0.27967	4545.67	0.0783192	-3.5709	0.000355757	0.00760078
	ENSMUSG00000086316	2210013O21Rik	-1.14433	39.485	0.320537	-3.57005	0.000356915	0.00761609
	ENSMUSG00000034906	Ncaph	-1.22081	27.3277	0.342082	-3.56876	0.00035867	0.0076441
	ENSMUSG00000072214	Sept5	-1.48887	22.2287	0.4175	-3.56615	0.000362259	0.00771106
	ENSMUSG00000099146	0610031O16Rik	0.693631	424.734	0.194561	3.5651	0.000363715	0.00773252
	ENSMUSG00000045983	Eif4g1	0.449751	9882.66	0.1262	3.56381	0.000365518	0.00776129
	ENSMUSG00000046034	Otulin	0.536607	910.996	0.150589	3.56338	0.000366104	0.0077642
	ENSMUSG00000079057	Cyp4v3	0.486578	4742.83	0.136607	3.56188	0.000368204	0.00779914
	ENSMUSG00000082419	Gm11425	-5.73011	114.827	1.60953	-3.56011	0.000370696	0.00783286
	ENSMUSG00000087638	Gm11773	-1.96827	10.0793	0.552987	-3.55934	0.000371795	0.00783286
	ENSMUSG00000036372	Tmem258	-0.504281	671.168	0.141681	-3.55927	0.000371887	0.00783286
	ENSMUSG00000026958	Dpp7	-0.498657	1001.09	0.140106	-3.55915	0.000372064	0.00783286
	ENSMUSG00000036941	Elac1	0.57164	284.87	0.160572	3.56002	0.000370826	0.00783286
	ENSMUSG00000024891	Slc29a2	-1.13471	33.1662	0.318864	-3.55861	0.000372819	0.00783797
	ENSMUSG00000074746	Pdzd8	0.372808	625.595	0.104771	3.55833	0.000373215	0.00783797
	ENSMUSG00000062991	Nrg1	-1.55385	182.626	0.436843	-3.557	0.000375116	0.00786438
	ENSMUSG00000027713	1810062G17Rik	-1.14028	27.2945	0.320591	-3.55681	0.000375384	0.00786438
	ENSMUSG00000058325	Dock1	0.619622	268.069	0.174225	3.55645	0.000375901	0.00786567
	ENSMUSG00000026748	Plxdc2	-1.37834	82.5756	0.387652	-3.55562	0.00037709	0.00788099
	ENSMUSG00000036256	Igfbp7	-1.00822	4059.01	0.2837	-3.55383	0.000379661	0.00792514
	ENSMUSG00000023906	Cldn6	-1.82074	32.1692	0.512479	-3.55281	0.000381146	0.0079406
	ENSMUSG00000063354	Slc39a4	-0.916678	873.184	0.258038	-3.5525	0.000381595	0.0079406
	ENSMUSG00000047731	Wbp1l	0.415376	7513.7	0.116929	3.55237	0.000381782	0.0079406
	ENSMUSG00000030309	Caprin2	-0.883058	90.5853	0.248709	-3.55057	0.000384401	0.00797824
	ENSMUSG00000020865	Abcc3	0.46239	7663.89	0.130237	3.55036	0.000384705	0.00797824
	ENSMUSG00000086784	Isoc2a	0.468846	4054.13	0.132063	3.55017	0.000384978	0.00797824
	ENSMUSG00000032360	Hcrtr2	2.00269	10.5229	0.564223	3.54946	0.000386018	0.0079902
	ENSMUSG00000047507	Baiap3	-1.48399	27.1927	0.418246	-3.54811	0.000388001	0.00799292
	ENSMUSG00000052688	Rab7b	-1.17803	129.871	0.331962	-3.54868	0.000387164	0.00799292
	ENSMUSG00000029173	Sepsecs	0.394274	1014.01	0.111114	3.54838	0.000387613	0.00799292
	ENSMUSG00000021497	Txndc15	0.467964	1821.53	0.131878	3.54847	0.000387475	0.00799292
	ENSMUSG00000027875	Hmgcs2	0.424013	96523.3	0.119526	3.54746	0.000388971	0.00800335
	ENSMUSG00000057193	Slc44a2	-0.649331	420.39	0.183106	-3.5462	0.00039083	0.00801685
	ENSMUSG00000100078	Gm6170	0.572257	340.326	0.161378	3.54607	0.00039102	0.00801685
	ENSMUSG00000069324	Gm5096	1.06593	4520.76	0.300546	3.54666	0.000390153	0.00801685
	ENSMUSG00000024411	Aqp4	1.33906	136.104	0.377666	3.54564	0.000391667	0.00802058
	ENSMUSG00000026426	Arl8a	-0.540419	862.06	0.152436	-3.54523	0.000392278	0.00802356
	ENSMUSG00000054499	Dedd2	0.428297	811.142	0.120886	3.543	0.000395605	0.00808204
	ENSMUSG00000023908	Pkmyt1	-1.20028	51.196	0.339107	-3.53953	0.000400835	0.00817922
	ENSMUSG00000028953	Abcf2	0.378606	978.629	0.107022	3.53763	0.000403734	0.00822865
	ENSMUSG00000062624	Cyp2c67	0.497444	3747.04	0.140896	3.53058	0.000414651	0.00844119
	ENSMUSG00000095742		-0.558312	337.856	0.158173	-3.52976	0.000415943	0.00845751
	ENSMUSG00000062526	Mppe1	0.643678	164.054	0.182469	3.52761	0.000419336	0.00851647
	ENSMUSG00000031596	Slc7a2	0.83	7702.84	0.235327	3.52701	0.000420286	0.00852574
	ENSMUSG00000030811	Fbxl19	-0.458124	309.426	0.129947	-3.52546	0.000422745	0.00856068
	ENSMUSG00000022517	Mgrn1	0.272411	1898.4	0.0772798	3.52499	0.000423497	0.00856068
	ENSMUSG00000059316	Slc27a4	0.428261	1142.71	0.12149	3.52507	0.000423367	0.00856068
	ENSMUSG00000025403	Shmt2	0.287651	4795.58	0.081626	3.52401	0.000425069	0.00857238
	ENSMUSG00000035105	Egln3	0.578229	515.736	0.164078	3.5241	0.000424919	0.00857238
	ENSMUSG00000029675	Eln	-1.29995	516.855	0.369241	-3.5206	0.000430568	0.00866914
	ENSMUSG00000033308	Dpyd	0.586764	4140.19	0.166675	3.52042	0.000430871	0.00866914
	ENSMUSG00000009013	Dynll1	-0.659087	687.617	0.187289	-3.51909	0.000433038	0.0087026
	ENSMUSG00000020553	Pctp	0.823391	4066.4	0.23401	3.51862	0.000433797	0.00870771
	ENSMUSG00000017950	Hnf4a	0.447073	13765.5	0.127126	3.51678	0.00043682	0.00875821
	ENSMUSG00000029465	Arpc3	-0.354068	2034.08	0.100726	-3.51515	0.000439511	0.00880194
	ENSMUSG00000013236	Ptprs	-0.746461	556.12	0.212464	-3.51335	0.000442493	0.00885141
	ENSMUSG00000015085	Entpd2	-0.875934	152.861	0.24946	-3.51132	0.000445885	0.00890894
	ENSMUSG00000036880	Acaa2	0.511323	21187.1	0.145754	3.50812	0.00045129	0.00900649
	ENSMUSG00000024052	Lpin2	0.589706	11319	0.168133	3.50738	0.000452549	0.00902119
	ENSMUSG00000087516	Tbx3os1	1.34111	441.614	0.382433	3.50677	0.000453575	0.00903122
	ENSMUSG00000028678	Kif2c	-1.69411	17.8369	0.483419	-3.50444	0.000457562	0.00908964
	ENSMUSG00000018474	Chd3	0.906736	4593.07	0.258738	3.50445	0.000457548	0.00908964
	ENSMUSG00000052595	A1cf	0.711736	719.666	0.203291	3.50107	0.000463385	0.00919474
	ENSMUSG00000024960	Plcb3	-0.339249	807.65	0.0969141	-3.50051	0.000464369	0.00920368
	ENSMUSG00000028008	Asic5	1.14853	135.045	0.328185	3.49965	0.000465869	0.00922282
	ENSMUSG00000025041	Nt5c2	-0.571302	666.681	0.163264	-3.49926	0.00046656	0.00922592
	ENSMUSG00000041798	Gck	-0.952803	5118.32	0.272312	-3.49894	0.000467115	0.00922633
	ENSMUSG00000095762	Gm16378	0.562713	236.514	0.160866	3.49802	0.000468731	0.00924766
	ENSMUSG00000024962	Vegfb	-0.639408	475.313	0.18285	-3.4969	0.000470707	0.00927604
	ENSMUSG00000110235	Gm5086	-2.3483	18.1403	0.671667	-3.49622	0.0004719	0.00928895
	ENSMUSG00000079563	Pglyrp2	0.426733	2802.48	0.122071	3.49578	0.000472674	0.00929359
	ENSMUSG00000044469	Tnfaip8l1	0.717444	837.971	0.205268	3.49516	0.000473786	0.00930485
	ENSMUSG00000078887	Gm6710	2.1211	10.1558	0.607033	3.4942	0.000475479	0.0093275
	ENSMUSG00000021306	Gpr137b	-1.17605	130.828	0.33671	-3.49276	0.000478055	0.00936738
	ENSMUSG00000002455	Prpf6	0.476997	1179.36	0.136603	3.49185	0.000479691	0.00938877
	ENSMUSG00000039804	Ncoa5	-0.392302	734.156	0.112367	-3.49125	0.000480772	0.00939927
	ENSMUSG00000033730	Egr3	-1.80732	13.4484	0.517934	-3.48949	0.000483942	0.00941859
	ENSMUSG00000024659	Anxa1	-1.02769	243.45	0.294502	-3.4896	0.000483747	0.00941859
	ENSMUSG00000046722	Cdc42se1	-0.409908	827.013	0.117469	-3.48952	0.000483897	0.00941859
	ENSMUSG00000014748	Tex261	0.315024	1571.26	0.0902737	3.48965	0.000483649	0.00941859
	ENSMUSG00000068086	Cyp2d9	1.05368	23733.7	0.302011	3.4889	0.000485021	0.00942897
	ENSMUSG00000022199	Slc22a17	-0.999979	107.572	0.286666	-3.48831	0.000486086	0.00943622
	ENSMUSG00000029217	Tec	0.678981	413.942	0.194657	3.48809	0.000486488	0.00943622
	ENSMUSG00000083161	Gm11427	-0.984122	46.7875	0.282183	-3.48752	0.000487514	0.00944551
	ENSMUSG00000056851	Pcbp2	0.347127	1479.81	0.0995759	3.48605	0.000490202	0.00948694
	ENSMUSG00000026639	Lamb3	1.49608	531.169	0.429231	3.48549	0.000491241	0.00949641
	ENSMUSG00000074802	Gas2l3	-1.04902	53.3996	0.301019	-3.48489	0.000492333	0.00950688
	ENSMUSG00000067656	Slc22a27	-1.59893	33.0525	0.459006	-3.48346	0.000494973	0.00954375
	ENSMUSG00000042524	Sun2	0.602886	3036.19	0.173081	3.48326	0.000495348	0.00954375
	ENSMUSG00000039886	Tmem120a	0.709525	2584.31	0.203855	3.48054	0.00050041	0.0096198
	ENSMUSG00000074623	Gm826	1.34072	52.7138	0.385192	3.48065	0.000500195	0.0096198
	ENSMUSG00000109877	Gm45609	1.34054	17.1372	0.385242	3.47974	0.000501891	0.00962963
	ENSMUSG00000026727	Rsu1	-0.573379	592.403	0.164788	-3.47949	0.00050237	0.00962963
	ENSMUSG00000038205	Prkab2	-0.513612	172.372	0.147629	-3.47907	0.000503153	0.00962963
	ENSMUSG00000030643	Rab30	0.856475	799.085	0.246175	3.47913	0.000503039	0.00962963
	ENSMUSG00000039542	Ncam1	-2.17554	49.7339	0.625935	-3.47566	0.000509599	0.00971998
	ENSMUSG00000023972	Ptk7	-1.42714	61.5264	0.410559	-3.47608	0.000508797	0.00971998
	ENSMUSG00000033022	Cdo1	0.363725	28390.2	0.104657	3.47538	0.000510126	0.00971998
	ENSMUSG00000033124	Atg9a	0.669785	343.776	0.192696	3.47587	0.000509191	0.00971998
	ENSMUSG00000062157	Ifnlr1	-1.19079	38.2155	0.342826	-3.47346	0.000513789	0.00977899
	ENSMUSG00000005907	Pex1	0.485645	522.304	0.139916	3.47096	0.000518594	0.00984871
	ENSMUSG00000021779	Thrb	0.655975	529.594	0.188986	3.47103	0.000518464	0.00984871
	ENSMUSG00000026387	Sctr	-1.51186	33.8051	0.435673	-3.47018	0.000520116	0.0098634
	ENSMUSG00000026289	Atg16l1	0.398044	939.204	0.114727	3.46948	0.000521467	0.0098634
	ENSMUSG00000032120	C2cd2l	0.533578	1886.54	0.153796	3.46938	0.000521652	0.0098634
	ENSMUSG00000075517	Cyp2d37-ps	0.900128	1755.69	0.259412	3.46988	0.00052069	0.0098634
	ENSMUSG00000021213	Akr1c13	0.553882	1181.17	0.159725	3.46772	0.000524893	0.00991381
	ENSMUSG00000061780	Cfd	1.91299	1760.73	0.552099	3.46494	0.000530352	0.010006
	ENSMUSG00000035165	Kcne3	-1.35316	123.596	0.390694	-3.46348	0.000533241	0.01003
	ENSMUSG00000022074	Tnfrsf10b	-1.30863	67.3216	0.377844	-3.46341	0.000533367	0.01003
	ENSMUSG00000022621	Rabl2	-0.58112	124.746	0.167773	-3.46372	0.000532754	0.01003
	ENSMUSG00000041607	Mbp	-1.2648	82.9166	0.365463	-3.4608	0.000538575	0.0101067
	ENSMUSG00000032047	Acat1	0.470256	10883.9	0.135882	3.46078	0.000538616	0.0101067
	ENSMUSG00000020532	Acaca	-0.360408	1727.16	0.10416	-3.46012	0.000539926	0.0101093
	ENSMUSG00000026117	Zap70	0.884829	244.303	0.255701	3.4604	0.000539372	0.0101093
	ENSMUSG00000026356	Dars	0.456501	1059.25	0.131994	3.45851	0.000543178	0.0101591
	ENSMUSG00000039480	Nt5dc1	0.582319	275.555	0.168396	3.45802	0.000544156	0.0101664
	ENSMUSG00000001228	Uhrf1	-1.48349	31.739	0.429121	-3.45703	0.000546157	0.0101928
	ENSMUSG00000016763	Scube1	-1.78002	125.169	0.514951	-3.45667	0.000546886	0.0101954
	ENSMUSG00000038039	Gcc2	0.431293	432.896	0.124845	3.45462	0.000551067	0.0102511
	ENSMUSG00000090623	Cfhr3	0.829033	123.571	0.239958	3.4549	0.000550493	0.0102511
	ENSMUSG00000019494	Cops6	0.598546	2573.29	0.173371	3.45239	0.000555636	0.010325
	ENSMUSG00000026219	Trip12	0.334691	2104.75	0.0969549	3.45203	0.000556394	0.010328
	ENSMUSG00000002980	Bcam	-1.0387	233.766	0.300971	-3.45117	0.000558157	0.0103496
	ENSMUSG00000025268	Maged2	-0.750839	256.591	0.217588	-3.45074	0.000559058	0.0103552
	ENSMUSG00000028634	Hivep3	-0.972428	73.2878	0.281887	-3.44971	0.000561199	0.0103837
	ENSMUSG00000045094	Arhgef37	1.13444	111.148	0.328939	3.44877	0.000563137	0.0104084
	ENSMUSG00000017221	Psmd3	0.576072	2960.42	0.167144	3.44657	0.00056775	0.0104726
	ENSMUSG00000067144	Slc22a7	1.1221	347.736	0.325574	3.44654	0.000567824	0.0104726
	ENSMUSG00000108621	Gm37494	0.505312	563.008	0.146673	3.44515	0.000570747	0.0105153
	ENSMUSG00000020051	Pah	0.702858	10051.6	0.204146	3.44293	0.000575457	0.0105907
	ENSMUSG00000027859	Ngf	-0.812376	263.57	0.235985	-3.4425	0.000576372	0.0105963
	ENSMUSG00000008136	Fhl2	-1.61059	38.7774	0.468063	-3.44097	0.000579625	0.0106334
	ENSMUSG00000027134	Lpcat4	-1.0718	76.3778	0.31146	-3.44122	0.000579087	0.0106334
	ENSMUSG00000031586	Rbpms	-0.412737	1913.36	0.119969	-3.44037	0.000580911	0.0106457
	ENSMUSG00000021737	Psmd6	0.382397	1607.38	0.111189	3.43916	0.000583524	0.0106823
	ENSMUSG00000000489	Pdgfb	-0.998707	124.115	0.290563	-3.43715	0.000587869	0.0107504
	ENSMUSG00000015745	Plekho1	-0.743861	433.389	0.216484	-3.4361	0.00059016	0.0107809
	ENSMUSG00000050069	Grem2	1.21559	224.313	0.354071	3.43317	0.00059656	0.0108863
	ENSMUSG00000048007	Timm8a1	0.516347	862.455	0.150419	3.43271	0.000597574	0.0108933
	ENSMUSG00000032172	Olfm2	-1.43825	41.351	0.419127	-3.43155	0.000600149	0.0109287
	ENSMUSG00000003923	Tfam	0.34807	825.322	0.101451	3.43091	0.00060156	0.0109428
	ENSMUSG00000036718	Micall2	-0.859232	143.278	0.250515	-3.42986	0.000603895	0.0109737
	ENSMUSG00000039428	Tmem135	0.407983	1807.18	0.118961	3.42955	0.000604591	0.0109748
	ENSMUSG00000027367	Stard7	0.302041	2039.91	0.0880847	3.42899	0.000605838	0.0109859
	ENSMUSG00000028364	Tnc	-1.41036	144.351	0.411539	-3.42705	0.000610173	0.0110182
	ENSMUSG00000029149	Krtcap3	-0.722991	96.9678	0.210938	-3.4275	0.000609171	0.0110182
	ENSMUSG00000035949	Fbxw2	0.374231	849.221	0.109194	3.42722	0.000609804	0.0110182
	ENSMUSG00000022091	Sorbs3	0.835467	1534.14	0.243758	3.42744	0.000609303	0.0110182
	ENSMUSG00000060586	H2-Eb1	-1.26629	3690.65	0.369636	-3.42579	0.00061301	0.0110277
	ENSMUSG00000027624	Epb41l1	-0.853176	180.734	0.249025	-3.42606	0.000612407	0.0110277
	ENSMUSG00000032562	Gnai2	-0.439409	3595.07	0.12826	-3.42593	0.000612707	0.0110277
	ENSMUSG00000047797	Gjb1	0.475651	11108.3	0.138849	3.42568	0.000613254	0.0110277
	ENSMUSG00000050022	Amz1	-0.915577	115.935	0.26743	-3.42361	0.000617953	0.0110756
	ENSMUSG00000033589	Reep4	-0.733389	426.925	0.214238	-3.42325	0.000618783	0.0110756
	ENSMUSG00000032599	Ip6k2	-0.562795	1409.27	0.164411	-3.42309	0.000619125	0.0110756
	ENSMUSG00000042305	Tmem183a	0.438098	2222.07	0.127949	3.42401	0.000617035	0.0110756
	ENSMUSG00000010914	Pdhx	0.529093	513.628	0.154532	3.42384	0.000617431	0.0110756
	ENSMUSG00000052271	Bhlha15	-2.88816	12.7255	0.843927	-3.42229	0.000620968	0.0110966
	ENSMUSG00000025283	Sat1	-0.619947	3923.7	0.181164	-3.42202	0.000621584	0.0110966
	ENSMUSG00000025980	Hspd1	0.476324	9477.56	0.139212	3.42156	0.000622623	0.0111037
	ENSMUSG00000016494	Cd34	-1.67987	100.032	0.49117	-3.42013	0.000625907	0.0111491
	ENSMUSG00000048826	Dact2	0.515246	370.571	0.150661	3.41989	0.000626463	0.0111491
	ENSMUSG00000025287	Acot9	-0.850657	254.117	0.248823	-3.41872	0.000629173	0.0111858
	ENSMUSG00000032536	Trak1	0.449253	2182.4	0.131453	3.4176	0.000631762	0.0112203
	ENSMUSG00000000031	H19	-2.33477	27.5638	0.683351	-3.41664	0.000633982	0.0112348
	ENSMUSG00000045763	Basp1	-1.25731	199.924	0.368021	-3.41641	0.000634531	0.0112348
	ENSMUSG00000066036	Ubr4	0.456365	3856.48	0.133566	3.41679	0.000633646	0.0112348
	ENSMUSG00000027848	Olfml3	-1.18773	401.214	0.34771	-3.41587	0.000635779	0.0112453
	ENSMUSG00000032966	Fkbp1a	-0.526034	2233.37	0.15403	-3.41514	0.000637488	0.0112576
	ENSMUSG00000036620	Mgat4b	-0.476773	1224.21	0.139611	-3.41502	0.000637774	0.0112576
	ENSMUSG00000079017	Ifi27l2a	-1.05317	477.781	0.308474	-3.41412	0.000639887	0.0112833
	ENSMUSG00000026466	Tor1aip1	0.342497	952.695	0.100348	3.41308	0.000642332	0.0113149
	ENSMUSG00000028583	Pdpn	-1.84842	24.144	0.541881	-3.41112	0.000646955	0.0113847
	ENSMUSG00000034854	Mfsd12	-0.516936	238.243	0.151629	-3.40922	0.000651499	0.0114413
	ENSMUSG00000000049	Apoh	0.470467	32456.6	0.13799	3.40942	0.00065101	0.0114413
	ENSMUSG00000048022	Tmem229a	-1.31676	36.9134	0.386485	-3.40702	0.000656767	0.0115221
	ENSMUSG00000025153	Fasn	-0.603877	4509.13	0.177414	-3.40378	0.000664598	0.0116477
	ENSMUSG00000000827	Tpd52l2	-0.290704	899.84	0.0854364	-3.40258	0.000667525	0.0116516
	ENSMUSG00000032309	Fbxo22	0.320295	923.021	0.0941309	3.40266	0.000667337	0.0116516
	ENSMUSG00000003948	Mmd	0.521473	2922.2	0.153243	3.40292	0.000666692	0.0116516
	ENSMUSG00000038174	Fam126b	0.846017	206.987	0.248631	3.4027	0.000667234	0.0116516
	ENSMUSG00000038059	Smim3	-1.2245	39.4692	0.359915	-3.40218	0.000668498	0.0116569
	ENSMUSG00000051483	Cbr1	-0.436866	1917.42	0.128455	-3.40094	0.000671552	0.0116865
	ENSMUSG00000024665	Fads2	0.672295	6328.92	0.197665	3.40119	0.00067094	0.0116865
	ENSMUSG00000033530	Ttc7b	0.552516	283.426	0.162503	3.40004	0.000673763	0.0117132
	ENSMUSG00000040189	Ccdc114	-1.73257	62.3334	0.509749	-3.39886	0.000676665	0.0117518
	ENSMUSG00000034636	Zyg11b	0.466903	514.178	0.13748	3.39615	0.000683409	0.011857
	ENSMUSG00000061132	Blnk	-1.13307	134.801	0.333782	-3.39464	0.000687196	0.0119107
	ENSMUSG00000032310	Cyp1a2	1.30075	5874.08	0.383305	3.3935	0.000690064	0.0119484
	ENSMUSG00000075318	Scn2a	-2.80187	7.94886	0.825868	-3.39263	0.000692242	0.0119741
	ENSMUSG00000103421	Golt1a	0.692416	96.3264	0.20416	3.39154	0.000695011	0.01201
	ENSMUSG00000022877	Hrg	0.4721	18433.9	0.139219	3.39106	0.000696217	0.0120188
	ENSMUSG00000028873	Cdca8	-1.13113	41.275	0.333817	-3.38849	0.000702784	0.012108
	ENSMUSG00000053141	Ptprt	3.44696	5.07107	1.01717	3.38876	0.000702087	0.012108
	ENSMUSG00000039826	Trub2	0.598676	282.05	0.17673	3.38751	0.00070529	0.012139
	ENSMUSG00000052392	Acot4	1.00239	1088.15	0.296104	3.38528	0.000711055	0.012226
	ENSMUSG00000030147	Clec4b1	-1.4202	31.3908	0.419803	-3.38301	0.000716961	0.0123153
	ENSMUSG00000040219	Ttc12	-1.14573	40.1509	0.338862	-3.38111	0.000721931	0.0123884
	ENSMUSG00000024663	Rab3il1	-0.791068	200.047	0.234007	-3.38054	0.000723437	0.0124019
	ENSMUSG00000020866	Cacna1g	-1.78589	18.4348	0.528526	-3.37901	0.000727482	0.0124272
	ENSMUSG00000032300	1700017B05Rik	-0.533659	687.631	0.157952	-3.37862	0.000728515	0.0124272
	ENSMUSG00000029111	Nelfa	-0.508043	302.325	0.15037	-3.37862	0.000728514	0.0124272
	ENSMUSG00000030701	Plekhb1	0.523723	682.481	0.154969	3.37953	0.000726098	0.0124272
	ENSMUSG00000054263	Lifr	0.898938	2705.97	0.26606	3.3787	0.000728303	0.0124272
	ENSMUSG00000018819	Lsp1	-0.960836	287.178	0.284451	-3.37786	0.000730514	0.012449
	ENSMUSG00000062070	Pgk1	0.62787	3938.65	0.185956	3.37644	0.0007343	0.0125012
	ENSMUSG00000022210	Dhrs4	0.544448	3946.14	0.161265	3.37611	0.000735183	0.0125039
	ENSMUSG00000049775	Tmsb4x	-0.885744	6094.52	0.262401	-3.37553	0.000736728	0.0125179
	ENSMUSG00000006576	Slc4a3	-1.36659	159.412	0.40492	-3.37497	0.000738235	0.0125311
	ENSMUSG00000022816	Fstl1	-1.15099	358.319	0.34111	-3.37426	0.000740155	0.012546
	ENSMUSG00000015568	Lpl	-0.992766	3494.02	0.294231	-3.3741	0.000740565	0.012546
	ENSMUSG00000023940	Sgo1	-2.34324	8.10037	0.694831	-3.37239	0.000745193	0.0125718
	ENSMUSG00000036565	Ttyh3	-0.517726	419.642	0.1535	-3.3728	0.000744068	0.0125718
	ENSMUSG00000031605	Klhl2	0.459132	499.163	0.136142	3.37245	0.000745036	0.0125718
	ENSMUSG00000033629	Hacd3	0.589933	4722.82	0.174937	3.37225	0.000745563	0.0125718
	ENSMUSG00000026938	Fcna	0.929405	518.479	0.275609	3.37219	0.000745727	0.0125718
	ENSMUSG00000081053	Mup-ps17	2.11016	12.2998	0.625923	3.37128	0.000748185	0.0126009
	ENSMUSG00000034156	Tspoap1	-1.16238	65.8977	0.344972	-3.3695	0.000753058	0.0126703
	ENSMUSG00000035208	Slfn8	-0.886814	151.531	0.263209	-3.36924	0.000753771	0.0126703
	ENSMUSG00000098276	Mir6358	-2.52588	24.3046	0.749968	-3.36798	0.00075721	0.0127099
	ENSMUSG00000036904	Fzd8	0.681721	269.054	0.202421	3.36784	0.0007576	0.0127099
	ENSMUSG00000022570	Tsta3	0.451251	570.031	0.134039	3.36656	0.000761123	0.0127566
	ENSMUSG00000082064	Rpl5-ps2	1.27403	102.897	0.378656	3.3646	0.000766558	0.0128352
	ENSMUSG00000020114	Cand1	0.348971	928.581	0.103747	3.36368	0.000769096	0.0128652
	ENSMUSG00000041420	Meis3	-0.715007	109.742	0.212795	-3.36008	0.00077921	0.0130218
	ENSMUSG00000091955	Gm9844	-1.20902	26.751	0.35986	-3.35969	0.000780296	0.0130273
	ENSMUSG00000020431	Adcy1	-1.373	36.0315	0.408717	-3.3593	0.000781416	0.0130334
	ENSMUSG00000025855	Prkar1b	-1.19966	23.8315	0.357422	-3.35643	0.000789557	0.0131218
	ENSMUSG00000079547	H2-DMb1	-1.1322	324.828	0.337329	-3.35636	0.000789757	0.0131218
	ENSMUSG00000053436	Mapk14	0.487299	1900.2	0.145166	3.35683	0.000788409	0.0131218
	ENSMUSG00000033458	Fan1	0.616991	95.2325	0.18379	3.35704	0.000787813	0.0131218
	ENSMUSG00000024538	Ppic	-1.15565	127.997	0.344428	-3.35528	0.000792856	0.0131367
	ENSMUSG00000041112	Elmo1	-0.980578	139.25	0.292221	-3.3556	0.000791931	0.0131367
	ENSMUSG00000052520	Cyp2j5	0.602927	7660.34	0.179697	3.35525	0.000792936	0.0131367
	ENSMUSG00000019122	Ccl9	-0.63566	888.394	0.189539	-3.35372	0.000797331	0.0131969
	ENSMUSG00000030291	Med21	-0.57978	409.07	0.172906	-3.35315	0.000798969	0.0132088
	ENSMUSG00000038286	Bphl	0.39743	2874.13	0.118541	3.35267	0.000800347	0.0132088
	ENSMUSG00000022388	Ttll8	1.79734	14.1037	0.536066	3.35283	0.000799905	0.0132088
	ENSMUSG00000003484	Cyp4f18	-1.21609	81.0178	0.362757	-3.35236	0.000801245	0.013211
	ENSMUSG00000110344	Gm45716	0.93797	133.537	0.279967	3.35029	0.000807277	0.0132966
	ENSMUSG00000025224	Gbf1	0.344497	1467.06	0.102833	3.35005	0.000807979	0.0132966
	ENSMUSG00000029311	Hsd17b11	0.554715	8278.51	0.165621	3.3493	0.000810148	0.0133196
	ENSMUSG00000024675	Ms4a4c	-1.05404	48.0157	0.314769	-3.34863	0.000812118	0.0133393
	ENSMUSG00000034227	Foxj1	-1.66651	129.094	0.497821	-3.3476	0.000815136	0.0133761
	ENSMUSG00000026259	Ngef	0.500446	569.819	0.149525	3.34689	0.000817222	0.0133976
	ENSMUSG00000025161	Slc16a3	-0.860116	60.0312	0.257104	-3.34539	0.00082166	0.0134321
	ENSMUSG00000062081	Gm6055	0.565773	187.218	0.169118	3.34542	0.000821567	0.0134321
	ENSMUSG00000036083	Slc17a3	0.746734	1234.57	0.223185	3.34581	0.000820414	0.0134321
	ENSMUSG00000027765	P2ry1	0.600324	138.575	0.179485	3.34471	0.000823698	0.0134527
	ENSMUSG00000001119	Col6a1	-0.801267	699.202	0.239584	-3.34441	0.000824588	0.0134545
	ENSMUSG00000036594	H2-Aa	-1.26816	4253.97	0.379274	-3.34365	0.000826836	0.0134784
	ENSMUSG00000028138	Adh5	0.33223	5979.29	0.0993893	3.34272	0.000829627	0.0135112
	ENSMUSG00000026170	Cyp27a1	0.413603	10604.6	0.123751	3.34223	0.000831079	0.0135221
	ENSMUSG00000031446	Cul4a	0.366846	1786.84	0.109795	3.3412	0.000834171	0.0135596
	ENSMUSG00000020905	Usp43	-1.75935	33.3936	0.526702	-3.34032	0.000836817	0.013577
	ENSMUSG00000090394	4930523C07Rik	0.465939	237.437	0.139485	3.34042	0.000836506	0.013577
	ENSMUSG00000070047	Fat1	-0.604569	908.462	0.181034	-3.33954	0.00083918	0.0136026
	ENSMUSG00000037440	Vnn1	0.628866	5578.11	0.188462	3.33684	0.00084738	0.0137226
	ENSMUSG00000048440	Cyp4f16	-0.926017	108.282	0.277642	-3.33529	0.000852103	0.0137798
	ENSMUSG00000045251	Zfp688	-0.463299	194.334	0.138914	-3.33516	0.000852507	0.0137798
	ENSMUSG00000028496	Mllt3	-0.764527	68.5047	0.229316	-3.33394	0.00085625	0.0138274
	ENSMUSG00000001986	Gria3	-1.10603	31.3949	0.331814	-3.33328	0.000858279	0.0138342
	ENSMUSG00000034855	Cxcl10	-1.03321	188.056	0.309955	-3.33341	0.000857869	0.0138342
	ENSMUSG00000033268	Duox1	-2.23567	10.8912	0.670801	-3.33284	0.000859649	0.0138434
	ENSMUSG00000027469	Tpx2	-1.47666	37.4943	0.443138	-3.33227	0.000861405	0.0138587
	ENSMUSG00000083327	Vcp-rs	0.538733	1179.11	0.161685	3.33198	0.000862294	0.0138601
	ENSMUSG00000034675	Dbn1	-0.853808	128.154	0.256314	-3.3311	0.000865024	0.0138911
	ENSMUSG00000026924	Sec16a	0.405103	2649.88	0.121648	3.33012	0.000868074	0.0139142
	ENSMUSG00000023965	Fbxl17	0.413456	435.959	0.124151	3.33026	0.000867638	0.0139142
	ENSMUSG00000027333	Smox	-0.712099	245.133	0.213879	-3.32945	0.000870178	0.013922
	ENSMUSG00000026368	F13b	0.519696	2116.28	0.156082	3.32963	0.000869603	0.013922
	ENSMUSG00000001665	Gstt3	0.788171	388.527	0.236774	3.32879	0.000872253	0.0139423
	ENSMUSG00000025132	Arhgdia	-0.469774	3324.11	0.14116	-3.32797	0.000874823	0.0139575
	ENSMUSG00000021576	Pdcd6	0.291393	1481.44	0.0875587	3.32797	0.000874822	0.0139575
	ENSMUSG00000033998	Kcnk1	-1.34207	35.5379	0.403355	-3.32728	0.000876995	0.0139628
	ENSMUSG00000058317	Ube2e2	0.520238	451.924	0.156364	3.32709	0.000877576	0.0139628
	ENSMUSG00000066122	Olfr45	2.62545	6.41309	0.789041	3.3274	0.000876609	0.0139628
	ENSMUSG00000039105	Atp6v1g1	-0.303614	1588.56	0.0912716	-3.32649	0.000879471	0.01398
	ENSMUSG00000051339	2900026A02Rik	0.497017	2500.87	0.14948	3.32497	0.000884274	0.0140434
	ENSMUSG00000023992	Trem2	-1.43471	490.225	0.431627	-3.32396	0.000887505	0.0140818
	ENSMUSG00000069805	Fbp1	0.556356	15017.1	0.167437	3.32278	0.000891243	0.0141281
	ENSMUSG00000021751	Acox2	0.46036	5281.56	0.138559	3.32249	0.000892194	0.0141302
	ENSMUSG00000006998	Psmd2	0.453421	4181.46	0.136505	3.32165	0.000894864	0.0141595
	ENSMUSG00000038366	Lasp1	-0.434451	3001.83	0.130821	-3.32096	0.000897072	0.0141815
	ENSMUSG00000013997	Nit1	0.3795	2228.77	0.11429	3.3205	0.000898567	0.0141921
	ENSMUSG00000026227	2810459M11Rik	0.410752	1482.6	0.123712	3.32023	0.000899442	0.0141929
	ENSMUSG00000110409	Gm9908	-3.41738	5.02053	1.02969	-3.31885	0.000903894	0.0142057
	ENSMUSG00000015396	Cd83	-1.03082	158.835	0.310609	-3.3187	0.000904368	0.0142057
	ENSMUSG00000024542	Cep192	-0.603804	126.93	0.1819	-3.31942	0.000902049	0.0142057
	ENSMUSG00000030103	Bhlhe40	-0.563218	2278.08	0.169704	-3.31882	0.000903988	0.0142057
	ENSMUSG00000059851	Kmt5c	-0.431837	628.018	0.130104	-3.31918	0.00090282	0.0142057
	ENSMUSG00000006538	Ihh	-1.02681	145.455	0.309439	-3.3183	0.000905685	0.0142135
	ENSMUSG00000047501	Cldn4	-1.67972	53.0067	0.506247	-3.31798	0.000906708	0.0142166
	ENSMUSG00000089929	Bcl2a1b	-1.11454	32.3402	0.335966	-3.31743	0.000908492	0.0142317
	ENSMUSG00000104785	Gm31121	2.27219	48.2691	0.685166	3.31626	0.000912308	0.0142656
	ENSMUSG00000095457	Gm8989	-2.6113	9.16437	0.787415	-3.31629	0.000912217	0.0142656
	ENSMUSG00000002058	Unc119	-0.541281	599.327	0.16325	-3.31566	0.000914286	0.0142835
	ENSMUSG00000034394	Lif	-1.62698	18.6753	0.490823	-3.31481	0.000917065	0.014314
	ENSMUSG00000031668	Eif2ak3	-0.721427	494.111	0.217686	-3.31408	0.000919461	0.0143384
	ENSMUSG00000026672	Optn	0.475806	2870.8	0.143588	3.31369	0.000920736	0.0143454
	ENSMUSG00000026495	Efcab2	0.634253	81.0188	0.191526	3.31157	0.000927755	0.0144417
	ENSMUSG00000060216	Arrb2	-0.569455	1121.89	0.172103	-3.30881	0.000936949	0.0145717
	ENSMUSG00000099398	Ms4a14	-1.74337	37.8778	0.526937	-3.30851	0.000937952	0.0145741
	ENSMUSG00000067879	3110035E14Rik	-1.78104	13.1838	0.538458	-3.30766	0.000940786	0.014605
	ENSMUSG00000026914	Psmd14	0.446304	1208.29	0.134964	3.30685	0.000943509	0.0146341
	ENSMUSG00000020072	Pbld2	0.711609	2664.55	0.215272	3.30562	0.00094767	0.0146855
	ENSMUSG00000027715	Ccna2	-1.29135	40.4018	0.390743	-3.30486	0.00095023	0.0146988
	ENSMUSG00000021339	Mrs2	0.419121	775.096	0.126816	3.30496	0.000949911	0.0146988
	ENSMUSG00000064181	Rab3ip	0.325711	634.184	0.0985925	3.30361	0.000954484	0.0147513
	ENSMUSG00000045382	Cxcr4	-1.35685	177.034	0.41075	-3.30335	0.000955366	0.0147518
	ENSMUSG00000042826	Fgf11	-1.29104	27.9477	0.391099	-3.30106	0.000963203	0.0148462
	ENSMUSG00000036894	Rap2b	-1.18049	89.6287	0.357594	-3.30121	0.000962693	0.0148462
	ENSMUSG00000024399	Ltb	-1.14825	75.9355	0.34789	-3.30061	0.000964764	0.014857
	ENSMUSG00000049303	Syt12	-0.89898	168.628	0.272397	-3.30025	0.000965973	0.0148624
	ENSMUSG00000070462	Tlnrd1	-0.68462	256.182	0.207537	-3.29879	0.000971031	0.0149186
	ENSMUSG00000033965	Slc16a2	0.362479	3275.99	0.109886	3.29869	0.000971358	0.0149186
	ENSMUSG00000005125	Ndrg1	-0.819967	316.142	0.248606	-3.29826	0.000972872	0.0149286
	ENSMUSG00000060131	Atp8b4	-0.927448	76.3035	0.281265	-3.29742	0.000975787	0.01496
	ENSMUSG00000097286	Gm26684	1.15301	25.6368	0.350062	3.29374	0.000988649	0.0151438
	ENSMUSG00000062762	Ei24	0.309318	4316.02	0.0939247	3.29325	0.000990355	0.0151565
	ENSMUSG00000060224	Pyroxd2	-0.424756	1399.01	0.129046	-3.29151	0.000996502	0.015237
	ENSMUSG00000034993	Vat1	-0.552858	1257.38	0.168064	-3.28956	0.00100343	0.0153294
	ENSMUSG00000056458	Mok	-1.85182	13.5744	0.563056	-3.28888	0.00100587	0.0153432
	ENSMUSG00000032294	Pkm	-0.797967	890.757	0.242631	-3.28881	0.00100611	0.0153432
	ENSMUSG00000026315	Serpinb8	-0.597278	96.1036	0.181653	-3.28801	0.00100899	0.0153736
	ENSMUSG00000052137	Rbm12b2	-0.858627	70.2192	0.261179	-3.28751	0.00101078	0.0153872
	ENSMUSG00000063952	Brpf3	0.348469	1344.66	0.106032	3.28645	0.00101458	0.0154314
	ENSMUSG00000029659	Medag	-2.27706	11.792	0.693119	-3.28524	0.00101897	0.0154574
	ENSMUSG00000026981	Il1rn	-0.698094	323.247	0.212479	-3.28547	0.00101813	0.0154574
	ENSMUSG00000061288	Taok3	0.557342	1284.61	0.169646	3.28532	0.00101865	0.0154574
	ENSMUSG00000010154	Spire2	-1.67223	70.0786	0.509127	-3.2845	0.00102165	0.0154844
	ENSMUSG00000023039	Krt7	-1.37055	92.3611	0.417509	-3.28267	0.00102828	0.0155576
	ENSMUSG00000054863	Fam19a5	0.680181	97.1526	0.207191	3.28288	0.00102753	0.0155576
	ENSMUSG00000047557	Lxn	-1.2858	32.843	0.391727	-3.28238	0.00102934	0.01556
	ENSMUSG00000026116	Tmem131	0.486219	930.471	0.148153	3.28187	0.00103123	0.0155749
	ENSMUSG00000038023	Atp6v0a2	0.306003	786.947	0.0932484	3.28159	0.00103223	0.0155764
	ENSMUSG00000001555	Fkbp10	-1.19128	94.5787	0.363201	-3.27995	0.00103826	0.0156537
	ENSMUSG00000038576	Susd4	1.94218	428.325	0.592238	3.27939	0.00104032	0.0156711
	ENSMUSG00000074863	Platr25	-1.05087	32.9276	0.32049	-3.27895	0.00104193	0.0156816
	ENSMUSG00000037818	Abhd18	0.575785	409.559	0.175665	3.27775	0.0010464	0.0157352
	ENSMUSG00000084817	Gm5526	-0.470077	179.821	0.143436	-3.27726	0.0010482	0.0157356
	ENSMUSG00000020898	Ctc1	-0.443668	234.938	0.135378	-3.27725	0.00104825	0.0157356
	ENSMUSG00000028369	Svep1	-1.62047	104.813	0.494498	-3.277	0.00104918	0.0157359
	ENSMUSG00000000567	Sox9	-0.920629	221.629	0.281183	-3.27413	0.00105988	0.0158826
	ENSMUSG00000024579	Pcyox1l	-0.840637	81.1561	0.256866	-3.27267	0.00106536	0.0159508
	ENSMUSG00000013593	Ndufs2	0.343948	4748.7	0.105115	3.2721	0.00106752	0.0159693
	ENSMUSG00000093826	Gm6900	0.489769	179.455	0.149766	3.27024	0.00107458	0.016061
	ENSMUSG00000027955	Fam198b	-1.73951	14.5857	0.531988	-3.26982	0.00107617	0.0160708
	ENSMUSG00000021636	Marveld2	-0.47702	285.823	0.145901	-3.26947	0.00107748	0.0160765
	ENSMUSG00000023043	Krt18	-0.404668	12016.3	0.123834	-3.26782	0.0010838	0.0161529
	ENSMUSG00000058838	Rps27a-ps2	3.71722	79.7901	1.13759	3.26764	0.00108447	0.0161529
	ENSMUSG00000029458	Brap	0.631085	5042.37	0.193208	3.26635	0.00108942	0.0162127
	ENSMUSG00000053644	Aldh7a1	0.432749	9103.57	0.132503	3.26595	0.00109097	0.0162218
	ENSMUSG00000056917	Sipa1	-0.502415	584.414	0.153861	-3.26539	0.00109314	0.01624
	ENSMUSG00000027452	Acss1	-1.26112	33.0954	0.386253	-3.26502	0.00109458	0.0162474
	ENSMUSG00000089873	Mup13	2.61381	289.335	0.800637	3.26467	0.00109592	0.0162533
	ENSMUSG00000018727	Cpsf4l	0.813052	191.301	0.249119	3.26371	0.00109963	0.0162944
	ENSMUSG00000026788	Zbtb43	0.386622	616.241	0.118476	3.26329	0.00110128	0.0163048
	ENSMUSG00000037426	Depdc5	0.42443	211.392	0.130114	3.262	0.0011063	0.0163651
	ENSMUSG00000024940	Ltbp3	-1.0822	316.032	0.331787	-3.26174	0.00110732	0.0163662
	ENSMUSG00000021087	Rtn1	-0.971002	57.7518	0.297818	-3.26039	0.00111258	0.0164299
	ENSMUSG00000062044	Lmtk3	-1.48344	24.0561	0.455109	-3.25954	0.00111595	0.0164516
	ENSMUSG00000024777	Ppp2r5b	-0.394056	546.23	0.120893	-3.25953	0.00111596	0.0164516
	ENSMUSG00000046295	Ankle1	-1.15548	25.2689	0.35465	-3.25808	0.00112169	0.0165136
	ENSMUSG00000037960	Card19	-0.548973	350.383	0.168501	-3.25798	0.00112208	0.0165136
	ENSMUSG00000036931	Nfkbid	-1.03925	55.8274	0.319093	-3.2569	0.00112638	0.0165628
	ENSMUSG00000033031	C330027C09Rik	-1.0076	33.0747	0.309427	-3.25634	0.0011286	0.0165813
	ENSMUSG00000037725	Ckap2	-1.59782	30.4694	0.490825	-3.25537	0.00113246	0.0165977
	ENSMUSG00000031398	Plxna3	-1.23896	81.7153	0.380594	-3.25533	0.0011326	0.0165977
	ENSMUSG00000047454	Gphn	0.518441	1048.49	0.159251	3.25549	0.00113197	0.0165977
	ENSMUSG00000018593	Sparc	-0.999177	2335.33	0.306964	-3.25503	0.00113379	0.0166011
	ENSMUSG00000046402	Rbp1	-0.88345	475.614	0.271499	-3.25397	0.00113804	0.0166492
	ENSMUSG00000029061	Mmp23	-0.940294	138.78	0.289136	-3.25209	0.00114561	0.0167456
	ENSMUSG00000020282	Rhbdf1	-0.532259	725.129	0.163712	-3.25119	0.00114921	0.0167841
	ENSMUSG00000109946	D2Bwg1423e	-1.22106	24.5776	0.375931	-3.2481	0.00116179	0.0169535
	ENSMUSG00000038811	Gngt2	-0.911718	410.021	0.280726	-3.24772	0.00116335	0.016962
	ENSMUSG00000112774		-0.821593	190.728	0.253027	-3.24706	0.00116605	0.0169869
	ENSMUSG00000020810	Cygb	-0.856513	778.404	0.263826	-3.24651	0.00116829	0.0170051
	ENSMUSG00000028480	Glipr2	-0.949146	104.489	0.292401	-3.24604	0.00117021	0.0170057
	ENSMUSG00000005362	Crbn	0.683868	262.324	0.210679	3.24602	0.0011703	0.0170057
	ENSMUSG00000041845	Rhod	-0.454264	990.93	0.139956	-3.24576	0.00117138	0.0170071
	ENSMUSG00000020230	Prmt2	-1.11184	53.9282	0.342788	-3.24352	0.00118061	0.0171063
	ENSMUSG00000006369	Fbln1	-1.10491	71.3345	0.340681	-3.24323	0.00118182	0.0171063
	ENSMUSG00000001507	Itga3	-0.553068	342.501	0.170512	-3.24358	0.00118037	0.0171063
	ENSMUSG00000040562	Gstm2	-0.415036	1371.32	0.127973	-3.24315	0.00118217	0.0171063
	ENSMUSG00000029373	Pf4	-1.33741	52.637	0.412475	-3.24241	0.00118521	0.017136
	ENSMUSG00000034427	Myo15b	-1.12082	105.553	0.345798	-3.24127	0.00118997	0.0171904
	ENSMUSG00000046223	Plaur	-1.27928	67.9818	0.394793	-3.24037	0.00119376	0.0172307
	ENSMUSG00000044548	Dact1	0.997549	47.4941	0.307887	3.23998	0.00119537	0.0172395
	ENSMUSG00000047330	Kcne4	-1.7683	16.741	0.545887	-3.23932	0.00119815	0.0172652
	ENSMUSG00000041199	Rpusd1	-0.840252	80.5845	0.259485	-3.23815	0.00120308	0.0172932
	ENSMUSG00000036427	Gpi1	-0.322319	4470.05	0.0995359	-3.23822	0.00120278	0.0172932
	ENSMUSG00000015214	Mtmr1	0.433085	555.217	0.133745	3.23814	0.0012031	0.0172932
	ENSMUSG00000024799	Tm7sf2	0.634834	846.48	0.196092	3.23742	0.00120616	0.0173227
	ENSMUSG00000054484	Tmem62	0.541882	467.321	0.167402	3.23701	0.00120789	0.0173332
	ENSMUSG00000028597	Gpx7	-0.862124	104.417	0.266444	-3.23566	0.0012136	0.0173925
	ENSMUSG00000026810	Dpm2	-0.369737	557.296	0.114273	-3.23556	0.00121404	0.0173925
	ENSMUSG00000040690	Col16a1	-0.693729	292.633	0.214441	-3.23506	0.00121617	0.0173941
	ENSMUSG00000020689	Itgb3	0.763438	95.6053	0.235978	3.2352	0.00121556	0.0173941
	ENSMUSG00000022894	Adamts5	-1.14822	98.0458	0.354998	-3.23445	0.00121878	0.0174057
	ENSMUSG00000078689	Mup6	1.17406	2194.27	0.362992	3.2344	0.00121899	0.0174057
	ENSMUSG00000000628	Hk2	-1.36762	293.207	0.423088	-3.23246	0.00122728	0.017497
	ENSMUSG00000028476	Reck	0.760185	62.4484	0.235174	3.23243	0.00122742	0.017497
	ENSMUSG00000039067	Psmd7	0.346677	1830.32	0.107273	3.23171	0.00123051	0.0175266
	ENSMUSG00000028337	Coro2a	-0.957123	79.6724	0.296273	-3.23054	0.00123557	0.0175842
	ENSMUSG00000063458	Lrmda	-1.37556	22.5088	0.426135	-3.228	0.00124659	0.017718
	ENSMUSG00000079442	St6galnac4	-1.14009	78.3227	0.3532	-3.2279	0.00124703	0.017718
	ENSMUSG00000056069	Fam105a	-1.04756	156.296	0.324579	-3.22743	0.00124908	0.0177326
	ENSMUSG00000075602	Ly6a	-0.844272	612.032	0.261647	-3.22676	0.00125199	0.0177594
	ENSMUSG00000027375	Mal	-1.29023	52.345	0.399928	-3.22616	0.00125462	0.0177675
	ENSMUSG00000020258	Glyctk	0.553859	4197.6	0.171673	3.22625	0.00125423	0.0177675
	ENSMUSG00000046058	Eid2	-1.32283	31.646	0.410107	-3.22559	0.00125715	0.0177886
	ENSMUSG00000010517	Faf1	0.388304	625.974	0.120463	3.22343	0.00126667	0.0178861
	ENSMUSG00000001482	Def8	0.433802	1462.72	0.134582	3.22332	0.00126714	0.0178861
	ENSMUSG00000028411	Aptx	0.632185	281.881	0.196113	3.22357	0.00126601	0.0178861
	ENSMUSG00000031387	Renbp	-0.812857	240.504	0.252463	-3.2197	0.00128324	0.0180985
	ENSMUSG00000031506	Ptpn7	-1.15069	41.3928	0.357472	-3.21896	0.00128655	0.0181156
	ENSMUSG00000026278	Bok	-0.451137	531.51	0.140144	-3.2191	0.00128593	0.0181156
	ENSMUSG00000002477	Snrpd1	-0.486391	320.231	0.151132	-3.21832	0.00128944	0.0181415
	ENSMUSG00000034908	Sidt2	0.428358	3446.92	0.133119	3.21786	0.00129149	0.0181555
	ENSMUSG00000020886	Dlg4	-0.871472	100.779	0.270962	-3.21621	0.00129895	0.0182455
	ENSMUSG00000071226	Cecr2	0.829663	446.208	0.258115	3.21431	0.00130757	0.0183517
	ENSMUSG00000018427	Ypel2	-0.71378	712.411	0.222097	-3.21382	0.00130983	0.0183685
	ENSMUSG00000053038	Gm6180	-0.608418	103.227	0.189343	-3.21332	0.00131212	0.0183857
	ENSMUSG00000026526	Fh1	0.467372	4064.45	0.145481	3.2126	0.00131537	0.0184013
	ENSMUSG00000003464	Pex19	0.473634	3249.55	0.147421	3.21279	0.0013145	0.0184013
	ENSMUSG00000057329	Bcl2	-0.887512	95.913	0.27628	-3.21237	0.00131647	0.0184018
	ENSMUSG00000026239	Pde6d	-0.438335	219.068	0.13653	-3.21054	0.00132484	0.0184811
	ENSMUSG00000001983	Taco1	0.580388	179.737	0.180782	3.21043	0.00132536	0.0184811
	ENSMUSG00000109089	4833411C07Rik	0.631556	344.4	0.196714	3.21053	0.0013249	0.0184811
	ENSMUSG00000074364	Ehd2	-0.762817	218.959	0.23763	-3.2101	0.00132687	0.0184873
	ENSMUSG00000020108	Ddit4	-0.680289	259.944	0.211961	-3.2095	0.00132965	0.0185111
	ENSMUSG00000029223	Uchl1	-3.8863	4.58945	1.21116	-3.20873	0.00133321	0.0185439
	ENSMUSG00000024975	Pdcd4	0.597287	932.4	0.186156	3.20853	0.00133416	0.0185439
	ENSMUSG00000020840	Blmh	0.481855	931.648	0.150203	3.20803	0.00133648	0.0185613
	ENSMUSG00000020897	Aurkb	-1.59205	23.0371	0.496477	-3.20668	0.00134275	0.0186184
	ENSMUSG00000029076	Sdf4	0.330013	2661.36	0.10291	3.20681	0.00134215	0.0186184
	ENSMUSG00000039110	Mycbpap	-1.73082	20.6341	0.539885	-3.20591	0.00134638	0.0186537
	ENSMUSG00000009097	Tbx1	-2.02499	29.2816	0.63171	-3.20558	0.00134792	0.0186602
	ENSMUSG00000097073	9430037G07Rik	1.20585	59.3611	0.376538	3.20248	0.00136249	0.0188467
	ENSMUSG00000047040	Prr15l	-1.1264	77.8579	0.351939	-3.20056	0.00137158	0.0189573
	ENSMUSG00000090306	Adh6-ps1	0.795195	567.021	0.248577	3.19899	0.00137912	0.0190462
	ENSMUSG00000019194	Scn1b	-0.711734	201.744	0.222524	-3.19846	0.00138162	0.0190654
	ENSMUSG00000044749	Abca6	0.620988	1339.28	0.194187	3.19789	0.00138439	0.0190884
	ENSMUSG00000032431	Crtap	-0.794332	255.591	0.248413	-3.19763	0.00138563	0.0190903
	ENSMUSG00000026042	Col5a2	-1.05284	249.342	0.329366	-3.19657	0.0013907	0.0191448
	ENSMUSG00000000682	Cd52	-1.10255	517.516	0.344981	-3.19598	0.00139356	0.019169
	ENSMUSG00000025813	Homer2	0.761628	168.47	0.238389	3.1949	0.00139878	0.0192254
	ENSMUSG00000026473	Glul	0.570391	38963.7	0.178555	3.19448	0.00140083	0.0192384
	ENSMUSG00000068823	Csde1	0.310276	3593.32	0.0971607	3.19343	0.00140593	0.0192777
	ENSMUSG00000025465	Echs1	0.374929	4028.24	0.117401	3.19359	0.00140517	0.0192777
	ENSMUSG00000013974	Mcemp1	-1.824	12.2257	0.571253	-3.19298	0.00140815	0.0192819
	ENSMUSG00000026821	Ralgds	-0.750288	170.33	0.234998	-3.19274	0.00140928	0.0192819
	ENSMUSG00000002871	Tpra1	-0.344775	985.357	0.107989	-3.19268	0.00140959	0.0192819
	ENSMUSG00000095532	Mup-ps13	1.28333	1072.8	0.402099	3.19159	0.00141491	0.0193394
	ENSMUSG00000002055	Spag5	-1.11915	30.9021	0.350842	-3.1899	0.00142323	0.0193959
	ENSMUSG00000030707	Coro1a	-1.07734	532.059	0.337742	-3.18982	0.00142362	0.0193959
	ENSMUSG00000021483	Cdk20	-0.49476	237.035	0.155116	-3.18961	0.00142466	0.0193959
	ENSMUSG00000025917	Cops5	0.32667	1302.14	0.102417	3.18961	0.00142466	0.0193959
	ENSMUSG00000005893	Nr2c2	0.650544	75.6465	0.203936	3.18994	0.001423	0.0193959
	ENSMUSG00000025887	Casp12	-1.25653	176.387	0.393988	-3.18927	0.00142635	0.0194035
	ENSMUSG00000037366	Pafah2	0.413312	2548.64	0.129632	3.18836	0.00143081	0.0194408
	ENSMUSG00000021044	Adck1	0.420974	345.798	0.132048	3.18803	0.00143247	0.0194408
	ENSMUSG00000008305	Tle1	0.637299	1106.14	0.199894	3.18819	0.00143168	0.0194408
	ENSMUSG00000057409	Zfp53	-0.617341	130.382	0.193695	-3.18717	0.0014367	0.0194677
	ENSMUSG00000026003	Acadl	0.367844	6895.48	0.115412	3.18723	0.00143641	0.0194677
	ENSMUSG00000072946	Ptgr2	0.500076	418.205	0.156918	3.18687	0.00143821	0.0194728
	ENSMUSG00000020142	Slc1a4	-1.00456	266.326	0.315299	-3.18607	0.0014422	0.0195002
	ENSMUSG00000026469	Xpr1	0.341678	514.023	0.107243	3.18601	0.0014425	0.0195002
	ENSMUSG00000063760	Rnf217	0.453146	482.259	0.142253	3.1855	0.00144505	0.0195194
	ENSMUSG00000038305	Spats2l	-1.12286	60.1743	0.352552	-3.18495	0.00144777	0.0195409
	ENSMUSG00000018428	Akap1	0.400971	3077.82	0.125931	3.18405	0.00145228	0.0195712
	ENSMUSG00000071551	Akr1c19	0.766121	386.2	0.240608	3.18411	0.00145202	0.0195712
	ENSMUSG00000027472	Pdrg1	-0.371106	722.83	0.116566	-3.18366	0.00145425	0.0195825
	ENSMUSG00000000555	Itga5	-0.486903	871.977	0.152968	-3.18304	0.00145738	0.0196093
	ENSMUSG00000041707	1810011H11Rik	-1.02955	66.144	0.32348	-3.18273	0.00145893	0.0196149
	ENSMUSG00000024990	Rbp4	0.524514	94256.2	0.164868	3.18143	0.00146552	0.0196881
	ENSMUSG00000074813	Gm14005	-1.10415	21.0756	0.347163	-3.1805	0.00147019	0.0196896
	ENSMUSG00000061815	Rufy4	-0.598401	121.276	0.188138	-3.18065	0.00146944	0.0196896
	ENSMUSG00000021687	Scamp1	0.381459	921.024	0.119929	3.18072	0.0014691	0.0196896
	ENSMUSG00000063415	Cyp26b1	1.08923	150.227	0.342407	3.18109	0.00146722	0.0196896
	ENSMUSG00000061904	Slc25a3	0.294352	6719.86	0.0925797	3.17944	0.00147559	0.0197161
	ENSMUSG00000028826	Tmem57	0.423024	780.98	0.133036	3.17977	0.00147392	0.0197161
	ENSMUSG00000044378	Slc15a5	0.954609	131.28	0.300242	3.17947	0.00147547	0.0197161
	ENSMUSG00000025036	Sfxn2	0.432142	891.706	0.135951	3.17867	0.00147952	0.0197532
	ENSMUSG00000001334	Fndc5	-1.73343	23.0014	0.545654	-3.1768	0.00148908	0.0197731
	ENSMUSG00000033952	Aspm	-1.53079	19.361	0.481808	-3.17717	0.00148719	0.0197731
	ENSMUSG00000040350	Trim7	-0.699049	735.437	0.220063	-3.17659	0.00149017	0.0197731
	ENSMUSG00000001100	Poldip2	0.324036	2250.08	0.101986	3.17726	0.00148674	0.0197731
	ENSMUSG00000022464	Slc38a4	0.533416	14283.2	0.167905	3.17689	0.00148861	0.0197731
	ENSMUSG00000031958	Ldhd	0.618826	3409.66	0.194745	3.17763	0.00148486	0.0197731
	ENSMUSG00000043889	Gm8399	0.628304	104.685	0.197744	3.17737	0.00148618	0.0197731
	ENSMUSG00000073842	Mup7	3.35702	20343.1	1.05669	3.17691	0.00148852	0.0197731
	ENSMUSG00000031875	Cmtm3	-0.65287	456.774	0.205577	-3.17579	0.0014943	0.0198126
	ENSMUSG00000072980	Oip5	-2.3239	7.30558	0.732311	-3.17338	0.00150674	0.0199469
	ENSMUSG00000026817	Ak1	-1.6496	54.3676	0.519821	-3.1734	0.00150665	0.0199469
	ENSMUSG00000028655	Mfsd2a	0.953359	8080.47	0.300513	3.17244	0.00151165	0.0199814
	ENSMUSG00000043439	Epop	0.962332	46.1132	0.303341	3.17244	0.00151164	0.0199814
	ENSMUSG00000046352	Gjb2	0.530605	7687.96	0.167274	3.17208	0.00151353	0.0199909
	ENSMUSG00000060012	Kif13b	0.412793	990.62	0.130143	3.17183	0.00151482	0.0199927
	ENSMUSG00000015880	Ncapg	-2.07689	11.4108	0.654893	-3.17135	0.00151734	0.0200106
	ENSMUSG00000040152	Thbs1	-1.06058	163.791	0.33454	-3.17026	0.00152304	0.0200704
	ENSMUSG00000034949	Zfr2	-0.689894	71.4742	0.217668	-3.16949	0.00152709	0.0201085
	ENSMUSG00000073421	H2-Ab1	-1.08381	3601.89	0.342032	-3.16872	0.00153109	0.0201304
	ENSMUSG00000024360	Etf1	0.37348	1750.41	0.11786	3.16884	0.00153047	0.0201304
	ENSMUSG00000038233	Fam198a	-1.62815	132.216	0.514031	-3.16743	0.00153795	0.0201595
	ENSMUSG00000096215	Smim22	-0.942521	50.5935	0.297588	-3.1672	0.00153915	0.0201595
	ENSMUSG00000053907	Mat2a	0.319569	3057.94	0.100894	3.16737	0.00153825	0.0201595
	ENSMUSG00000033533	Acsm1	0.411199	6276.48	0.129814	3.1676	0.00153704	0.0201595
	ENSMUSG00000038742	Angptl6	0.778897	220.484	0.245907	3.16744	0.00153785	0.0201595
	ENSMUSG00000100975	Gm28875	0.659989	116.711	0.208438	3.16636	0.00154359	0.0202024
	ENSMUSG00000097928	Gm26578	-1.56196	18.9118	0.493425	-3.16555	0.00154788	0.0202433
	ENSMUSG00000040181	Fmo1	0.328356	4082.3	0.103748	3.16494	0.00155117	0.0202709
	ENSMUSG00000079445	B3gnt7	-3.5694	5.54567	1.12811	-3.16405	0.00155591	0.0203102
	ENSMUSG00000050295	Foxc1	-1.44583	19.3235	0.456985	-3.16384	0.00155701	0.0203102
	ENSMUSG00000028687	Mutyh	-1.38731	16.7308	0.438542	-3.16345	0.0015591	0.0203102
	ENSMUSG00000037405	Icam1	-0.826893	505.405	0.26139	-3.16344	0.00155914	0.0203102
	ENSMUSG00000046603	Tcaim	0.54384	352.111	0.171923	3.16327	0.00156006	0.0203102
	ENSMUSG00000048755	Mcat	0.46083	507.897	0.145694	3.163	0.00156151	0.0203137
	ENSMUSG00000104291	A130071D04Rik	-1.76316	14.2537	0.557686	-3.16156	0.00156926	0.0203992
	ENSMUSG00000048458	Fam212b	-1.75859	16.3144	0.556513	-3.16002	0.00157756	0.0204382
	ENSMUSG00000031595	Pdgfrl	-1.19546	31.9392	0.378244	-3.16055	0.00157472	0.0204382
	ENSMUSG00000024610	Cd74	-1.07586	8386.85	0.340434	-3.16025	0.00157632	0.0204382
	ENSMUSG00000034595	Ppp1r18	-0.67263	306.823	0.212864	-3.15991	0.00157818	0.0204382
	ENSMUSG00000041915	Ammecr1l	0.334068	775.189	0.105719	3.15997	0.00157788	0.0204382
	ENSMUSG00000006435	Neurl1a	-1.29055	22.2357	0.408541	-3.15892	0.00158353	0.0204921
	ENSMUSG00000052142	Rasal3	-1.13236	105.317	0.358491	-3.15868	0.00158488	0.0204942
	ENSMUSG00000035984	Nme5	-1.91836	16.5579	0.607471	-3.15794	0.00158887	0.0205304
	ENSMUSG00000030223	Ptpro	-0.96847	37.532	0.306727	-3.15743	0.00159167	0.0205512
	ENSMUSG00000023015	Racgap1	-1.16494	46.5326	0.36901	-3.15694	0.00159432	0.0205553
	ENSMUSG00000028573	Fggy	0.308014	1921.15	0.0975672	3.15694	0.00159436	0.0205553
	ENSMUSG00000030162	Olr1	-2.6178	6.07941	0.829347	-3.15646	0.00159698	0.0205736
	ENSMUSG00000000881	Dlg3	0.422354	389.457	0.133833	3.15583	0.00160043	0.0206027
	ENSMUSG00000050914	Ankrd37	-1.35593	18.4491	0.42983	-3.15458	0.00160729	0.0206756
	ENSMUSG00000031633	Slc25a4	-0.757715	293.515	0.240235	-3.15405	0.0016102	0.0206976
	ENSMUSG00000071715	Ncf4	-0.939961	187.064	0.298064	-3.15355	0.00161297	0.0207178
	ENSMUSG00000054342	Kcnn4	-1.23418	73.1553	0.39144	-3.15292	0.00161645	0.020747
	ENSMUSG00000032526	Ss18l2	0.511244	768.16	0.162177	3.15239	0.0016194	0.0207695
	ENSMUSG00000095788	Sirpb1a	-1.48062	16.1563	0.469783	-3.15171	0.00162318	0.0207717
	ENSMUSG00000019528	Gyg	-0.430942	212.871	0.136714	-3.15214	0.00162079	0.0207717
	ENSMUSG00000079012	Serpina3m	1.12379	3135.19	0.356545	3.1519	0.00162211	0.0207717
	ENSMUSG00000021536	Adcy2	-1.79246	12.5056	0.568856	-3.15099	0.00162716	0.0207962
	ENSMUSG00000019975	Ikbip	-0.842555	112.03	0.267417	-3.15072	0.00162871	0.0207962
	ENSMUSG00000004341	Gpx6	1.24416	24.8378	0.394873	3.15079	0.00162829	0.0207962
	ENSMUSG00000003420	Fcgrt	0.473109	5560.83	0.150195	3.14996	0.00163291	0.0208343
	ENSMUSG00000013698	Pea15a	-0.760723	744.22	0.241636	-3.14822	0.00164269	0.0208974
	ENSMUSG00000020459	Mtif2	0.286248	740.086	0.0909094	3.14872	0.00163987	0.0208974
	ENSMUSG00000066440	Zfyve26	0.429179	1007.11	0.136321	3.1483	0.00164221	0.0208974
	ENSMUSG00000033624	Pdpr	0.909648	97.009	0.288925	3.14839	0.00164172	0.0208974
	ENSMUSG00000019467	Arhgef25	-0.817651	183.941	0.259857	-3.14654	0.00165213	0.0209579
	ENSMUSG00000023947	Nfkbie	-0.739423	151.664	0.234998	-3.14651	0.0016523	0.0209579
	ENSMUSG00000025068	Gsto1	0.472094	1973.05	0.150026	3.14674	0.00165104	0.0209579
	ENSMUSG00000021917	Spcs1	0.493436	1036.43	0.156818	3.14656	0.00165204	0.0209579
	ENSMUSG00000111656		-1.50214	11.6649	0.477585	-3.14529	0.00165921	0.0210301
	ENSMUSG00000027954	Efna1	-0.727104	1252.06	0.231339	-3.14302	0.00167214	0.0211784
	ENSMUSG00000056185	Snx32	-0.508603	222.063	0.161915	-3.14118	0.00168267	0.0212961
	ENSMUSG00000031504	Rab20	-0.465783	271.486	0.148298	-3.14086	0.00168453	0.0213041
	ENSMUSG00000040663	Clcf1	-1.2494	432.321	0.397871	-3.14022	0.00168822	0.0213351
	ENSMUSG00000042254	Cilp	-1.99923	7.97105	0.636801	-3.1395	0.00169239	0.0213565
	ENSMUSG00000025478	Dpysl4	-1.30754	44.0701	0.416466	-3.13961	0.00169173	0.0213565
	ENSMUSG00000041468	Gpr12	-1.27872	40.9198	0.407368	-3.13898	0.00169537	0.0213567
	ENSMUSG00000027712	Anxa5	-0.749775	7125.67	0.238837	-3.13927	0.00169368	0.0213567
	ENSMUSG00000030409	Dmpk	-0.727502	1611.61	0.231773	-3.13885	0.00169612	0.0213567
	ENSMUSG00000004070	Hmox2	0.410032	644.834	0.130646	3.13848	0.00169824	0.0213679
	ENSMUSG00000030602	Pak4	-0.411941	430.256	0.131266	-3.13821	0.00169982	0.0213722
	ENSMUSG00000023004	Tuba1b	-0.501339	590.488	0.159805	-3.13719	0.00170578	0.0214315
	ENSMUSG00000003559	As3mt	0.385141	1109.55	0.122786	3.13668	0.00170872	0.0214528
	ENSMUSG00000052415	Tchh	1.54131	86.8945	0.49148	3.13605	0.00171238	0.0214831
	ENSMUSG00000022546	Gpt	0.573582	6133.41	0.182956	3.13509	0.00171801	0.0215325
	ENSMUSG00000032561	Acpp	1.84682	33.9223	0.589106	3.13495	0.00171881	0.0215325
	ENSMUSG00000072949	Acot1	1.78402	2780.55	0.569116	3.13472	0.00172019	0.0215341
	ENSMUSG00000015839	Nfe2l2	-0.463798	2401.02	0.148123	-3.13116	0.00174115	0.0217808
	ENSMUSG00000074415	2610203C20Rik	-0.812576	81.8777	0.259562	-3.13057	0.00174469	0.0218092
	ENSMUSG00000026201	Stk16	0.569018	1918.02	0.181787	3.13013	0.0017473	0.021826
	ENSMUSG00000001666	Ddt	0.744064	2247.16	0.237735	3.12981	0.00174921	0.0218341
	ENSMUSG00000051378	Kif18b	-2.13007	8.97215	0.680808	-3.12874	0.0017556	0.0218522
	ENSMUSG00000017716	Birc5	-1.35588	51.1846	0.433329	-3.12898	0.00175417	0.0218522
	ENSMUSG00000058761	Rnf169	0.43907	1270.63	0.140335	3.12872	0.00175572	0.0218522
	ENSMUSG00000020776	Fbf1	1.06852	1523.56	0.341469	3.12918	0.00175294	0.0218522
	ENSMUSG00000029171	Pgm1	-0.672086	135.995	0.214849	-3.12817	0.00175898	0.021877
	ENSMUSG00000041238	Rbbp8	-0.506785	192.262	0.162108	-3.12622	0.00177069	0.0220068
	ENSMUSG00000024349	Tmem173	-0.828189	140.63	0.264937	-3.12599	0.00177208	0.0220082
	ENSMUSG00000064080	Fbln2	-1.12001	94.8887	0.358338	-3.12556	0.00177468	0.02202
	ENSMUSG00000046687	Gm5424	0.434976	5871.83	0.139174	3.12541	0.00177558	0.02202
	ENSMUSG00000111580		1.42193	49.6464	0.455075	3.1246	0.00178045	0.0220645
	ENSMUSG00000028684	Urod	0.421351	1825.79	0.134863	3.12429	0.00178236	0.0220724
	ENSMUSG00000026683	Nuf2	-1.94287	17.4657	0.622062	-3.12328	0.00178847	0.0221202
	ENSMUSG00000073374	C030034I22Rik	-1.38358	22.0168	0.443102	-3.12249	0.00179329	0.0221202
	ENSMUSG00000023088	Abcc1	-0.851861	126.778	0.272802	-3.12264	0.00179238	0.0221202
	ENSMUSG00000029073	Cptp	0.318262	439.409	0.101914	3.12286	0.00179105	0.0221202
	ENSMUSG00000036985	Zdhhc9	0.344725	1868.25	0.110404	3.12239	0.00179391	0.0221202
	ENSMUSG00000030747	Dgat2	0.505081	9326.11	0.161746	3.12268	0.00179214	0.0221202
	ENSMUSG00000056737	Capg	-1.13492	443.563	0.36357	-3.1216	0.0017987	0.0221635
	ENSMUSG00000073198	Bnip3l-ps	0.703285	52.8547	0.225326	3.12119	0.0018012	0.0221785
	ENSMUSG00000040268	Plekha1	-0.612505	713.082	0.196271	-3.12071	0.00180413	0.0221987
	ENSMUSG00000067629	Syngap1	-0.638529	158.839	0.204639	-3.12027	0.00180686	0.0222005
	ENSMUSG00000073424	Cyp4f15	0.578265	4584.26	0.185313	3.12048	0.00180557	0.0222005
	ENSMUSG00000032997	Chpf	-0.768187	197.022	0.246297	-3.11894	0.00181503	0.0222851
	ENSMUSG00000000126	Wnt9a	-0.959047	35.8339	0.307608	-3.11776	0.0018223	0.0223585
	ENSMUSG00000035878	Hykk	0.506585	1901.79	0.162502	3.11741	0.00182449	0.0223695
	ENSMUSG00000055116	Arntl	-0.84664	227.838	0.271614	-3.11706	0.00182662	0.0223699
	ENSMUSG00000030313	Dennd5b	0.429132	900.74	0.137675	3.11698	0.00182712	0.0223699
	ENSMUSG00000078190	Dnm3os	-1.22599	37.6934	0.393372	-3.11661	0.00182943	0.022376
	ENSMUSG00000028944	Prkag2	0.437747	574.307	0.140462	3.11649	0.00183021	0.022376
	ENSMUSG00000040430	Pitpnc1	0.36938	390.188	0.118552	3.11577	0.00183467	0.0224146
	ENSMUSG00000064267	Hvcn1	-1.22237	34.0568	0.392388	-3.1152	0.0018382	0.0224261
	ENSMUSG00000027610	Gss	-0.402495	2029.32	0.129199	-3.1153	0.00183755	0.0224261
	ENSMUSG00000052632	Asap2	-0.60397	247.849	0.19391	-3.11469	0.00184136	0.0224487
	ENSMUSG00000034413	Neurl1b	-0.972216	42.8136	0.312219	-3.11389	0.00184641	0.0224944
	ENSMUSG00000032068	Plet1	-0.993019	84.4402	0.318971	-3.11319	0.00185076	0.0225315
	ENSMUSG00000055493	Epm2a	0.635549	89.9678	0.20436	3.10996	0.00187115	0.0227637
	ENSMUSG00000018217	Pmp22	-0.67429	177.268	0.21693	-3.10833	0.00188148	0.0228571
	ENSMUSG00000019849	Prep	0.301383	701.175	0.0969568	3.10843	0.00188087	0.0228571
	ENSMUSG00000027762	Sucnr1	0.60555	259.957	0.19483	3.1081	0.00188297	0.0228592
	ENSMUSG00000033066	Gas7	-0.595168	368.744	0.191565	-3.10688	0.00189075	0.0229375
	ENSMUSG00000024403	Atp6v1g2	-0.602622	87.9625	0.1941	-3.10469	0.00190477	0.023079
	ENSMUSG00000001763	Tspan33	0.805064	177.448	0.25931	3.10464	0.00190509	0.023079
	ENSMUSG00000071076	Jund	-0.534245	2348.77	0.172091	-3.10443	0.00190645	0.0230793
	ENSMUSG00000068083	Cyp2d40	0.845413	1007.52	0.272386	3.10373	0.00191096	0.0231177
	ENSMUSG00000041757	Plekha6	0.480565	2944.72	0.154928	3.10185	0.00192314	0.0232487
	ENSMUSG00000069755	Zfp125	0.57605	116.654	0.185749	3.10123	0.0019272	0.0232815
	ENSMUSG00000043421	Hilpda	-0.747206	234.897	0.241078	-3.09944	0.00193889	0.0234064
	ENSMUSG00000012443	Kif11	-0.965283	40.7858	0.311548	-3.09834	0.00194608	0.0234642
	ENSMUSG00000020228	Helb	0.432421	354.226	0.139568	3.09829	0.0019464	0.0234642
	ENSMUSG00000028859	Csf3r	-0.901847	256.337	0.291103	-3.09803	0.0019481	0.0234683
	ENSMUSG00000049791	Fzd4	0.431829	490.882	0.139418	3.09737	0.00195249	0.0234884
	ENSMUSG00000030945	Acsm2	2.00377	7.71344	0.646909	3.09746	0.00195189	0.0234884
	ENSMUSG00000056515	Rab31	-0.894316	207.272	0.28876	-3.09709	0.00195433	0.0234941
	ENSMUSG00000027249	F2	0.441432	29805.7	0.142565	3.09636	0.00195913	0.0235355
	ENSMUSG00000042743	Sgtb	0.949062	50.8845	0.306718	3.09424	0.00197314	0.0236873
	ENSMUSG00000030530	Furin	0.382323	6317.62	0.123638	3.09227	0.00198632	0.023829
	ENSMUSG00000041737	Tmem45b	-1.36956	42.2409	0.443	-3.09155	0.00199116	0.0238414
	ENSMUSG00000020085	Aifm2	0.488452	1112.41	0.157998	3.0915	0.00199151	0.0238414
	ENSMUSG00000087380	2210408F21Rik	0.507094	234.069	0.164021	3.09164	0.00199053	0.0238414
	ENSMUSG00000033940	Brk1	-0.264024	1438.73	0.0854158	-3.09105	0.0019945	0.0238608
	ENSMUSG00000086712	AI427809	-1.67771	21.6999	0.542822	-3.09071	0.00199676	0.0238713
	ENSMUSG00000038070	Cntln	-1.07132	30.8853	0.346707	-3.08998	0.00200168	0.0239135
	ENSMUSG00000027884	Clcc1	0.300506	757.951	0.0973116	3.08808	0.00201453	0.0240503
	ENSMUSG00000015647	Lama5	-0.972958	550.112	0.315251	-3.0863	0.00202666	0.0241784
	ENSMUSG00000032411	Tfdp2	0.416373	235.18	0.134931	3.08582	0.00202988	0.0242002
	ENSMUSG00000032925	Itgbl1	-1.75643	40.7274	0.569348	-3.08499	0.00203561	0.0242324
	ENSMUSG00000037628	Cdkn3	-1.75063	20.0726	0.567498	-3.08481	0.00203679	0.0242324
	ENSMUSG00000030413	Pglyrp1	-1.55107	15.5234	0.502785	-3.08496	0.00203577	0.0242324
	ENSMUSG00000093327	Mir5107	-3.12657	5.38432	1.01381	-3.08398	0.00204249	0.0242333
	ENSMUSG00000040385	Ppp1ca	0.284407	2111.45	0.0922157	3.08415	0.00204133	0.0242333
	ENSMUSG00000037656	Slc20a2	0.400973	1637.7	0.13001	3.08417	0.00204119	0.0242333
	ENSMUSG00000035948	Acss3	0.892717	108.78	0.289444	3.08425	0.00204067	0.0242333
	ENSMUSG00000027834	Serpini1	-1.81853	12.3282	0.589945	-3.08253	0.00205246	0.0243349
	ENSMUSG00000050549	5730508B09Rik	-0.614034	91.6422	0.199212	-3.08232	0.00205396	0.024336
	ENSMUSG00000041949	Tango6	0.524267	127.419	0.170106	3.08201	0.0020561	0.0243446
	ENSMUSG00000037852	Cpe	-1.54894	13.3276	0.502927	-3.07985	0.00207104	0.0244722
	ENSMUSG00000026858	Miga2	0.71599	1910.42	0.232465	3.07999	0.00207008	0.0244722
	ENSMUSG00000019732	Calr3	0.809898	53.4677	0.262968	3.07984	0.00207113	0.0244722
	ENSMUSG00000032875	Arhgef17	-0.687796	240.283	0.223464	-3.07789	0.00208471	0.0246097
	ENSMUSG00000045948	Mrps12	0.470313	798.949	0.15281	3.07776	0.00208561	0.0246097
	ENSMUSG00000044783	Hjurp	0.588308	3674.57	0.191171	3.0774	0.00208816	0.0246229
	ENSMUSG00000039087	Rreb1	0.455503	1101.73	0.148036	3.07698	0.00209111	0.0246408
	ENSMUSG00000082271	Gm12217	1.28063	14.2217	0.416238	3.07668	0.00209319	0.0246485
	ENSMUSG00000027656	Wisp2	-1.16996	30.8074	0.38032	-3.07624	0.00209631	0.0246517
	ENSMUSG00000054428	Atpif1	-0.768375	221.9	0.249762	-3.07643	0.00209494	0.0246517
	ENSMUSG00000024118	1600002H07Rik	0.961493	3051.29	0.31264	3.0754	0.00210219	0.0247039
	ENSMUSG00000030245	Golt1b	-0.722758	163.334	0.23508	-3.07452	0.0021084	0.0247326
	ENSMUSG00000047180	Neurl3	-0.611961	494.887	0.199048	-3.07445	0.00210892	0.0247326
	ENSMUSG00000045064	Zc2hc1c	0.538359	120.554	0.175101	3.07456	0.00210813	0.0247326
	ENSMUSG00000039699	Batf2	-1.00434	32.5551	0.32676	-3.07363	0.00211472	0.0247837
	ENSMUSG00000019731	Slc35e1	0.488637	873.075	0.158997	3.07324	0.00211746	0.024799
	ENSMUSG00000098867	Gm27463	0.809211	179.183	0.263392	3.07227	0.00212439	0.0248633
	ENSMUSG00000028690	Mmachc	0.419137	273.12	0.136489	3.07084	0.0021346	0.0249659
	ENSMUSG00000112400		4.25974	4.3264	1.38768	3.06969	0.00214278	0.0250446
	ENSMUSG00000058318	Phf21a	-0.389347	727.207	0.12685	-3.06935	0.00214528	0.0250568
	ENSMUSG00000050989	Selenon	-0.841082	188.796	0.274139	-3.06808	0.00215436	0.0251459
	ENSMUSG00000027698	Nceh1	0.586942	1201.62	0.191374	3.06699	0.00216223	0.0251866
	ENSMUSG00000032515	Csrnp1	0.725648	563.821	0.236574	3.06732	0.00215987	0.0251866
	ENSMUSG00000060371	Caln1	0.877082	121.756	0.285961	3.06713	0.00216122	0.0251866
	ENSMUSG00000058715	Fcer1g	-0.938218	743.333	0.305981	-3.06626	0.00216755	0.0252146
	ENSMUSG00000034101	Ctnnd1	-0.337635	651.121	0.110111	-3.06633	0.00216707	0.0252146
	ENSMUSG00000033581	Igf2bp2	-0.804201	109.332	0.26234	-3.0655	0.00217309	0.025262
	ENSMUSG00000056498	Tmem154	-1.23504	19.4997	0.403012	-3.06453	0.00218013	0.0253267
	ENSMUSG00000068749	Psma5	0.545457	1492.35	0.178027	3.06391	0.00218467	0.0253624
	ENSMUSG00000063488	Zkscan7	0.493069	400.393	0.160985	3.06282	0.00219263	0.0254378
	ENSMUSG00000027170	Eif3m	0.314455	1008.8	0.102682	3.06242	0.00219555	0.0254545
	ENSMUSG00000042784	Muc1	-1.37809	98.3975	0.450146	-3.06143	0.00220286	0.0255221
	ENSMUSG00000004665	Cnn2	-0.565083	285.798	0.184637	-3.06051	0.00220961	0.0255831
	ENSMUSG00000025815	Dhtkd1	0.789863	1020.9	0.258119	3.06007	0.00221287	0.0256038
	ENSMUSG00000032528	Vipr1	0.80421	772.957	0.262845	3.05963	0.00221608	0.0256237
	ENSMUSG00000038732	Mboat1	-1.08217	36.0999	0.353772	-3.05894	0.00222119	0.0256372
	ENSMUSG00000002033	Cd3g	-0.937187	41.6612	0.306359	-3.05912	0.00221991	0.0256372
	ENSMUSG00000038976	Ppp1r9b	-0.630205	508.665	0.206039	-3.05867	0.00222319	0.0256372
	ENSMUSG00000046985	Tapt1	0.473651	1101.51	0.154854	3.05871	0.00222296	0.0256372
	ENSMUSG00000069910	Spdl1	-1.79659	15.3392	0.587572	-3.05765	0.00223082	0.0256443
	ENSMUSG00000037337	Map4k1	-1.05195	58.6857	0.343989	-3.05809	0.00222754	0.0256443
	ENSMUSG00000002083	Bbc3	-0.612723	317.432	0.200379	-3.05782	0.00222954	0.0256443
	ENSMUSG00000031967	Afg3l1	0.292279	1789.55	0.0955884	3.05768	0.00223055	0.0256443
	ENSMUSG00000044367	Slc16a13	0.741875	221.742	0.242649	3.05739	0.00223272	0.0256443
	ENSMUSG00000042417	Ccno	1.27654	16.1579	0.417509	3.05752	0.00223178	0.0256443
	ENSMUSG00000034810	Scn7a	-1.4295	30.328	0.467906	-3.05509	0.00224991	0.0258246
	ENSMUSG00000028339	Col15a1	-1.04025	348.224	0.340561	-3.05453	0.00225413	0.0258387
	ENSMUSG00000022505	Emp2	-0.941387	427.946	0.30818	-3.05466	0.00225315	0.0258387
	ENSMUSG00000038235	F11r	-0.341134	1982.95	0.111733	-3.05312	0.00226475	0.0259432
	ENSMUSG00000043162	Pyurf	0.368976	297.99	0.1209	3.05192	0.00227382	0.0260299
	ENSMUSG00000050490	Gm8394	0.589343	115.174	0.193173	3.05086	0.0022819	0.0261049
	ENSMUSG00000076434	Wfdc3	-1.39697	22.0415	0.458048	-3.04984	0.00228962	0.026176
	ENSMUSG00000058709	Egln2	0.473039	1694.68	0.155145	3.04902	0.00229587	0.02623
	ENSMUSG00000039763	Dnajc28	0.491247	201.397	0.161138	3.04861	0.00229905	0.0262317
	ENSMUSG00000022474	Pmm1	0.802524	197.67	0.263227	3.04879	0.00229766	0.0262317
	ENSMUSG00000039942	Ptger4	-1.33999	36.8706	0.439615	-3.0481	0.00230291	0.026241
	ENSMUSG00000042249	Grk3	-0.844487	339.977	0.277049	-3.04815	0.00230256	0.026241
	ENSMUSG00000073599	Ecscr	-0.711653	103.875	0.23355	-3.04711	0.00231049	0.0262927
	ENSMUSG00000038527	C1rl	0.487677	2678.35	0.160037	3.04728	0.00230924	0.0262927
	ENSMUSG00000097908	4933404O12Rik	0.884813	53.3359	0.290398	3.0469	0.00231214	0.0262942
	ENSMUSG00000005534	Insr	0.357553	2190.73	0.117367	3.04645	0.00231559	0.026316
	ENSMUSG00000053886	Sh2d4a	-0.870204	165.797	0.285805	-3.04474	0.0023288	0.0264487
	ENSMUSG00000024535	Snx24	-0.390647	330.11	0.128321	-3.04431	0.00233215	0.02646
	ENSMUSG00000092008	Cyp2c69	3.47862	38.6502	1.1427	3.04422	0.00233286	0.02646
	ENSMUSG00000075224	Lrrc55	-2.65943	7.32569	0.87382	-3.04346	0.00233877	0.0264923
	ENSMUSG00000068699	Flnc	-1.88818	10.5256	0.620372	-3.04362	0.00233754	0.0264923
	ENSMUSG00000021668	Polk	-0.661261	172.22	0.217497	-3.04032	0.00236325	0.026752
	ENSMUSG00000034205	Loxl2	-0.973676	142.46	0.320325	-3.03965	0.0023685	0.0267939
	ENSMUSG00000062825	Actg1	0.856285	8392.45	0.281726	3.03942	0.00237031	0.0267968
	ENSMUSG00000037523	Mavs	0.462539	1849.65	0.152205	3.03892	0.00237432	0.0268245
	ENSMUSG00000018570	2810408A11Rik	-2.21394	9.9527	0.728769	-3.03792	0.00238218	0.0268941
	ENSMUSG00000048799	Cep120	0.429844	372.293	0.14151	3.03754	0.00238516	0.0268941
	ENSMUSG00000093904	Tomm20	0.434164	1312.67	0.142929	3.03763	0.0023845	0.0268941
	ENSMUSG00000010051	Hyal1	0.64681	797.657	0.21309	3.03539	0.00240227	0.0270694
	ENSMUSG00000026994	Galnt3	-1.08206	31.8826	0.356549	-3.0348	0.00240691	0.0271041
	ENSMUSG00000026880	Stom	-0.495829	1886.23	0.163394	-3.03456	0.00240884	0.0271081
	ENSMUSG00000032400	Zwilch	-1.10201	22.553	0.363215	-3.03404	0.00241303	0.0271376
	ENSMUSG00000055730	Ces2a	0.725273	2445.79	0.239154	3.03266	0.00242411	0.0272445
	ENSMUSG00000037300	Ttc13	0.352022	667.086	0.116085	3.03245	0.00242579	0.0272456
	ENSMUSG00000057469	E2f6	0.43414	337.007	0.143196	3.03178	0.00243113	0.0272878
	ENSMUSG00000022412	Mief1	0.31697	573.325	0.104568	3.03123	0.0024356	0.0273055
	ENSMUSG00000022445	Cyp2d26	0.588465	20714.1	0.194136	3.0312	0.00243588	0.0273055
	ENSMUSG00000026175	Vil1	-1.73686	20.8808	0.57306	-3.03085	0.00243867	0.0273191
	ENSMUSG00000002741	Ykt6	0.342067	1357.98	0.112889	3.03011	0.00244466	0.0273685
	ENSMUSG00000020914	Top2a	-1.34032	77.2621	0.442385	-3.02975	0.00244758	0.0273773
	ENSMUSG00000023829	Slc22a1	0.491611	9886.05	0.162268	3.02962	0.00244862	0.0273773
	ENSMUSG00000018395	Kif3a	-0.575031	110.263	0.189823	-3.0293	0.00245125	0.0273889
	ENSMUSG00000029630	Cyp3a25	0.709159	9884.21	0.234163	3.02849	0.0024578	0.0274444
	ENSMUSG00000056148	Rdh9	0.669009	139.123	0.220975	3.02753	0.0024656	0.0275137
	ENSMUSG00000062591	Tubb4a	-1.49794	11.507	0.494926	-3.02659	0.00247328	0.0275815
	ENSMUSG00000037126	Psd	-0.695567	106.404	0.229887	-3.02569	0.0024807	0.0276286
	ENSMUSG00000034973	Dopey1	0.423322	400.428	0.139905	3.02577	0.00248001	0.0276286
	ENSMUSG00000026627	Tmem206	-0.734862	94.0133	0.242893	-3.02546	0.00248255	0.0276313
	ENSMUSG00000097715	Gpr137b-ps	-1.17581	149.296	0.388732	-3.02472	0.00248864	0.0276813
	ENSMUSG00000028961	Pgd	-0.445855	1098.4	0.147417	-3.02445	0.00249086	0.0276881
	ENSMUSG00000061451	Tmem151a	-1.29489	18.1556	0.42835	-3.02298	0.00250303	0.0278055
	ENSMUSG00000031150	Ccdc120	-0.971514	529.575	0.32141	-3.02266	0.00250564	0.0278167
	ENSMUSG00000038967	Pdk2	0.327802	2246.25	0.108591	3.01868	0.00253882	0.0281669
	ENSMUSG00000027556	Car1	1.08971	42.7227	0.361023	3.01838	0.00254127	0.028176
	ENSMUSG00000024354	Slc23a1	0.554517	995.4	0.183734	3.01805	0.00254406	0.0281888
	ENSMUSG00000005397	Nid1	-0.947072	647.093	0.313866	-3.01744	0.0025492	0.0281915
	ENSMUSG00000019189	Rnf145	-0.395218	954.665	0.130966	-3.01771	0.00254695	0.0281915
	ENSMUSG00000024339	Tap2	-0.374377	670.902	0.12407	-3.01748	0.0025489	0.0281915
	ENSMUSG00000056692	D17Wsu92e	0.314034	6034.65	0.104085	3.01708	0.0025522	0.0282066
	ENSMUSG00000040711	Sh3pxd2b	-1.01275	190.123	0.335719	-3.01667	0.00255572	0.0282273
	ENSMUSG00000063455	D630045J12Rik	0.593461	135.942	0.196794	3.01565	0.0025643	0.028304
	ENSMUSG00000003208	Ccdc94	0.479861	131.528	0.159177	3.01465	0.0025728	0.0283797
	ENSMUSG00000032357	Tinag	-2.75752	9.97897	0.914793	-3.01436	0.00257521	0.0283812
	ENSMUSG00000097113	Gm19705	-0.897453	69.4542	0.297738	-3.01424	0.00257622	0.0283812
	ENSMUSG00000036667	Tcaf1	-0.900575	144.371	0.298795	-3.01402	0.00257809	0.0283836
	ENSMUSG00000027646	Src	-0.987535	181.099	0.327707	-3.01347	0.00258279	0.0284173
	ENSMUSG00000112527		1.5859	39.0439	0.526447	3.01245	0.00259146	0.0284402
	ENSMUSG00000039239	Tgfb2	-1.0041	51.879	0.333395	-3.01174	0.00259754	0.0284402
	ENSMUSG00000020758	Itgb4	-0.990732	78.0591	0.328963	-3.01168	0.00259805	0.0284402
	ENSMUSG00000091649	Phf11b	-0.969233	60.1845	0.321711	-3.01274	0.002589	0.0284402
	ENSMUSG00000016526	Dyrk3	-0.862414	89.3743	0.286282	-3.01247	0.00259133	0.0284402
	ENSMUSG00000028044	Cks1b	-0.530471	116.182	0.176126	-3.01189	0.00259629	0.0284402
	ENSMUSG00000021236	Entpd5	0.339487	6795.63	0.112707	3.01211	0.0025944	0.0284402
	ENSMUSG00000021039	Snw1	0.498948	246.155	0.165671	3.01168	0.00259802	0.0284402
	ENSMUSG00000047824	Pygo2	-0.32104	601.305	0.106613	-3.01126	0.00260168	0.0284619
	ENSMUSG00000042010	Acacb	0.613451	1417.97	0.203771	3.0105	0.00260822	0.0285153
	ENSMUSG00000028468	Rgp1	0.393649	1169.4	0.130787	3.00985	0.00261373	0.0285574
	ENSMUSG00000097585	E230029C05Rik	-0.926044	38.404	0.307722	-3.00935	0.00261806	0.0285867
	ENSMUSG00000003309	Ap1m2	-1.44564	38.816	0.480443	-3.00897	0.00262133	0.0285931
	ENSMUSG00000024892	Pcx	0.427955	16497.6	0.14223	3.0089	0.00262196	0.0285931
	ENSMUSG00000051279	Gdf6	-1.05827	61.0229	0.351995	-3.0065	0.00264271	0.0287805
	ENSMUSG00000022636	Alcam	-0.738822	962.487	0.245755	-3.00634	0.00264414	0.0287805
	ENSMUSG00000023147	Wrb	-0.515008	104.023	0.171299	-3.00649	0.00264281	0.0287805
	ENSMUSG00000005107	Slc2a9	0.483835	591.325	0.1611	3.00332	0.00267048	0.0290489
	ENSMUSG00000025888	Casp1	-0.840489	103.728	0.279916	-3.00264	0.00267645	0.0290954
	ENSMUSG00000070003	Ssbp4	-0.727182	382.14	0.242198	-3.00243	0.00267831	0.0290974
	ENSMUSG00000021811	Dnajc9	-0.439935	186.848	0.14654	-3.00214	0.0026809	0.0291072
	ENSMUSG00000028047	Thbs3	-0.774296	53.766	0.257939	-3.00186	0.0026834	0.029116
	ENSMUSG00000035314	Gdpd5	-0.876437	71.3656	0.292035	-3.00113	0.00268977	0.0291668
	ENSMUSG00000046062	Ppp1r15b	0.28755	1917.42	0.0958287	3.00067	0.0026939	0.0291872
	ENSMUSG00000048186	Bend7	0.504812	171.229	0.168241	3.00054	0.00269504	0.0291872
	ENSMUSG00000024378	Stard4	0.815257	371.234	0.271731	3.00023	0.00269774	0.0291981
	ENSMUSG00000032449	Slc25a36	-0.653923	199.415	0.217997	-2.99969	0.00270258	0.0292322
	ENSMUSG00000030789	Itgax	-1.31978	380.923	0.44	-2.99949	0.00270431	0.0292327
	ENSMUSG00000034616	Ssh3	-0.40008	696.163	0.133449	-2.998	0.00271756	0.0293212
	ENSMUSG00000010277	2610507B11Rik	0.364254	3668.27	0.121499	2.998	0.0027176	0.0293212
	ENSMUSG00000054545	Ugt1a6a	0.834175	216.251	0.278215	2.99831	0.00271483	0.0293212
	ENSMUSG00000040312	Cchcr1	-0.602363	167.725	0.200967	-2.99732	0.00272365	0.0293681
	ENSMUSG00000030753	Thap12	0.450175	690.913	0.150238	2.99642	0.00273171	0.0294367
	ENSMUSG00000039000	Ube3c	0.36022	640.382	0.120257	2.99541	0.0027408	0.0295162
	ENSMUSG00000040035	Disp2	0.914329	51.1656	0.305319	2.99467	0.0027474	0.0295688
	ENSMUSG00000005949	Ctns	-0.329522	619.283	0.110087	-2.99329	0.00275988	0.0296661
	ENSMUSG00000051748	Wfdc21	0.790217	7243.86	0.26398	2.99347	0.00275825	0.0296661
	ENSMUSG00000030304	Ergic2	0.296792	700.908	0.0991819	2.9924	0.00276794	0.0297342
	ENSMUSG00000031995	St14	-1.38135	177.557	0.462381	-2.98748	0.00281292	0.0301986
	ENSMUSG00000021024	Psma6	0.435884	2339.8	0.145913	2.98728	0.00281471	0.0301991
	ENSMUSG00000034613	Ppm1h	-0.711033	180.623	0.238123	-2.98599	0.0028266	0.0303078
	ENSMUSG00000026255	Efhd1	-1.73118	14.0068	0.580103	-2.98427	0.00284253	0.0304598
	ENSMUSG00000020038	Cry1	-0.568543	115.418	0.190576	-2.98329	0.00285164	0.0305384
	ENSMUSG00000106734	Gm20559	-0.667667	265.942	0.223845	-2.98272	0.00285696	0.0305764
	ENSMUSG00000047420	Fam180a	-1.17854	119.957	0.395191	-2.98219	0.00286192	0.0306105
	ENSMUSG00000090084	Srpx	-1.66075	17.0628	0.556969	-2.98177	0.00286587	0.0306337
	ENSMUSG00000030589	Rasgrp4	-0.87703	44.0328	0.294158	-2.98149	0.00286846	0.0306425
	ENSMUSG00000014786	Slc9a5	-0.946765	46.8777	0.31767	-2.98034	0.00287926	0.0307388
	ENSMUSG00000078949	R3hdml	1.47581	37.6842	0.495223	2.98009	0.00288162	0.030745
	ENSMUSG00000028289	Epha7	-0.795951	54.0665	0.267132	-2.97962	0.00288608	0.0307736
	ENSMUSG00000025006	Sorbs1	0.795079	397.063	0.266971	2.97814	0.0029	0.0309029
	ENSMUSG00000045394	Epcam	-1.35307	276.374	0.454478	-2.9772	0.00290891	0.0309447
	ENSMUSG00000061048	Cdh3	-1.26519	41.0644	0.42491	-2.97754	0.00290573	0.0309447
	ENSMUSG00000026103	Gls	-0.637871	183.847	0.214255	-2.97716	0.0029093	0.0309447
	ENSMUSG00000058492	Scp2-ps2	0.369575	3323.19	0.124179	2.97614	0.00291901	0.0310288
	ENSMUSG00000085204	Gm15327	-1.51855	10.543	0.510314	-2.97572	0.00292303	0.0310525
	ENSMUSG00000029304	Spp1	-1.63155	6772.29	0.548768	-2.97312	0.00294793	0.0312639
	ENSMUSG00000073147	5031425E22Rik	-0.365858	291.243	0.123057	-2.97309	0.00294816	0.0312639
	ENSMUSG00000039989	Cbx4	0.578357	601.72	0.194532	2.97307	0.00294836	0.0312639
	ENSMUSG00000027187	Cat	0.423867	50339.7	0.142587	2.97268	0.00295208	0.0312841
	ENSMUSG00000064145	Arih2	0.326395	964.381	0.10985	2.97128	0.00296561	0.0314082
	ENSMUSG00000028469	Npr2	0.76844	1974.82	0.258769	2.9696	0.00298187	0.0315611
	ENSMUSG00000097253	Gm26770	-1.45114	11.6014	0.488977	-2.96771	0.00300029	0.0317171
	ENSMUSG00000055553	Kxd1	0.382126	985.096	0.128759	2.96776	0.00299979	0.0317171
	ENSMUSG00000011256	Adam19	-0.786661	63.1077	0.265094	-2.96748	0.00300248	0.0317208
	ENSMUSG00000006519	Cyba	-0.832463	638.822	0.280561	-2.96714	0.00300589	0.0317374
	ENSMUSG00000025856	Pdgfa	-0.590279	475.088	0.198988	-2.96641	0.00301299	0.0317929
	ENSMUSG00000086549	Gm13648	-2.03968	9.67901	0.688042	-2.96447	0.00303205	0.031955
	ENSMUSG00000039844	Rapgef1	0.462139	1223.01	0.155887	2.96457	0.00303103	0.031955
	ENSMUSG00000095677	Dynlt1f	-1.61942	12.1753	0.5464	-2.96381	0.00303856	0.0320041
	ENSMUSG00000030786	Itgam	-1.019	71.6931	0.344093	-2.9614	0.00306239	0.0322039
	ENSMUSG00000028675	Pnrc2	-0.340664	958.327	0.115033	-2.96144	0.00306207	0.0322039
	ENSMUSG00000107086	Gm43808	-0.828733	38.6178	0.279852	-2.96133	0.00306313	0.0322039
	ENSMUSG00000050379	Sept6	-1.11007	50.339	0.374925	-2.96077	0.00306872	0.032226
	ENSMUSG00000003812	Dnase2a	-0.361272	774.843	0.122028	-2.96056	0.00307083	0.032226
	ENSMUSG00000041303	Gtf3c3	0.421615	206.69	0.142406	2.96065	0.00306988	0.032226
	ENSMUSG00000042251	Pm20d1	0.450211	1483.39	0.152085	2.96025	0.00307387	0.0322383
	ENSMUSG00000037493	Cib2	0.565367	143.05	0.19105	2.95926	0.00308375	0.0323223
	ENSMUSG00000035778	Ggta1	-0.713269	129.318	0.241162	-2.95764	0.00310008	0.0324723
	ENSMUSG00000022244	Amacr	0.427987	3307.87	0.144714	2.95746	0.00310183	0.0324723
	ENSMUSG00000021298	Gpr132	-1.01441	68.3474	0.343047	-2.95707	0.00310578	0.032494
	ENSMUSG00000025002	Cyp2c55	-1.50488	16.2417	0.508952	-2.95682	0.00310827	0.0325004
	ENSMUSG00000112474		-6.45549	25.8688	2.18378	-2.9561	0.00311556	0.0325569
	ENSMUSG00000058809	Hspd1-ps3	0.984321	224	0.333017	2.95577	0.00311894	0.0325724
	ENSMUSG00000028979	Masp2	0.443944	2947.82	0.150255	2.9546	0.00313077	0.0326763
	ENSMUSG00000020473	Aebp1	-1.11046	123.384	0.375906	-2.9541	0.00313579	0.0327089
	ENSMUSG00000028664	Ephb2	-0.99189	838.402	0.335825	-2.95359	0.00314098	0.0327432
	ENSMUSG00000023170	Gps2	-0.384825	644.955	0.130367	-2.95186	0.00315866	0.0328481
	ENSMUSG00000053333	Dis3l2	0.348537	392.728	0.11806	2.95221	0.00315505	0.0328481
	ENSMUSG00000025812	Pard3	0.443215	1405	0.150141	2.95199	0.00315738	0.0328481
	ENSMUSG00000075511	1700001L05Rik	0.994777	34.9209	0.336971	2.95212	0.00315602	0.0328481
	ENSMUSG00000024401	Tnf	-1.49425	23.5823	0.506305	-2.95128	0.00316463	0.0328904
	ENSMUSG00000033722	BC034090	-0.997511	43.8471	0.338033	-2.95093	0.00316817	0.0329074
	ENSMUSG00000024011	Pi16	-1.0476	23.2436	0.355102	-2.95014	0.00317633	0.0329723
	ENSMUSG00000026429	Ube2t	-1.11372	17.5227	0.377753	-2.94827	0.00319553	0.0331517
	ENSMUSG00000024896	Minpp1	0.370738	946.059	0.125808	2.94685	0.00321029	0.0332848
	ENSMUSG00000025199	Chuk	0.32904	2117.07	0.111714	2.94539	0.0032255	0.0334024
	ENSMUSG00000038658	Ric1	0.464086	502.13	0.157556	2.94554	0.00322394	0.0334024
	ENSMUSG00000046432	Bex3	-0.986922	75.9497	0.335172	-2.94453	0.0032345	0.033465
	ENSMUSG00000048307	Ankrd46	0.373557	1254.3	0.126869	2.94444	0.00323542	0.033465
	ENSMUSG00000041695	Kcnj2	-1.31587	28.9048	0.446981	-2.9439	0.00324107	0.0335033
	ENSMUSG00000017132	Cyth1	0.438109	1331.19	0.14884	2.9435	0.00324526	0.0335266
	ENSMUSG00000027863	Cd2	-1.08028	24.1733	0.367067	-2.94301	0.0032504	0.0335396
	ENSMUSG00000029994	Anxa4	-0.4965	1265.94	0.168699	-2.94312	0.00324921	0.0335396
	ENSMUSG00000038055	Dexi	-0.48888	550.457	0.166158	-2.94226	0.00325821	0.0335872
	ENSMUSG00000046947	Adck2	0.443926	172.656	0.150882	2.9422	0.00325891	0.0335872
	ENSMUSG00000037060	Cavin3	-1.06777	40.1361	0.363003	-2.9415	0.0032663	0.0336433
	ENSMUSG00000066877	Nck2	-0.711463	115.658	0.241914	-2.94097	0.00327184	0.0336802
	ENSMUSG00000031825	Crispld2	-1.1645	121.41	0.396016	-2.94053	0.00327655	0.0337086
	ENSMUSG00000034075	Zdhhc5	0.360726	1480.8	0.122703	2.93983	0.00328391	0.0337642
	ENSMUSG00000109703	Gm45299	1.27741	26.73	0.434577	2.93944	0.00328807	0.0337804
	ENSMUSG00000085945	2310014F06Rik	-1.65708	8.98296	0.563968	-2.93825	0.00330075	0.0337804
	ENSMUSG00000000409	Lck	-0.959021	55.5266	0.326387	-2.93829	0.00330025	0.0337804
	ENSMUSG00000031969	Acad8	0.267453	1343.79	0.0910134	2.93861	0.00329685	0.0337804
	ENSMUSG00000024982	Zdhhc6	0.309309	1544.95	0.105285	2.93784	0.00330505	0.0337804
	ENSMUSG00000022008	Gpalpp1	0.312695	365.579	0.106434	2.93792	0.0033042	0.0337804
	ENSMUSG00000070730	Rmdn3	0.410677	1137.5	0.139731	2.93905	0.00329215	0.0337804
	ENSMUSG00000038578	Susd1	0.476446	150.741	0.162172	2.93791	0.00330431	0.0337804
	ENSMUSG00000024427	Spry4	0.901041	155.273	0.306556	2.93923	0.00329026	0.0337804
	ENSMUSG00000050556	Kcnb1	1.12224	79.4607	0.381941	2.93825	0.00330068	0.0337804
	ENSMUSG00000067889	Sptbn2	0.28877	1658.71	0.0983007	2.93762	0.00330746	0.033785
	ENSMUSG00000015533	Itga2	-1.42013	24.4219	0.483542	-2.93693	0.00331479	0.0338399
	ENSMUSG00000029204	Rhoh	-0.895296	39.1405	0.304973	-2.93566	0.00332839	0.0339587
	ENSMUSG00000000056	Narf	0.682585	560.739	0.232591	2.93469	0.00333878	0.0340445
	ENSMUSG00000113240		0.962415	21.9636	0.328012	2.93409	0.00334529	0.0340908
	ENSMUSG00000035697	Arhgap45	-0.444726	925.685	0.1516	-2.93355	0.00335106	0.0341294
	ENSMUSG00000073856	Iqck	-1.52563	10.1017	0.520206	-2.93273	0.00335996	0.0341998
	ENSMUSG00000000317	Bcl6b	-0.871899	62.7804	0.297386	-2.93187	0.00336923	0.0342167
	ENSMUSG00000040209	Zfp704	-0.701072	379.918	0.239092	-2.93222	0.00336546	0.0342167
	ENSMUSG00000047866	Lonp2	0.331642	7467.05	0.113111	2.93201	0.00336773	0.0342167
	ENSMUSG00000022828	Gtf2e1	0.448676	219.983	0.153035	2.93185	0.00336955	0.0342167
	ENSMUSG00000053007	Creb5	-0.994503	25.7144	0.339229	-2.93166	0.00337159	0.0342173
	ENSMUSG00000027774	Gfm1	0.434666	1582.75	0.148291	2.93116	0.00337698	0.0342519
	ENSMUSG00000026837	Col5a1	-0.530743	553.798	0.181107	-2.93056	0.00338356	0.0342823
	ENSMUSG00000048264	Dip2c	0.339508	300.384	0.115852	2.93052	0.00338394	0.0342823
	ENSMUSG00000050737	Ptges	-1.99684	51.3232	0.681636	-2.92948	0.00339534	0.0343551
	ENSMUSG00000035237	Lcat	0.442272	8854.68	0.150982	2.92932	0.0033971	0.0343551
	ENSMUSG00000020544	Cox11	0.574936	93.2719	0.196252	2.92959	0.00339414	0.0343551
	ENSMUSG00000041849	Card6	0.473044	267.477	0.161566	2.92786	0.00341302	0.0344959
	ENSMUSG00000059901	Adamts14	-0.693447	128.155	0.23687	-2.92754	0.0034165	0.0345035
	ENSMUSG00000020260	Pofut2	-0.285369	690.326	0.0974811	-2.92743	0.00341777	0.0345035
	ENSMUSG00000022602	Arc	-1.51319	10.1467	0.51709	-2.92637	0.00342947	0.034561
	ENSMUSG00000024810	Il33	-1.3021	42.5552	0.444945	-2.92643	0.00342874	0.034561
	ENSMUSG00000020105	Lrig3	0.469443	201.805	0.160415	2.92644	0.0034287	0.034561
	ENSMUSG00000099858	Gm6652	0.946383	96.9787	0.32342	2.92617	0.00343158	0.0345621
	ENSMUSG00000020538	Srebf1	-0.821648	2611.54	0.280857	-2.9255	0.00343899	0.0346165
	ENSMUSG00000034463	Scara3	-1.19826	429.272	0.409884	-2.92341	0.00346218	0.0347721
	ENSMUSG00000028059	Arhgef2	-0.972661	606.716	0.332696	-2.92357	0.00346041	0.0347721
	ENSMUSG00000048644	Ctxn1	-0.792061	60.7104	0.270956	-2.92321	0.00346443	0.0347721
	ENSMUSG00000102615	Gm37844	-1.84498	10.257	0.631149	-2.9232	0.00346452	0.0347721
	ENSMUSG00000111110		3.14783	7.30815	1.07659	2.9239	0.00345674	0.0347721
	ENSMUSG00000037795	N4bp2	0.585862	334.072	0.200454	2.92268	0.00347035	0.0347902
	ENSMUSG00000028838	Extl1	0.8719	173.772	0.298315	2.92275	0.00346955	0.0347902
	ENSMUSG00000020706	Ftsj3	0.42827	1222.8	0.146554	2.92226	0.00347498	0.0348163
	ENSMUSG00000024501	Dpysl3	-1.23503	75.2313	0.422794	-2.92111	0.00348784	0.034925
	ENSMUSG00000037742	Eef1a1	0.49209	57743	0.168471	2.92091	0.00349007	0.034927
	ENSMUSG00000045275	Lca5l	-1.7375	8.88439	0.595011	-2.9201	0.00349915	0.0349358
	ENSMUSG00000004267	Eno2	-1.14876	27.0295	0.393376	-2.92026	0.00349743	0.0349358
	ENSMUSG00000038762	Abcf1	0.289257	1734.29	0.0990397	2.92061	0.00349342	0.0349358
	ENSMUSG00000022214	Dcaf11	0.471224	6268.35	0.161359	2.92035	0.0034964	0.0349358
	ENSMUSG00000021902	Phf7	0.472382	187.047	0.161779	2.91993	0.00350107	0.0349358
	ENSMUSG00000045211	Nudt18	-0.53724	872.759	0.184043	-2.9191	0.00351042	0.0350088
	ENSMUSG00000039410	Prdm16	-0.88517	33.3695	0.303365	-2.91784	0.00352467	0.03511
	ENSMUSG00000003644	Rps6ka1	-0.347572	592.364	0.119127	-2.91766	0.00352666	0.03511
	ENSMUSG00000038462	Uqcrfs1	0.373342	4549.95	0.127957	2.91772	0.00352598	0.03511
	ENSMUSG00000024912	Fosl1	-1.23254	25.1923	0.422651	-2.91622	0.00354302	0.0352525
	ENSMUSG00000022684	Bfar	0.473064	1731.13	0.162264	2.9154	0.0035523	0.0353245
	ENSMUSG00000026925	Inpp5e	-0.36429	342.367	0.125002	-2.91428	0.00356505	0.0354309
	ENSMUSG00000056481	Cd248	-1.2971	29.4674	0.445274	-2.91304	0.00357927	0.0354908
	ENSMUSG00000026096	Osgepl1	0.466478	186.397	0.160127	2.91318	0.00357773	0.0354908
	ENSMUSG00000023942	Slc29a1	0.544492	3013.32	0.186915	2.91304	0.0035793	0.0354908
	ENSMUSG00000112627		-1.14453	29.1595	0.392875	-2.91323	0.00357717	0.0354908
	ENSMUSG00000021136	Smoc1	0.296696	2700.6	0.101864	2.91265	0.0035837	0.0355141
	ENSMUSG00000021070	Bdkrb2	-1.40343	27.2381	0.481939	-2.91205	0.00359068	0.0355628
	ENSMUSG00000044748	Defb1	-0.816909	124.804	0.280618	-2.91111	0.00360147	0.0356492
	ENSMUSG00000000339	Rtca	0.547736	110.309	0.188216	2.91015	0.00361252	0.035738
	ENSMUSG00000047281	Sfn	-0.565138	77.7117	0.194254	-2.90928	0.00362266	0.0358179
	ENSMUSG00000030681	Mvp	-0.540524	2664.53	0.185874	-2.90801	0.00363734	0.0359424
	ENSMUSG00000023861	Mpc1	0.361294	1134.02	0.124345	2.90557	0.00366584	0.0362033
	ENSMUSG00000000732	Icosl	-0.909104	97.7902	0.312964	-2.90482	0.00367461	0.0362692
	ENSMUSG00000111618		1.70798	10.538	0.588063	2.90441	0.00367944	0.0362754
	ENSMUSG00000097124	A530020G20Rik	-0.706177	76.0072	0.243131	-2.90451	0.00367825	0.0362754
	ENSMUSG00000030774	Pak1	-1.04033	151.722	0.358435	-2.90242	0.00370288	0.0362992
	ENSMUSG00000023411	Nfatc4	-0.987672	41.3906	0.340243	-2.90284	0.00369794	0.0362992
	ENSMUSG00000040675	Mthfd1l	-0.926521	49.1035	0.319148	-2.90311	0.00369474	0.0362992
	ENSMUSG00000070287	Slc35g2	-0.918287	26.903	0.316272	-2.90347	0.00369047	0.0362992
	ENSMUSG00000018965	Ywhah	-0.542358	1632.11	0.186839	-2.90281	0.00369833	0.0362992
	ENSMUSG00000040865	Ino80d	-0.40368	539.208	0.139076	-2.90259	0.00370086	0.0362992
	ENSMUSG00000034544	Rsrc1	0.342195	295.982	0.117843	2.90383	0.00368632	0.0362992
	ENSMUSG00000021211	Akr1c12	0.415385	981.033	0.14305	2.90378	0.0036869	0.0362992
	ENSMUSG00000063406	Tmed5	0.515358	2073.03	0.177558	2.90248	0.00370217	0.0362992
	ENSMUSG00000085962	Gm16984	0.804815	46.0826	0.277172	2.90366	0.00368823	0.0362992
	ENSMUSG00000024132	Eci1	0.488878	5796.37	0.16854	2.90067	0.00372364	0.0364819
	ENSMUSG00000059824	Dbp	1.98147	912.404	0.683477	2.8991	0.00374238	0.0366448
	ENSMUSG00000042682	Selenok	-0.344582	1717.85	0.118894	-2.89823	0.00375274	0.0367254
	ENSMUSG00000035142	Nubpl	0.558222	162.356	0.19264	2.89775	0.00375851	0.036761
	ENSMUSG00000008140	Emc10	0.452848	1149.98	0.156298	2.89734	0.00376337	0.0367877
	ENSMUSG00000113399		1.41451	40.7765	0.488295	2.89683	0.00376951	0.0368268
	ENSMUSG00000034707	Gns	0.328152	3945.59	0.113368	2.89459	0.0037966	0.0370704
	ENSMUSG00000025764	Jade1	0.414238	585.764	0.143117	2.89441	0.00379874	0.0370704
	ENSMUSG00000023008	Fmnl3	-0.617138	199.18	0.213301	-2.89328	0.00381243	0.0371831
	ENSMUSG00000053168	9030619P08Rik	-0.958262	159.912	0.331311	-2.89233	0.00382394	0.0372532
	ENSMUSG00000068011	Mkrn2os	-0.33082	528.843	0.114378	-2.89236	0.00382364	0.0372532
	ENSMUSG00000032348	Gsta4	-0.770102	917.062	0.266315	-2.8917	0.00383167	0.0372864
	ENSMUSG00000052889	Prkcb	-0.738019	65.7429	0.255212	-2.89179	0.00383055	0.0372864
	ENSMUSG00000045441	Gprin3	0.681134	160.434	0.235604	2.89101	0.00384008	0.0373472
	ENSMUSG00000082575	Gm13050	0.588394	231.031	0.203563	2.89048	0.00384659	0.0373895
	ENSMUSG00000043051	Disc1	-2.34965	6.14582	0.813097	-2.88975	0.00385547	0.0374336
	ENSMUSG00000029674	Limk1	-0.763554	347.147	0.264226	-2.88978	0.00385511	0.0374336
	ENSMUSG00000047109	Cldn14	0.632216	305.877	0.218834	2.88902	0.00386444	0.0374996
	ENSMUSG00000026398	Nr5a2	0.469531	953.32	0.162589	2.88784	0.00387901	0.0376122
	ENSMUSG00000038181	Chpf2	0.511981	340.276	0.177296	2.88772	0.0038804	0.0376122
	ENSMUSG00000109644	0610005C13Rik	0.595843	2944.58	0.206413	2.88665	0.00389369	0.0376987
	ENSMUSG00000038145	Snrk	0.411986	947.688	0.14272	2.88668	0.00389328	0.0376987
	ENSMUSG00000090264	Eif4ebp3	1.32052	108.03	0.457689	2.88518	0.00391186	0.0378534
	ENSMUSG00000058022	Adtrp	0.626558	3406.22	0.217178	2.88499	0.00391424	0.0378552
	ENSMUSG00000035469	Rcbtb1	0.349841	1170.95	0.121284	2.88448	0.00392065	0.0378959
	ENSMUSG00000032024	Clmp	-1.14534	64.3286	0.397109	-2.8842	0.0039241	0.0379081
	ENSMUSG00000089715	Cbx6	-0.867806	420.627	0.300989	-2.88318	0.00393679	0.0380094
	ENSMUSG00000044361	BC024139	0.707404	283.289	0.245372	2.88298	0.00393929	0.0380123
	ENSMUSG00000004631	Sgce	-0.906269	168.859	0.314449	-2.88209	0.00395052	0.0380962
	ENSMUSG00000023951	Vegfa	0.332784	4946.21	0.11548	2.88176	0.00395461	0.0380962
	ENSMUSG00000027222	Pex16	0.705952	2438.78	0.244963	2.88187	0.00395321	0.0380962
	ENSMUSG00000063172	Hspb11	-0.507853	107.887	0.176305	-2.88054	0.00396991	0.0381659
	ENSMUSG00000054874	Pcnx3	-0.272677	1362.47	0.0946512	-2.88086	0.00396592	0.0381659
	ENSMUSG00000042118	Bhmt2	0.567434	4520.54	0.196993	2.88048	0.00397069	0.0381659
	ENSMUSG00000074553	Eif1-ps1	0.598901	204.973	0.207897	2.88076	0.00396723	0.0381659
	ENSMUSG00000055805	Fmnl1	-0.766375	174.724	0.266113	-2.87988	0.00397821	0.0382169
	ENSMUSG00000057219	Armc7	-0.543064	121.532	0.188597	-2.87949	0.00398319	0.0382222
	ENSMUSG00000021552	Gkap1	0.545126	194.26	0.189308	2.87957	0.00398215	0.0382222
	ENSMUSG00000070436	Serpinh1	-1.19648	1180.77	0.415679	-2.87837	0.00399738	0.0383184
	ENSMUSG00000034430	Zxdc	0.343925	312.576	0.119501	2.878	0.00400209	0.0383184
	ENSMUSG00000043683	Fem1a	0.354041	837.786	0.123003	2.87833	0.00399792	0.0383184
	ENSMUSG00000031889	D230025D16Rik	0.636009	812.922	0.220982	2.8781	0.00400072	0.0383184
	ENSMUSG00000021090	Lrrc9	-2.96738	6.48656	1.03127	-2.87739	0.00400975	0.0383704
	ENSMUSG00000027272	Ubr1	0.343678	339.577	0.119477	2.87653	0.00402076	0.0384428
	ENSMUSG00000078584	AU022252	0.402263	1274.99	0.139847	2.87645	0.00402177	0.0384428
	ENSMUSG00000022639	Dubr	-0.786882	51.7067	0.273622	-2.8758	0.00403003	0.0385005
	ENSMUSG00000031024	St5	-0.497721	1571.07	0.17309	-2.8755	0.00403383	0.0385155
	ENSMUSG00000001948	Spa17	-1.1079	25.3912	0.385329	-2.87522	0.00403747	0.038529
	ENSMUSG00000042804	Gpr153	-0.938787	93.3745	0.326559	-2.87479	0.00404301	0.0385605
	ENSMUSG00000036391	Sec24a	0.438573	1398.35	0.152678	2.87254	0.00407182	0.0388138
	ENSMUSG00000032098	Treh	0.558818	199.251	0.194558	2.87224	0.00407576	0.0388299
	ENSMUSG00000024743	Syt7	-1.0599	164.811	0.369114	-2.87147	0.00408567	0.0388386
	ENSMUSG00000036246	Gmip	-0.528618	481.214	0.184086	-2.87158	0.00408426	0.0388386
	ENSMUSG00000037487	Ubr5	0.290496	1837.9	0.10116	2.87165	0.00408337	0.0388386
	ENSMUSG00000031533	Mrps31	0.306924	595.083	0.106874	2.87183	0.00408097	0.0388386
	ENSMUSG00000025612	Bach1	0.685659	735.986	0.23883	2.87091	0.00409288	0.0388858
	ENSMUSG00000000359	Rem1	-0.772918	37.3256	0.269273	-2.87039	0.00409961	0.0389282
	ENSMUSG00000026360	Rgs2	-0.839902	317.602	0.29263	-2.87019	0.00410227	0.0389321
	ENSMUSG00000086219	Srrm4os	1.07138	27.2307	0.373376	2.86943	0.00411208	0.0390038
	ENSMUSG00000024163	Mapk8ip3	-0.313639	1691.69	0.109312	-2.86921	0.00411501	0.0390101
	ENSMUSG00000007207	Stx1a	-0.758405	51.4885	0.264348	-2.86896	0.00411819	0.0390188
	ENSMUSG00000061353	Cxcl12	0.286497	4969.6	0.0998808	2.86839	0.00412571	0.0390274
	ENSMUSG00000029802	Abcg2	0.519269	2661.84	0.181032	2.86839	0.00412571	0.0390274
	ENSMUSG00000000739	Sult5a1	1.09056	185.683	0.380201	2.86837	0.00412588	0.0390274
	ENSMUSG00000101523	Gm10031	0.781126	60.136	0.272342	2.86818	0.00412839	0.0390298
	ENSMUSG00000112023	Lilr4b	-0.802408	377.482	0.279801	-2.86778	0.00413366	0.0390582
	ENSMUSG00000037649	H2-DMa	-0.970421	306.44	0.338461	-2.86716	0.0041418	0.0391137
	ENSMUSG00000091561	Gm6665	-0.535266	113.155	0.186717	-2.86673	0.00414734	0.0391446
	ENSMUSG00000028292	Rars2	0.355607	258.5	0.124079	2.86598	0.00415725	0.0392167
	ENSMUSG00000031959	Wdr59	0.369959	258.588	0.12914	2.86478	0.00417294	0.0393432
	ENSMUSG00000078687	Mup8	1.54776	122.132	0.540397	2.86411	0.00418187	0.0394059
	ENSMUSG00000004891	Nes	-0.785608	96.2438	0.27434	-2.86363	0.00418811	0.0394432
	ENSMUSG00000029503	P2rx2	-2.34923	7.99328	0.82059	-2.86286	0.00419839	0.0395185
	ENSMUSG00000105283	Gm33370	-2.25595	6.73979	0.788138	-2.86238	0.00420474	0.0395566
	ENSMUSG00000052133	Sema5b	0.85059	183.681	0.297312	2.86094	0.0042239	0.0397152
	ENSMUSG00000021223	Papln	0.887879	87.4324	0.310367	2.86074	0.00422653	0.0397184
	ENSMUSG00000085829	Gm4285	0.628715	69.535	0.219803	2.86036	0.00423164	0.0397232
	ENSMUSG00000078683	Mup1	2.78199	1866.04	0.972554	2.8605	0.00422974	0.0397232
	ENSMUSG00000038248	Sobp	-1.58019	15.7472	0.552834	-2.85834	0.00425869	0.0399553
	ENSMUSG00000020262	Adarb1	0.354731	369.002	0.124127	2.8578	0.00426593	0.0400015
	ENSMUSG00000008734	Gprc5b	-1.29601	70.1461	0.453583	-2.85726	0.00427318	0.0400477
	ENSMUSG00000029669	Tspan12	0.511004	1834.65	0.17886	2.85701	0.00427652	0.0400573
	ENSMUSG00000024660	Incenp	-0.773717	114.15	0.270851	-2.85662	0.00428181	0.0400668
	ENSMUSG00000074284	Gm10658	0.819175	90.0596	0.286766	2.85659	0.00428217	0.0400668
	ENSMUSG00000049327	Kmt5a	-0.510442	1042.48	0.17874	-2.85578	0.00429316	0.0401478
	ENSMUSG00000029578	Wipi2	0.389284	2340.91	0.136341	2.85523	0.00430061	0.0401957
	ENSMUSG00000029094	Afap1	-0.785443	100.349	0.275112	-2.855	0.00430371	0.0402029
	ENSMUSG00000004864	Mapk13	-1.27228	27.6538	0.445795	-2.85396	0.00431778	0.0402472
	ENSMUSG00000033436	Armcx2	-0.641216	95.2971	0.22467	-2.85404	0.00431671	0.0402472
	ENSMUSG00000021028	Mbip	-0.572299	87.9951	0.200498	-2.85439	0.00431192	0.0402472
	ENSMUSG00000007029	Vars	-0.312423	1129.74	0.109464	-2.85412	0.00431559	0.0402472
	ENSMUSG00000052727	Map1b	-1.58644	18.3989	0.556142	-2.85259	0.00433652	0.0403982
	ENSMUSG00000036819	Jmjd4	0.493761	216.311	0.173102	2.85243	0.00433866	0.0403982
	ENSMUSG00000094152	Slc6a16	0.98098	140.053	0.343975	2.85189	0.00434603	0.040445
	ENSMUSG00000072999	Gm15401	1.40507	53.7236	0.492958	2.85028	0.00436813	0.0406287
	ENSMUSG00000006356	Crip2	-0.396153	2591.87	0.139038	-2.84924	0.00438237	0.0407393
	ENSMUSG00000028551	Cdkn2c	-0.880333	140.61	0.308999	-2.84898	0.00438591	0.0407502
	ENSMUSG00000000296	Tpd52l1	0.739624	148.627	0.259836	2.8465	0.00442023	0.041047
	ENSMUSG00000062563	Cys1	-0.793096	376.168	0.278671	-2.84599	0.00442731	0.0410906
	ENSMUSG00000073412	Lst1	-1.23254	92.7578	0.433226	-2.84502	0.00444087	0.0411281
	ENSMUSG00000018774	Cd68	-1.01077	852.149	0.355275	-2.84505	0.00444051	0.0411281
	ENSMUSG00000052563	D930048N14Rik	-0.967348	331.375	0.339989	-2.84523	0.0044379	0.0411281
	ENSMUSG00000073460	Pnldc1	1.10039	350.037	0.386742	2.84527	0.00443739	0.0411281
	ENSMUSG00000052384	Nrros	-0.778649	248.708	0.273708	-2.84481	0.00444373	0.0411325
	ENSMUSG00000041548	Hspb8	0.504285	6855.7	0.177318	2.84395	0.00445577	0.0412219
	ENSMUSG00000020609	Apob	0.357154	79191.2	0.125611	2.84334	0.00446439	0.0412795
	ENSMUSG00000026851	BC005624	0.391416	637.222	0.137738	2.84176	0.00448659	0.0414625
	ENSMUSG00000028247	Coq3	0.363524	635.191	0.127947	2.84121	0.00449432	0.0415066
	ENSMUSG00000024359	Hspa9	0.402922	9022.51	0.14182	2.84108	0.00449616	0.0415066
	ENSMUSG00000022098	Bmp1	0.51449	3155.74	0.18118	2.83967	0.00451607	0.0416681
	ENSMUSG00000040413	Timd2	0.415781	923.461	0.146467	2.83873	0.00452928	0.0417676
	ENSMUSG00000037331	Larp1	0.285116	3082.75	0.100491	2.83724	0.00455047	0.0419406
	ENSMUSG00000001750	Tcirg1	-0.650409	2064.1	0.229296	-2.83655	0.00456034	0.0420091
	ENSMUSG00000043931	Gimap7	-1.56831	14.5841	0.552946	-2.83627	0.00456436	0.0420238
	ENSMUSG00000008193	Spib	-1.26907	13.8648	0.447574	-2.83545	0.00457613	0.0420872
	ENSMUSG00000033917	Gde1	0.332682	1730.55	0.117329	2.83546	0.00457601	0.0420872
	ENSMUSG00000079104	Prps1l3	0.41975	287.889	0.148052	2.83515	0.00458045	0.0420922
	ENSMUSG00000025355	Mmp19	0.560707	562.27	0.197775	2.83507	0.00458155	0.0420922
	ENSMUSG00000005268	Prlr	0.846933	546.189	0.298788	2.83456	0.00458884	0.0421368
	ENSMUSG00000022051	Bnip3l	0.275017	1443.63	0.0970358	2.83419	0.00459427	0.0421642
	ENSMUSG00000026478	Lamc1	-0.578831	571.341	0.204248	-2.83397	0.00459736	0.0421702
	ENSMUSG00000085995	Gm2788	0.656256	1034.25	0.231648	2.83299	0.00461147	0.0422771
	ENSMUSG00000020241	Col6a2	-1.03026	458.756	0.363781	-2.83209	0.00462443	0.0423735
	ENSMUSG00000022322	Shcbp1	-1.52084	14.2785	0.537153	-2.8313	0.0046359	0.042456
	ENSMUSG00000020363	Gfpt2	-0.985913	48.4034	0.348259	-2.83098	0.00464061	0.0424655
	ENSMUSG00000037942	Crp	0.481227	6911.92	0.169991	2.83089	0.00464186	0.0424655
	ENSMUSG00000007867	Ift43	-0.608566	123.381	0.215008	-2.83043	0.00464849	0.0424811
	ENSMUSG00000086231	Rapgef4os3	1.34339	78.3063	0.4746	2.83058	0.00464634	0.0424811
	ENSMUSG00000038102	Trappc11	0.438213	632.436	0.154845	2.83002	0.00465452	0.0425137
	ENSMUSG00000042487	Leo1	-0.38114	382.633	0.134689	-2.82979	0.00465792	0.0425223
	ENSMUSG00000054662	Ano9	-2.02228	7.17144	0.714806	-2.82913	0.00466753	0.0425875
	ENSMUSG00000058569	Tmed9	-0.445678	1792.39	0.157565	-2.82853	0.0046763	0.042645
	ENSMUSG00000001542	Ell2	0.48038	1061.63	0.169887	2.82764	0.00468926	0.0427406
	ENSMUSG00000062896	Rpl31-ps11	-0.912006	52.3615	0.322656	-2.82656	0.00470513	0.0428626
	ENSMUSG00000060568	Fam78b	-1.7537	11.0135	0.620527	-2.82614	0.00471123	0.0428729
	ENSMUSG00000019979	Apaf1	-0.634586	128.553	0.224533	-2.82624	0.00470975	0.0428729
	ENSMUSG00000055737	Ghr	0.419025	5715.15	0.148311	2.82531	0.00472355	0.0429624
	ENSMUSG00000000194	Gpr107	0.318682	676.01	0.112815	2.82481	0.00473088	0.0429838
	ENSMUSG00000097284	4930480K23Rik	0.87926	30.7732	0.311261	2.82483	0.00473059	0.0429838
	ENSMUSG00000042766	Trim46	-1.02918	46.851	0.364394	-2.82435	0.00473762	0.0429998
	ENSMUSG00000042797	Aqp11	0.536839	566.993	0.190068	2.82446	0.00473604	0.0429998
	ENSMUSG00000046731	Kctd11	-0.653377	95.9793	0.231467	-2.82277	0.00476109	0.0431901
	ENSMUSG00000069631	Strada	-0.546227	188.012	0.193563	-2.82195	0.00477323	0.0432684
	ENSMUSG00000032042	Srpr	0.415868	3309.48	0.147374	2.82185	0.00477474	0.0432684
	ENSMUSG00000076435	Acsf2	0.308508	5400.76	0.109379	2.82054	0.00479429	0.0434227
	ENSMUSG00000097750	Gm4673	0.46628	355.492	0.165328	2.82033	0.00479736	0.0434278
	ENSMUSG00000002204	Napsa	-0.981013	49.9489	0.348015	-2.81888	0.00481911	0.0435976
	ENSMUSG00000005299	Letm1	0.335604	1965.08	0.119061	2.81875	0.00482117	0.0435976
	ENSMUSG00000035765	Dym	0.470286	720.317	0.166874	2.81822	0.00482912	0.0436467
	ENSMUSG00000048677	Tpcn2	-0.713866	226.907	0.253345	-2.81776	0.00483601	0.0436499
	ENSMUSG00000027406	Idh3b	0.282005	3526.03	0.10009	2.81752	0.0048396	0.0436499
	ENSMUSG00000005069	Pex5	0.380194	3236.7	0.134918	2.81798	0.00483273	0.0436499
	ENSMUSG00000027599	Armc1	0.390139	579.207	0.138465	2.81759	0.00483849	0.0436499
	ENSMUSG00000000901	Mmp11	-0.984485	47.5629	0.349591	-2.8161	0.00486099	0.0437971
	ENSMUSG00000028680	Plk3	0.795966	6862.67	0.282637	2.81621	0.00485935	0.0437971
	ENSMUSG00000022817	Itgb5	-0.4077	2393.72	0.144827	-2.81508	0.00487647	0.0438779
	ENSMUSG00000026434	Nucks1	0.38313	1116.52	0.136103	2.81501	0.00487758	0.0438779
	ENSMUSG00000020741	Cluh	0.401891	6732.95	0.142757	2.81522	0.0048744	0.0438779
	ENSMUSG00000021375	Kif13a	0.464533	316.62	0.165045	2.81458	0.00488413	0.0439139
	ENSMUSG00000086938	4930481A15Rik	0.618131	110.572	0.219691	2.81364	0.00489843	0.0440196
	ENSMUSG00000039678	Tbc1d13	0.324925	699.144	0.115504	2.81311	0.00490645	0.044058
	ENSMUSG00000022299	Slc25a32	0.686319	170.129	0.243979	2.81302	0.00490781	0.044058
	ENSMUSG00000039065	Fam173b	0.317852	415.491	0.113036	2.81195	0.00492418	0.0441389
	ENSMUSG00000019578	Ubxn6	0.416631	1325.17	0.148157	2.81208	0.00492219	0.0441389
	ENSMUSG00000020435	Osbp2	1.72709	11.8183	0.614201	2.81193	0.00492449	0.0441389
	ENSMUSG00000013539	Tango2	0.37834	1028.65	0.134583	2.81121	0.00493559	0.0442154
	ENSMUSG00000049091	Sephs2	0.42711	11334.5	0.151949	2.81087	0.00494076	0.0442388
	ENSMUSG00000038379	Ttk	-2.28244	7.47832	0.812174	-2.81028	0.00494985	0.0442972
	ENSMUSG00000086843	E030013I19Rik	-2.23206	8.33547	0.794577	-2.80912	0.00496771	0.0443945
	ENSMUSG00000024851	Pitpnm1	-0.623164	681.418	0.221819	-2.80934	0.00496436	0.0443945
	ENSMUSG00000015575	Atp6v0e	-0.255241	1149.72	0.0908631	-2.80907	0.00496844	0.0443945
	ENSMUSG00000019923	Zwint	0.373534	1355.74	0.132994	2.80864	0.00497508	0.0444308
	ENSMUSG00000030727	Rabep2	-0.384867	438.064	0.137046	-2.8083	0.00498042	0.0444555
	ENSMUSG00000033096	Apmap	0.373946	824.175	0.133169	2.80806	0.00498415	0.0444658
	ENSMUSG00000032199	Polr2m	0.347662	648.208	0.12384	2.80735	0.00499517	0.0445411
	ENSMUSG00000034040	Wbscr17	-2.68176	4.22836	0.955544	-2.80653	0.00500781	0.0446155
	ENSMUSG00000042292	Mkl1	-0.534152	317.256	0.190328	-2.80648	0.00500868	0.0446155
	ENSMUSG00000063015	Ccni	0.376476	3289.29	0.134157	2.80624	0.00501238	0.0446254
	ENSMUSG00000024503	Spink1	-1.73714	9.27829	0.619295	-2.80503	0.00503118	0.0447698
	ENSMUSG00000073678	Pgap1	0.466591	238.638	0.16644	2.80336	0.00505728	0.0449788
	ENSMUSG00000020889	Nr1d1	0.676852	1985.25	0.24147	2.80305	0.0050622	0.0449993
	ENSMUSG00000030699	Tbx6	-0.856052	37.2317	0.305419	-2.80288	0.00506482	0.0449994
	ENSMUSG00000025059	Gk	0.509353	2532.76	0.181737	2.80269	0.00506788	0.0450035
	ENSMUSG00000060260	Pwwp2b	-0.459032	133.636	0.163828	-2.80192	0.00507994	0.0450874
	ENSMUSG00000052221	Ppp1r36	-1.82774	9.10686	0.652498	-2.80114	0.00509225	0.0451039
	ENSMUSG00000091345	Col6a5	-1.8205	10.5017	0.649893	-2.80122	0.00509092	0.0451039
	ENSMUSG00000001175	Calm1	-0.365843	3962.81	0.130583	-2.80161	0.00508489	0.0451039
	ENSMUSG00000100075	1700018L02Rik	0.874571	39.6211	0.312195	2.80136	0.00508873	0.0451039
	ENSMUSG00000071203	Naip5	-0.661474	233.143	0.236241	-2.8	0.00511034	0.0452177
	ENSMUSG00000020140	Lgr5	0.934989	154.793	0.333908	2.80014	0.00510806	0.0452177
	ENSMUSG00000026819	Slc25a25	0.605763	8686.84	0.216374	2.79961	0.00511651	0.0452491
	ENSMUSG00000078606	Gm4070	-1.61302	25.6164	0.57628	-2.79902	0.00512582	0.0453083
	ENSMUSG00000009394	Syn2	-2.51066	4.82209	0.897099	-2.79864	0.00513183	0.0453085
	ENSMUSG00000023952	Gtpbp2	-0.36569	2255.16	0.130675	-2.79846	0.00513473	0.0453085
	ENSMUSG00000036989	Trim3	-0.329751	636.235	0.117837	-2.79836	0.00513634	0.0453085
	ENSMUSG00000090369	4933411K16Rik	1.56834	27.4579	0.560353	2.79885	0.00512853	0.0453085
	ENSMUSG00000030605	Mfge8	-0.790869	804.304	0.28265	-2.79805	0.00514125	0.0453286
	ENSMUSG00000025408	Ddit3	-0.682018	708.075	0.243815	-2.79728	0.00515353	0.0454137
	ENSMUSG00000010047	Hyal2	0.421573	1905.27	0.150732	2.79684	0.00516052	0.0454521
	ENSMUSG00000071078	Nr2c2ap	-0.617376	77.4998	0.220817	-2.79588	0.00517589	0.045541
	ENSMUSG00000025762	Larp1b	0.38342	1192.64	0.137137	2.79588	0.0051758	0.045541
	ENSMUSG00000001506	Col1a1	-1.78058	1950.31	0.636968	-2.7954	0.00518362	0.0455631
	ENSMUSG00000020311	Erlec1	0.398863	462.912	0.142711	2.7949	0.00519161	0.0455631
	ENSMUSG00000048915	Efna5	0.510009	120.829	0.182455	2.79526	0.00518575	0.0455631
	ENSMUSG00000111528		-2.30707	5.16205	0.825445	-2.79495	0.00519083	0.0455631
	ENSMUSG00000114384		2.5322	6.35084	0.905981	2.79497	0.00519037	0.0455631
	ENSMUSG00000040204	Pclaf	-1.0777	17.6105	0.38569	-2.79422	0.00520244	0.045635
	ENSMUSG00000010461	Eya4	-1.0472	23.3109	0.374847	-2.79366	0.00521151	0.0456913
	ENSMUSG00000110341	Gm45424	1.53599	8.44723	0.550054	2.79244	0.00523121	0.0458083
	ENSMUSG00000017765	Slc12a4	-0.330196	832.429	0.118251	-2.79234	0.00523281	0.0458083
	ENSMUSG00000069922	Ces3a	0.356758	28561.3	0.127759	2.79244	0.00523121	0.0458083
	ENSMUSG00000041836	Ptpre	-0.667767	84.2808	0.239215	-2.79149	0.00524654	0.0458931
	ENSMUSG00000018417	Myo1b	0.472731	1886.5	0.169352	2.79142	0.00524781	0.0458931
	ENSMUSG00000062054	Iah1	0.337598	1770.33	0.120953	2.79115	0.00525204	0.0459068
	ENSMUSG00000110841		-0.265125	2237.18	0.0949983	-2.79084	0.00525711	0.0459279
	ENSMUSG00000072941	Sod3	-0.45709	1292.35	0.163856	-2.78958	0.00527756	0.0460833
	ENSMUSG00000073982	Rhog	-0.440904	739.802	0.158066	-2.78937	0.00528109	0.0460879
	ENSMUSG00000067369	Trmt2b	0.292514	522.521	0.104873	2.78923	0.00528343	0.0460879
	ENSMUSG00000044927	H1fx	-1.68821	11.3863	0.60541	-2.78855	0.00529451	0.0460914
	ENSMUSG00000028780	Sema3c	-1.44339	30.7858	0.517589	-2.78867	0.00529244	0.0460914
	ENSMUSG00000022665	Ccdc80	-1.0901	584.934	0.390908	-2.78863	0.00529315	0.0460914
	ENSMUSG00000057497	Fam136a	0.30842	1103.19	0.110586	2.78896	0.00528777	0.0460914
	ENSMUSG00000030120	Mlf2	0.319235	3597.58	0.114501	2.78805	0.00530269	0.0461393
	ENSMUSG00000047547	Cltb	0.502135	2354.89	0.180142	2.78745	0.00531251	0.0462014
	ENSMUSG00000020205	Phlda1	2.27303	1014.03	0.816081	2.7853	0.00534789	0.0464857
	ENSMUSG00000017176	Nt5c3b	-0.75022	116.4	0.269376	-2.78503	0.00535223	0.0465001
	ENSMUSG00000098980	Mir6397	1.10436	22.1706	0.396614	2.78447	0.0053616	0.046558
	ENSMUSG00000027253	Lrp4	0.483116	597.871	0.173519	2.78423	0.00536548	0.0465683
	ENSMUSG00000097184	4632428C04Rik	-0.658268	67.3286	0.236513	-2.78323	0.00538214	0.0466597
	ENSMUSG00000006527	Sfmbt1	0.390174	478.681	0.140189	2.7832	0.00538263	0.0466597
	ENSMUSG00000002820	Atg4d	0.446576	628.791	0.16046	2.78311	0.00538412	0.0466597
	ENSMUSG00000030720	Cln3	-0.33876	526.689	0.121741	-2.78263	0.00539197	0.0467042
	ENSMUSG00000022436	Sh3bp1	-0.7377	195.633	0.265126	-2.78246	0.0053949	0.0467062
	ENSMUSG00000055322	Tns1	0.359961	5455.45	0.129391	2.78197	0.00540305	0.0467533
	ENSMUSG00000055675	Kbtbd11	-1.1317	150.385	0.406973	-2.78077	0.00542295	0.046902
	ENSMUSG00000084939	Gm830	-1.3533	32.0248	0.486943	-2.77918	0.00544964	0.0470062
	ENSMUSG00000026213	Stk11ip	-0.365029	410.228	0.131349	-2.77908	0.00545134	0.0470062
[truncated: 23,825 more rows]

## Sheet: 3 c and d
Male C57BL/6J mice were injected with AAV8-TBG-GFP or AAV8-TBG-AGXT (2x10¹¹ viral genomes per mouse) and placed on the MASH diet for 24 weeks prior to endpoint analyses. KEGG pathway analysis comparing livers from mice treated with AAV8-GFP or AAV8-AGXT (n=4). Heatmap of DEGs related to fatty acid β-oxidation (FAO) pathways comparing livers from mice treated with AAV8-GFP or AAV8-AGXT (n=4), Fatt…
	ID	Description	setSize	enrichmentScore	NES	pvalue	p.adjust	qvalues	core_enrichment_genes
	mmu04060	Cytokine-cytokine receptor interaction	238	-0.481959	-1.77658	1.21e-05	0.00154559	0.00119931	Il27ra/Il15/Gdf10/Tgfb1/Ifngr1/Ackr3/Csf1/Gdf9/Cd40/Cxcr6/Tnfrsf13b/Ccl9/Tnfsf13b/Il1rn/Tnfrsf25/Osmr/Il10ra/Csf2rb2/Ccr3/Il7r/Eda2r/Lta/Gm13306/Tnfrsf9/Cxcl17/Il2rg/Ngf/Tnfrsf11a/Gm13305/Il23a/Tnfsf8/Il1rl1/Tnfsf12/Ccl22/Ccl17/Il20ra/Cxcl5/Csf3r/Xcl1/Il10rb/Cxcl9/Ccr2/Cd27/Il17re/Ccr7/Fasl/Tnfsf11/Cxcl16/Il9r/Tgfb2/Cxcl10/Gdf6/Il19/Csf2/Csf2ra/Tnfsf9/Edar/Cx3cr1/Il7/Il11/Ccr1/Tnfrsf12a/Cxcr3/Ltb…
	mmu04062	Chemokine signaling pathway	181	-0.489263	-1.7579	1.26e-05	0.00154559	0.00119931	Adcy3/Pik3r3/Plcb2/Hck/Dock2/Arrb2/Vav1/Gng2/Fgr/Cxcr6/Ccl9/Pik3cd/Rac2/Gng11/Tiam1/Pik3r5/Itk/Gng10/Prkcb/Ccr3/Gm13306/Grk3/Adcy7/Ccl22/Ccl17/Cxcl5/Gngt2/Xcl1/Cxcl9/Ccr2/Elmo1/Ccr7/Src/Cxcl16/Cxcl10/Pak1/Cx3cr1/Gm5741/Ccr1/Cxcr3/Cxcr2/Ccr6/Gnb5/Pf4/Cxcr4/Adcy1/Cxcr5/Shc2/Cx3cl1/Ccl2/Ccl5/Ccl3/Cxcl14/Gng8/Cxcl2/Cxcl1/Shc4/Ccl7/Adcy2/Ccl4/Gnb3/Ccl8/Ccr4/Ccl1/Cxcl3/Gm10591/Ccl12/Ccr8/Ccl11
	mmu05323	Rheumatoid arthritis	79	-0.641911	-2.08505	1.4e-05	0.00154559	0.00119931	Ccl20/H2-DMb2/Ifng/H2-Ob/Cd80/Il15/Tgfb1/Csf1/Atp6v1g2/Itgb2/Tcirg1/Ctla4/Tnfsf13b/Tlr4/Tnfrsf11a/Il23a/Icam1/Tlr2/Cxcl5/H2-DMa/Tnfsf11/Tgfb2/Ctsk/Csf2/H2-Ab1/H2-DMb1/Il11/Ltb/Atp6v0d2/Atp6v0e2/Mmp3/H2-Eb1/H2-Aa/Tgfb3/H2-Eb2/Tnf/Ccl2/Ccl5/Ccl3/H2-Oa/Cxcl2/Atp6v0a4/Cxcl1/Cxcl3/Ccl12
	mmu04146	Peroxisome	85	0.500283	1.83125	3.56e-05	0.00196624	0.00152572	Nudt7/Ehhadh/Acsl1/Mpv17l/Agxt/Pxmp2/Acot8/Hacl1/Acox1/Ephx2/Abcd3/Pex16/Acaa1a/Acaa1b/Pex11a/Slc27a2/Scp2/Eci2/Dhrs4/Hmgcl/Pex26/Crat/Hsd17b4/Dao/Phyh/Pex1/Pex3/Hao1/Pex19/Abcd1/Acox2/Decr2/Amacr/Cat/Ech1/Mvk/Pex14/Mpv17l2/Xdh/Pex7/Pex5/Pex6/Pecr/Acnat1/Gstk1/Sod1/Paox/Nudt12/Acsl4/Pmvk/Pipox/Idh1/Mlycd/Acnat2/Pex13/Acox3/Abcd4/Baat/Gnpat
	mmu04510	Focal adhesion	193	-0.451825	-1.63419	2.49e-05	0.00196624	0.00152572	Ccnd1/Birc3/Parvb/Ccnd2/Itgb5/Pak4/Vegfc/Fyn/Col9a2/Birc2/Pip5k1b/Actn1/Itgb7/Lamc3/Lamb1/Mapk3/Itga5/Pdgfd/Flna/Col9a3/Erbb2/Lamb2/Cav2/Cav1/Thbs2/Pik3r3/Col4a2/Itga3/Vav1/Tnn/Lamc1/Pdgfa/Col4a1/Pdgfra/Vegfb/Parvg/Pik3cd/Rac2/Pdgfrb/Myl12b/Pdgfc/Pak6/Lama2/Prkcb/Itga6/Thbs3/Prkcg/Lama4/Col6a1/Itga11/Col4a4/Itgb8/Col6a6/Lamc2/Bcl2/Lama5/Src/Itgb4/Pdgfb/Col2a1/Myl7/Col6a2/Pak1/Thbs1/Col4a5/Col6a3/…
	mmu00140	Steroid hormone biosynthesis	78	0.534235	1.92815	3.48e-05	0.00196624	0.00152572	Hsd3b5/Ugt1a10/Ugt1a2/Cyp2c40/Cyp2c37/Cyp2c54/Cyp2d34/Gm4450/Cyp7b1/Cyp1a1/Cyp2c50/Cyp2c29/Cyp1a2/Cyp3a16/Cyp2e1/Cyp2d9/Hsd17b7/Ugt2b1/Ugt1a1/Cyp7a1/Cyp2d11/Hsd11b1/Cyp2d40/Ugt1a6a/Cyp3a44/Ugt1a5/Cyp3a25/Cyp2c68/Ugt2a3/Ugt2b38/H2-Ke6/Tomt/Ugt2b37/Cyp2d26/Cyp2d10/Ugt1a6b/Cyp2c39/Cyp11b2/Hsd3b1
	mmu04061	Viral protein interaction with cytokine and cytokine receptor	86	-0.557749	-1.83379	4.16e-05	0.00196737	0.0015266	Il10ra/Ccr3/Lta/Gm13306/Il2rg/Ccl22/Ccl17/Il20ra/Cxcl5/Xcl1/Il10rb/Cxcl9/Ccr2/Ccr7/Cxcl10/Il19/Cx3cr1/Ccr1/Cxcr3/Cxcr2/Ccr6/Tnfrsf10b/Pf4/Cxcr4/Cxcr5/Cx3cl1/Tnf/Ccl2/Ccl5/Ccl3/Cxcl14/Cxcl2/Cxcl1/Ccl7/Il2/Ccl4/Ccl8/Ccr4/Ccl1/Cxcl3/Gm10591/Ccl12/Ccr8/Ccl11
	mmu00830	Retinol metabolism	86	0.504332	1.84878	7.17e-05	0.00296627	0.0023017	Ugt1a10/Ugt1a2/Cyp2c40/Cyp2c37/Cyp4a14/Cyp2c54/Cyp4a30b/Sdr16c5/Cyp2a5/Cyp4a10/Cyp1a1/Retsat/Cyp2c50/Cyp2c29/Cyp1a2/Cyp3a16/Cyp4a31/Cyp4a32/Rdh16f2/Cyp26b1/Ugt2b1/Ugt1a1/Ugt1a6a/Cyp3a44/Ugt1a5/Cyp4a12a/Cyp3a25/Cyp2c68/Rdh9/Ugt2a3/Ugt2b38/Cyp4a12b/Rdh1/Rdh16/Ugt2b37/Dhrs4/Ugt1a6b/Cyp2c39/Aldh1a1
	mmu00071	Fatty acid degradation	48	0.598164	1.97707	0.000123251	0.00453291	0.00351735	Cyp4a14/Cyp4a30b/Cyp4a10/Ehhadh/Cyp4a31/Cyp4a32/Acsl1/Acox1/Acadvl/Cyp4a12a/Cpt1a/Acaa1a/Cpt2/Gcdh/Hadhb/Cyp4a12b/Acaa1b/Acadm/Hadha/Acadsb/Aldh9a1/Eci2/Acaa2/Eci1/Acat1/Aldh7a1/Aldh3a2/Echs1/Acadl/Adh7/Adh5
	mmu04514	Cell adhesion molecules	148	-0.461585	-1.62287	0.000206967	0.00629072	0.00488134	Jam3/Itgb7/Mpzl1/Spn/Icam2/Vcam1/Nrxn1/H2-DMb2/Nrxn2/H2-Q4/Cd22/Ptprc/H2-Ob/Cd80/H2-M5/H2-Q2/Cd40/Nrxn3/Pdcd1lg2/Itgb2/Cldn10/Ctla4/H2-T-ps/Cd276/Alcam/Ptprs/Mpz/Itga6/Selplg/Icam1/Itgb8/H2-Q1/Gm10499/Icosl/Madcam1/Nlgn2/H2-DMa/Cdh1/Itgam/Cldn7/Cd8b1/Vtcn1/Cd2/H2-Ab1/Mag/H2-DMb1/Cldn8/Cd6/Cldn19/Itga8/Cdh3/H2-Eb1/H2-Aa/H2-Eb2/H2-M2/H2-Oa/Tigit/Vcan/Slitrk2/Cldn23/Cldn4/Cd34/H2-M10.6/Cldn6/Pdcd1/C…
	mmu04810	Regulation of actin cytoskeleton	201	-0.429972	-1.56049	0.000223134	0.00629072	0.00488134	Git1/Pfn1/Ssh3/Pip4k2a/Baiap2/Itgb5/Pak4/Fgf21/Arhgef4/Myh9/Pip5k1b/Actn1/Itgb7/Cfl1/Mapk3/Itga5/Cyfip2/Pdgfd/Chrm3/Pik3r3/Msn/Arpc1b/Itga3/Vav1/Pdgfa/Itgb2/Pdgfra/Actr3b/Pik3cd/Rac2/Tiam1/Pdgfrb/Myl12b/Pdgfc/Pak6/Fgd3/Lpar4/Diaph3/Limk1/Iqgap1/Ezr/Itga6/Nckap1l/Rras/Itga11/Fgd1/Itgb8/Fgf22/Tmsb4x/Gsn/Src/Itgb4/Pdgfb/Enah/Itgam/Myl7/Pak1/Fgf18/Gm5741/Fgf7/Itga8/Insrr/Itgax/Cxcr4/Scin/Bdkrb2/Itga2…
	mmu04151	PI3K-Akt signaling pathway	317	-0.394945	-1.48925	0.000243951	0.00629072	0.00488134	Ccnd1/Creb1/Ppp2r5b/Ccnd2/Ppp2r3d/Itgb5/Gngt1/Vegfc/Fgf21/Trp53/Col9a2/Itgb7/Lamc3/Lamb1/Mapk3/Cd19/Itga5/Il3ra/Il4/Pdgfd/Col9a3/Erbb2/Lamb2/Thbs2/Pik3r3/Col4a2/Ywhah/Angpt4/Itga3/Pkn3/Csf1/Tnn/Lamc1/Gng2/Pdgfa/Myb/Flt3/Col4a1/Pdgfra/Vegfb/Pik3cd/Gng11/Pdgfrb/Ddit4/Pdgfc/Pik3r5/Syk/Tlr4/Lama2/Efna2/Osmr/Efna1/Lpar4/Gng10/Flt3l/Ntrk2/Il7r/Itga6/Thbs3/Magi2/Pck2/Lama4/Col6a1/Il2rg/Ngf/Itga11/Col4a4…
	mmu05164	Influenza A	143	-0.464924	-1.62862	0.000247068	0.00629072	0.00488134	Tmprss4/Mapk3/Oas1b/Oas3/H2-DMb2/Oas1a/Ifng/Tmprss2/H2-Ob/Pik3r3/Ifngr1/Ikbke/Ciita/Apaf1/Bax/Pik3cd/Tlr4/Oas1g/Oas2/Mx1/Prkcb/Slc25a4/Icam1/Casp1/Nxf7/H2-DMa/Pycard/Fasl/Cxcl10/H2-Ab1/H2-DMb1/H2-Eb1/H2-Aa/Il33/Tnfrsf10b/Pabpn1l/H2-Eb2/Tnf/Ccl2/Ccl5/H2-Oa/Tpsb2/Prss2/Nxf2/Ccl12
	mmu04740	Olfactory transduction	93	0.466242	1.73045	0.0002936	0.00694153	0.00538634	Olfr703/Olfr15/Olfr45/Olfr857/Olfr372/Olfr699/Olfr701/Olfr109/Olfr177/Olfr539/Olfr1346/Olfr544/Olfr374/Olfr698/Calml3/Cnga4/Olfr531/Olfr267/Olfr1396/Olfr1444/Olfr541/Olfr101/Slc8a3/Cnga2/Olfr433/Ncald/Olfr1442/Olfr1031
	mmu04640	Hematopoietic cell lineage	91	-0.512028	-1.69654	0.000413605	0.00912688	0.00708208	Cd7/Cd19/Itga5/Il3ra/Il4/H2-DMb2/Cd22/H2-Ob/Itga3/Csf1/Cd5/Cd37/Flt3/Flt3l/Il7r/Cd44/Itga6/Gm13305/Fcgr1/Cd3e/Csf3r/Cd3g/H2-DMa/Il9r/Itgam/Siglech/Cd9/Cd8b1/Csf2/Cd2/H2-Ab1/Cd14/Csf2ra/Il7/H2-DMb1/Il11/Il1r2/Cd24a/H2-Eb1/H2-Aa/H2-Eb2/Itga2/Tnf/H2-Oa/Cd34/Cd8a/Il11ra2
	mmu05166	Human T-cell leukemia virus 1 infection	230	-0.409018	-1.50341	0.000546282	0.0110329	0.0085611	Stat5a/H2-DMb2/E2f1/H2-Q4/H2-Ob/Chek2/Adcy3/Pik3r3/H2-M5/Il15/Tgfb1/H2-Q2/Cd40/Map3k14/Itgb2/Cdkn2a/Map3k1/Bax/Pik3cd/H2-T-ps/Egr2/Slc25a4/Lta/Il2rg/Icam1/Nfkb2/H2-Q1/Gm10499/Adcy7/Cd3e/Cdkn2c/Creb3l4/Cd3g/Spi1/Lck/Cdkn1a/H2-DMa/Nfatc4/Creb5/Tgfb2/Nfatc2/Mad2l1/Csf2/H2-Ab1/E2f2/H2-DMb1/Creb3l1/Il1r2/Relb/Fosl1/H2-Eb1/H2-Aa/Tgfb3/Ccna2/H2-Eb2/Espl1/Adcy1/H2-M2/Tnf/H2-Oa/Tnfrsf13c/Cdkn2b/Calr4/Ccnb…
	mmu01240	Biosynthesis of cofactors	145	0.39278	1.55396	0.000566646	0.0110329	0.0085611	Ugt1a10/Alpi/Ugt1a2/Sdr16c5/Tdo2/Alas1/Hpd/Mat1a/Afmid/Ugt2b1/Ugt1a1/Cpox/Ugt1a6a/Ugt1a5/Pmm1/Pank1/Pdxk/Ido2/Ugt2a3/Ugt2b38/Ak9/Alas2/Ugt2b37/Shmt1/Nadk2/Kmo/Mocs1/Ugt1a6b/Gphn/Ak2/Mthfd1/Ugt1a9/Urod/Gch1/Aldh3a2/Fech/Haao/Flad1/Aspdh/Ak7/Ugt2b35/Coq3/Bcat2/Ugt2b5/Nme2/Gulo/Mat2a/Kynu/Naprt/Bco1/Coq6/Nmnat3/Ugt2b34/Shmt2/Ppcs/Ak8/Oxsm/Nfs1/Coasy/Lipt1/Eprs/Adssl1/Hmbs/Lias/Aldh2/Pank3/Spr
	mmu05142	Chagas disease	101	-0.490875	-1.64931	0.000611513	0.0111615	0.00866082	Ifng/Pik3r3/Tgfb1/Plcb2/Ifngr1/C1qc/Pik3cd/C1qa/Tlr4/C1qb/Cd3e/Tlr2/Cd3g/Fasl/Tgfb2/Ace/Nos2/Mapk13/Tgfb3/Adcy1/Bdkrb2/Cd247/Tnf/Ccl2/Ccl5/Ccl3/Calr4/Ppp2r2b/Il2/Ccl12/Ppp2r2c
	mmu05140	Leishmaniasis	69	-0.54084	-1.72068	0.000640688	0.0111615	0.00866082	Mapk3/Il4/Ptgs2/H2-DMb2/Ifng/H2-Ob/Cybb/Tgfb1/Fcgr3/Ifngr1/Fcgr4/Itgb2/Tlr4/Prkcb/Ncf2/Marcksl1/Cyba/Fcgr1/Tlr2/Ncf4/H2-DMa/Tgfb2/Itgam/H2-Ab1/H2-DMb1/H2-Eb1/Nos2/H2-Aa/Mapk13/Tgfb3/H2-Eb2/Tnf/H2-Oa/Eef1a2
	mmu04668	TNF signaling pathway	112	-0.477202	-1.62425	0.000697678	0.0113606	0.00881535	Creb3l2/Traf5/Mapk12/Rps6ka4/Irf1/Il18r1/Nfkbia/Bcl3/Nod2/Edn1/Mapk11/Creb1/Map3k8/Birc3/Vegfc/Birc2/Mapk3/Mmp14/Ifi47/Ptgs2/Vcam1/Ccl20/Pik3r3/Il15/Csf1/Map3k14/Traf2/Pik3cd/Gm5431/Lta/Icam1/Cxcl5/Creb3l4/Creb5/Cxcl10/Csf2/Traf1/Tnfaip3/Creb3l1/Mmp3/Mapk13/Cx3cl1/Tnf/Ccl2/Ccl5/Cxcl2/Lif/Cxcl1/Cxcl3/Ccl12/Sele
	mmu04657	IL-17 signaling pathway	82	-0.512684	-1.6741	0.000753495	0.0113606	0.00881535	Il4/Ptgs2/Ccl20/Ifng/Jund/Ikbke/Traf2/S100a8/Lcn2/S100a9/Ccl17/Cxcl5/Il17re/Cxcl10/Csf2/Tnfaip3/Mapk7/Il17d/Mmp3/Fosl1/Mapk13/Tnf/Ccl2/Mmp13/Cxcl2/Cxcl1/Ccl7/Fosb/Cxcl3/Ccl12/Ccl11
	mmu05165	Human papillomavirus infection	317	-0.381825	-1.43978	0.000755085	0.0113606	0.00881535	Heyl/Ccnd1/Creb1/Ppp2r5b/Ccnd2/Mfng/Ppp2r3d/Itgb5/Hes1/Trp53/Col9a2/Itgb7/Lamc3/Lamb1/Mapk3/Tubg2/Itga5/Ptgs2/Col9a3/E2f1/H2-Q4/Lamb2/Hey1/Thbs2/Pik3r3/H2-M5/Col4a2/H2-Q2/Itga3/Notch3/Ikbke/Tnn/Lamc1/Atp6v1g2/Col4a1/Oasl2/Fzd2/Bax/Pik3cd/Tcirg1/Pdgfrb/Lama2/Wnt4/H2-T-ps/Mx1/Wnt5a/Itga6/Thbs3/Rbl1/Lama4/Pkm/Col6a1/Itga11/Col4a4/Itgb8/H2-Q1/Gm10499/Col6a6/Lamc2/Creb3l4/Dlg2/Wnt10a/Wnt9a/Cdkn1a/Lama…
	mmu05152	Tuberculosis	158	-0.438468	-1.55295	0.000871114	0.0125365	0.00972777	H2-DMb2/Ifng/H2-Ob/Tgfb1/Fcgr3/Ifngr1/Fcgr4/Ciita/Itgb2/Calml4/Apaf1/Bax/Tcirg1/Clec7a/Syk/Tlr4/Il10ra/Il23a/Fcgr1/Ctss/Tlr2/Bcl2/Il10rb/Fcer1g/Tlr1/Lsp1/H2-DMa/Src/Tgfb2/Itgam/Sphk1/Camp/Cd74/Coro1a/H2-Ab1/Cd14/H2-DMb1/Cyp27b1/Atp6v0d2/Clec4e/H2-Eb1/Nos2/H2-Aa/Mapk13/Tgfb3/Mrc2/Itgax/H2-Eb2/Card9/Cd209a/Camk2a/Tnf/H2-Oa/Vdr/Atp6v0a4/Cd209c
	mmu04010	MAPK signaling pathway	275	-0.38987	-1.45424	0.000911253	0.0125677	0.00975201	Dusp10/Cdc25b/Mapk11/Max/Map3k8/Vegfc/Fgf21/Mapk8ip1/Rasgrp1/Trp53/Map3k13/Mapkapk3/Mapk3/Pla2g4a/Pdgfd/Flna/Erbb2/Map3k12/Cacng7/Jund/Cacna2d4/Angpt4/Tgfb1/Arrb2/Csf1/Map3k14/Pdgfa/Traf2/Flt3/Pdgfra/Ptpn5/Vegfb/Map3k1/Rac2/Pdgfrb/Pdgfc/Ddit3/Efna2/Cacnb1/Stmn1/Mef2c/Efna1/Prkcb/Cacna1a/Flt3l/Ntrk2/Dusp8/Rras/Map4k4/Prkcg/Ngf/Cacna2d1/Nfkb2/Dusp2/Pla2g4f/Rasgrp4/Fgf22/Mapt/Fasl/Cacna1i/Pdgfb/Tgfb…
	mmu03050	Proteasome	47	0.543504	1.78729	0.00116891	0.0154763	0.012009	Psmb11/Psmd9/Psmc1/Psmd3/Psmb7/Psma5/Psmd13/Psmb4/Psme4/Psmd2/Psmd14/Psmd4/Psma6/Psmc3/Psmd1/Psma8/Adrm1/Psmd6/Psmd12/Psmd7/Psmc4/Psmb1/Psma7/Psmc2/Psmc6/Psmb5/Psma1/Psmc5/Psmb6/Pomp/Psma4/Psmf1/Psmd11/Psma2/Psma3/Psmb2
	mmu04360	Axon guidance	169	-0.427818	-1.52584	0.00125756	0.0160097	0.0124228	Prkca/Srgap2/Rock2/Ablim1/Sema4c/Plcg2/Unc5b/Ssh3/Pak4/Fyn/Gnai2/Epha4/Fes/Rhod/Camk2d/Cfl1/Mapk3/Efnb2/Dpysl2/Trpc3/Rgma/Pik3r3/Ephb3/Pik3cd/Rac2/Myl12b/Pak6/Efna2/Nck2/Wnt4/Efna1/Robo1/Wnt5a/Limk1/Robo2/Rras/Epha7/Epha3/Dpysl5/Plxnb3/Sema4d/Sema4f/Sema5a/Sema3b/Src/Nfatc4/Ephb2/Nfatc2/Enah/Pak1/Boc/Efna3/Sema7a/Plxna3/Fzd3/Cxcr4/Ephb6/Sema3c/Camk2a/Slit2/Pak3/Efna4/Gdf7/Unc5c/Sema3e/Ephb1
	mmu00860	Porphyrin metabolism	39	0.570184	1.80734	0.00133405	0.0163544	0.0126903	Ugt1a10/Ugt1a2/Alas1/Ugt2b1/Ugt1a1/Cpox/Ugt1a6a/Ugt1a5/Ugt2a3/Ugt2b38/Alas2/Ugt2b37/Ugt1a6b/Ugt1a9/Urod/Hmox2/Fech/Ugt2b35/Blvrb/Ugt2b5
	mmu04014	Ras signaling pathway	211	-0.405543	-1.47898	0.00138991	0.0164308	0.0127496	Gngt1/Pak4/Vegfc/Fgf21/Rasgrp1/Ets2/Mapk3/Pla2g4a/Calm3/Pdgfd/Rin1/Pld1/Pik3r3/Angpt4/Pld2/Csf1/Gng2/Pdgfa/Flt3/Pdgfra/Calml4/Syngap1/Vegfb/Pik3cd/Rac2/Gng11/Tiam1/Pdgfrb/Pdgfc/Pak6/Efna2/Efna1/Gng10/Prkcb/Flt3l/Ntrk2/Ralgds/Lat/Rras/Prkcg/Ngf/Pla2g4f/Rasgrp4/Fgf22/Rasa4/Gngt2/Fasl/Pdgfb/Pak1/Fgf18/Efna3/Gm5741/Rasal3/Fgf7/Pla2g3/Gnb5/Htr7/Shc2/Pla2g5/Gng8/Pgf/Shc4/Pla2g4c/Gnb3/Pla2g2c/Rasal1/Pak…
	mmu04110	Cell cycle	121	-0.455837	-1.56577	0.00147638	0.0168511	0.0130757	Ccnd1/Cdc25b/Mcm5/Ccnd2/Trp53/Bub1b/Dbf4/Mcm2/E2f1/Mcm3/Chek2/Ywhah/Tgfb1/Sfn/Mcm6/Cdkn2a/Cdc14a/Skp2/Rbl1/Cdkn2c/Cdkn1a/Tgfb2/Mad2l1/E2f2/Pkmyt1/Tgfb3/Ccna2/Espl1/Cdc7/Bub1/Cdkn2b/Ccnb2/Plk1/Cdk1/Ccnb1/Cdc20/Ttk/Cdc25c
	mmu05204	Chemical carcinogenesis - DNA adducts	74	0.455205	1.62755	0.00226167	0.0249537	0.0193631	Ugt1a10/Ugt1a2/Gstt4/Cyp2c40/Cyp2c37/Cyp2c54/Sult2a8/Cyp1a1/Cyp2c50/Cyp2c29/Cyp1a2/Cyp3a16/Cyp2e1/Gsto2/Ugt2b1/Ugt1a1/Hsd11b1/Ugt1a6a/Gstt2/Cyp3a44/Ugt1a5/Gstt3/Cyp3a25/Sult1a1/Cyp2c68/Ugt2a3/Ugt2b38/Sult2a7/Ugt2b37
	mmu05226	Gastric cancer	134	-0.435591	-1.51428	0.00259733	0.0277328	0.0215195	Fzd2/Bax/Pik3cd/Polk/Wnt4/Wnt5a/Abcb1a/Fgf22/Bcl2/Wnt10a/Wnt9a/Cdkn1a/Tgfb2/Cdh1/Wnt7b/Rarb/Fgf18/E2f2/Wnt11/Fgf7/Wnt7a/Tgfb3/Fzd3/Ctnna2/Shc2/Wnt16/Cdkn2b/Wnt10b/Lef1/Shc4/Peg12/Wnt6/Fgf23/Cdh17/Fgf3
	mmu00053	Ascorbate and aldarate metabolism	28	0.608991	1.79445	0.00281041	0.0290702	0.0225572	Ugt1a10/Ugt1a2/Ugt2b1/Ugt1a1/Ugt1a6a/Ugt1a5/Ugt2a3/Ugt2b38/Ugt2b37/Aldh9a1/Ugt1a6b/Kl/Aldh7a1/Ugt1a9/Aldh3a2/Ugt2b35/Ugt2b5/Gulo
	mmu04666	Fc gamma R-mediated phagocytosis	90	-0.473808	-1.56745	0.0030649	0.0307419	0.0238544	Prkca/Arpc3/Vasp/Ncf1/Plpp2/Plcg2/Pip5k1b/Cfl1/Mapk3/Prkcd/Pla2g4a/Was/Ptprc/Pld1/Pik3r3/Pld2/Arpc1b/Fcgr4/Hck/Marcks/Vav1/Asap2/Inpp5d/Actr3b/Pik3cd/Rac2/Syk/Prkcb/Marcksl1/Limk1/Lat/Prkcg/Fcgr1/Pla2g4f/Gsn/Sphk1/Pak1/Wasf3/Scin/Amph/Pla2g4c
	mmu05132	Salmonella infection	242	-0.384591	-1.41973	0.00321834	0.0313315	0.0243119	Cyct/Arpc3/Cyth3/Rock2/Tlr6/S100a10/Nlrp3/Mapk11/Naip6/Pfn1/Birc3/Birc2/Pik3c2g/Rhog/Mapk3/Rhob/Cyfip2/Nlrc4/Ahnak/Flna/Tuba1b/Kif5c/Tubb5/Ptprc/Arl8a/Arpc1b/Fhod1/Traf2/Tubb6/Bax/Actr3b/Pik3cd/Rhoj/Dynll1/Naip5/Myl12b/Tubb2a/Tuba1a/Tlr4/Tubb1/Nckap1l/Rras/Casp1/Tlr2/Bcl2/Rhoh/Cyth4/Dync2li1/Pycard/Elmo1/Myl7/Pak1/Cd14/Rab7b/Klc3/Mapk13/Anxa2/Casp4/Tnfrsf10b/Wasf3/Dynlt1a/Tnf/Tubb4a/Lef1/Tubb2b/A…
	mmu04145	Phagosome	158	-0.415423	-1.47133	0.00356132	0.0329595	0.0255752	Itga5/Tuba1b/H2-DMb2/Nos1/H2-Q4/Tubb5/Thbs2/H2-Ob/Cybb/H2-M5/H2-Q2/Fcgr3/Fcgr4/Atp6v1g2/Itgb2/Tubb6/Tcirg1/Clec7a/Tubb2a/Tuba1a/Tlr4/H2-T-ps/Ncf2/Tubb1/Thbs3/Cyba/Fcgr1/H2-Q1/Ctss/Gm10499/Tlr2/Ncf4/H2-DMa/Itgam/Thbs1/Coro1a/H2-Ab1/Cd14/H2-DMb1/Sftpd/Atp6v0d2/Atp6v0e2/Rab7b/H2-Eb1/H2-Aa/Mrc2/H2-Eb2/H2-M2/Cd209a/Itga2/Tubb4a/H2-Oa/Tubb2b/Calr4/C1rb/Atp6v0a4/H2-M10.6/Cd209c/Tubb3/Olr1
	mmu04064	NF-kappa B signaling pathway	102	-0.458074	-1.54102	0.00359786	0.0329595	0.0255752	Ptgs2/Vcam1/Btk/Bcl2a1a/Cd40/Map3k14/Traf2/Tnfsf13b/Syk/Tlr4/Prkcb/Eda2r/Lta/Lat/Tnfrsf11a/Icam1/Nfkb2/Bcl2/Ticam2/Lck/Bcl2a1d/Tnfsf11/Card11/Cd14/Traf1/Edar/Tnfaip3/Bcl2a1b/Blnk/Ltb/Relb/Plau/Tnf/Tnfrsf13c/Cxcl2/Cxcl1/Card14/Ccl4/Cxcl3/Gm10591
	mmu04380	Osteoclast differentiation	121	-0.43865	-1.50674	0.0036843	0.0329595	0.0255752	Mapk11/Creb1/Plcg2/Fyn/Pirb/Mapk3/Btk/Camk4/Ifng/Jund/Pik3r3/Tgfb1/Fcgr3/Ifngr1/Fcgr4/Csf1/Map3k14/Traf2/Pik3cd/Syk/Ncf2/Tnfrsf11a/Nfkb2/Lilrb4a/Cyba/Fcgr1/Socs1/Tyrobp/Ncf4/Spi1/Lck/Sirpa/Tnfsf11/Tgfb2/Ctsk/Nfatc2/Blnk/Relb/Fosl1/Mapk13/Lilra6/Sirpb1c/Trem2/Sirpb1a/Sirpb1b/Tnf/Fhl2/Gm9733/Fosb/Gm14548
	mmu05150	Staphylococcus aureus infection	62	-0.512962	-1.60601	0.00385545	0.033583	0.026059	H2-DMb2/H2-Ob/Fcgr3/Fcgr4/Itgb2/C1qc/C1qa/C1qb/Dsg1c/Selplg/Ptafr/Defb1/Icam1/C3ar1/C5ar1/Fcgr1/H2-DMa/Itgam/Camp/H2-Ab1/H2-DMb1/Krt19/H2-Eb1/H2-Aa/H2-Eb2/C1s2/Krt15/H2-Oa/Krt17/C1rb/Krt20/Krt42
	mmu04512	ECM-receptor interaction	83	-0.477588	-1.56228	0.00402832	0.0341891	0.0265293	Itgb5/Col9a2/Hspg2/Itgb7/Lamc3/Lamb1/Itga5/Col9a3/Lamb2/Thbs2/Col4a2/Itga3/Tnn/Lamc1/Col4a1/Lama2/Frem1/Cd44/Itga6/Thbs3/Lama4/Col6a1/Itga11/Col4a4/Itgb8/Frem2/Col6a6/Lamc2/Lama5/Itgb4/Col2a1/Col6a2/Thbs1/Col4a5/Col6a3/Col4a6/Itga8/Sv2a/Col1a2/Tnc/Itga2/Spp1/Col1a1/Hmmr/Col6a5/Itgb6
	mmu04136	Autophagy - other	31	0.571344	1.72288	0.00516656	0.042433	0.0329262	Atg9a/Atg2a/Rptor/Atg2b/Atg4d/Atg9b/Mtor/Atg16l1/Wipi2/Gabarapl1/Atg101/Pik3c3/Ulk2/Ppp2cb/Pik3r4/Atg3/Becn1/Wipi1/Atg5/Igbp1/Atg13/Atg7/Atg4b/Mlst8/Atg4c/Atg12/Ppp2ca/Gabarapl2
	mmu04020	Calcium signaling pathway	201	-0.39028	-1.41644	0.00525605	0.042433	0.0329262	Camk4/Erbb2/Nos1/Plcd1/Chrm3/Orai2/Adcy3/Plcb2/Adora2a/Ryr1/Camk1/Pdgfa/Plcd4/Itpr3/Pdgfra/Calml4/P2rx5/Vegfb/Adora2b/Cysltr1/Pdgfrb/Pdgfc/Tpcn2/Prkcb/Cacna1a/Ntrk2/Slc25a4/Prkcg/Grm1/Mcoln2/Ptafr/Ngf/Ntrk3/Adcy7/Fgf22/Hrh1/Plcd3/Cacna1i/Pdgfb/Cacna1c/Sphk1/Casq1/Grin2c/Fgf18/Slc8a2/Ptgfr/P2rx6/Adrb2/Fgf7/Cacna1b/Adra1d/Nos2/Cxcr4/Adcy1/Htr7/Bdkrb2/Casq2/Bdkrb1/Camk2a/Hrc/Cacna1g/Adcy2/Gdnf/Oxtr/…
	mmu03320	PPAR signaling pathway	82	0.418817	1.52433	0.00554066	0.0436656	0.0338827	Cyp4a14/Cyp4a30b/Cyp4a10/Cyp8b1/Adipoq/Ehhadh/Ucp1/Cyp4a31/Cyp4a32/Acsl1/Cyp7a1/Ppara/Acox1/Sorbs1/Slc27a5/Cyp4a12a/Cpt1a/Fads2/Acaa1a/Rxra/Cpt2/Slc27a1/Cyp4a12b/Acaa1b/Dbil5/Apoa5/Acadm/Slc27a2/Scp2/Pck1/Gk/Fabp1
	mmu04911	Insulin secretion	72	-0.48342	-1.54871	0.00643801	0.0495577	0.0384547	Creb1/Adcyap1r1/Trpm4/Camk2d/Chrm3/Adcy3/Plcb2/Atp1b2/Itpr3/Prkcb/Stx1a/Kcnma1/Prkcg/Kcnj11/Pclo/Adcy7/Creb3l4/Rims2/Gck/Creb5/Cacna1c/Kcnn3/Kcnu1/Atp1a3/Creb3l1/Fxyd2/Kcnmb4/Ffar1/Kcnn4/Atp1a2/Adcy1/Camk2a/Adcy2/Cck
	mmu05205	Proteoglycans in cancer	193	-0.388203	-1.40408	0.00744105	0.055977	0.0434358	Ccnd1/Cbl/Mapk11/Plcg2/Itgb5/Trp53/Hcls1/Hspg2/Camk2d/Mapk3/Tfap4/Itga5/Flna/Erbb2/Cav2/Cav1/Pik3r3/Msn/Tgfb1/Vav1/Itpr3/Fzd2/Pik3cd/Tiam1/Tlr4/Wnt4/Prkcb/Wnt5a/Cd44/Iqgap1/Ezr/Rras/Prkcg/Twist2/Tlr2/Wnt10a/Wnt9a/Cdkn1a/Fasl/Src/Tgfb2/Ihh/Pak1/Wnt7b/Mmp2/Thbs1/Hpse2/Gpc3/Wnt11/Hbegf/Lum/Wnt7a/Mapk13/Plaur/Hspb2/Fzd3/Col1a2/Plau/Wnt16/Itga2/Camk2a/Tnf/Wnt10b/Cd63/Col1a1/Flnc/Wnt6/Cav3
	mmu05146	Amoebiasis	99	-0.444417	-1.48945	0.00770949	0.0567076	0.0440027	Actn1/Lamc3/Lamb1/Serpinb9c/Ifng/Lamb2/Pik3r3/Col4a2/Tgfb1/Plcb2/Lamc1/Col4a1/Itgb2/Pik3cd/Tlr4/Lama2/Prkcb/Prkcg/Lama4/Col4a4/Lamc2/Tlr2/Lama5/Serpinb6b/Arg2/Tgfb2/Itgam/Csf2/Cd14/Serpinb9b/Il1r2/Col4a5/Rab7b/Col4a6/Nos2/Tgfb3/Col1a2/Adcy1/Col3a1/Tnf/Serpinb9d/Cxcl2/Cxcl1/Col1a1/Cxcl3
	mmu04650	Natural killer cell mediated cytotoxicity	97	-0.445671	-1.48956	0.00826525	0.0594739	0.0461492	Plcg2/Klrd1/Fyn/Mapk3/Icam2/Ifng/Pik3r3/Raet1d/Ifngr1/Fcgr4/Vav1/Itgb2/Pik3cd/Rac2/Syk/Raet1e/Prkcb/Ulbp1/Lat/Cd48/Prkcg/Klra7/Icam1/Tyrobp/Hcst/Fcer1g/Lck/Sh2d1b1/Fasl/Nfatc2/Pak1/Csf2/Gzmb/Tnfrsf10b/Shc2/Cd247/Sh2d1a/Tnf/Klra8/Klra3/Shc4
	mmu05414	Dilated cardiomyopathy	83	-0.460371	-1.50596	0.00860026	0.0604113	0.0468766	Itgb7/Lmna/Itga5/Des/Cacng7/Tnni3/Adcy3/Cacna2d4/Tgfb1/Itga3/Sgca/Tpm1/Lama2/Mybpc3/Cacnb1/Tpm4/Itga6/Itga11/Cacna2d1/Itgb8/Adcy7/Actc1/Itgb4/Tgfb2/Cacna1c/Slc8a2/Itga8/Tgfb3/Cacna2d2/Cacng8/Adcy1/Itga2/Cacnb3/Tnf/Adcy2/Itgb6
	mmu05200	Pathways in cancer	493	-0.330883	-1.28306	0.00876055	0.0604113	0.0468766	Heyl/Nqo1/Edn1/Ccnd1/Cbl/Max/Plcg2/Birc3/Ccnd2/Gngt1/Hes1/Vegfc/Fgf21/Gstm2/Rasgrp1/Trp53/Birc2/Gnai2/Lamc3/Lamb1/Camk2d/Mapk3/Nfe2l2/Calm3/Il3ra/Il4/Ptgs2/Stat5a/Erbb2/Ifng/E2f1/Pld1/Lamb2/Cks1b/Hey1/Adcy3/Pik3r3/Col4a2/Pld2/Il15/Tgfb1/Plcb2/Itga3/Notch3/Ifngr1/Lamc1/Pmaip1/Gng2/Pdgfa/Traf2/Flt3/Col4a1/Bbc3/Pdgfra/Calml4/Cdkn2a/Apaf1/Fzd2/Vegfb/Bax/Hmox1/Pik3cd/Rac2/Gstm5/Gng11/Gstp3/Polk/Skp2/P…
	mmu04390	Hippo signaling pathway	144	-0.406165	-1.42385	0.00935174	0.063172	0.0490188	Bbc3/Ajuba/Itgb2/Wtip/Fzd2/Tead2/Snai2/Wnt4/Wnt5a/Gli2/Dlg4/Dlg2/Wnt10a/Wnt9a/Tgfb2/Nkd2/Cdh1/Wnt7b/Gdf6/Areg/Wnt11/Wnt7a/Tgfb3/Fzd3/Birc5/Ctnna2/Wnt16/Crb2/Wnt10b/Lef1/Ppp2r2b/Wnt6/Bmp8b/Gdf7/Ppp2r2c
	mmu04670	Leukocyte transendothelial migration	104	-0.432989	-1.46048	0.0106664	0.0706114	0.0547915	Mapk12/Cldn3/Myl12a/Vav3/Ctnnd1/F11r/Cldn1/Prkca/Rock2/Vasp/Ncf1/Mapk11/Plcg2/Jam3/Gnai2/Actn1/Vcam1/Sipa1/Pik3r3/Cybb/Msn/Vav1/Itgb2/Cldn10/Pik3cd/Rac2/Myl12b/Itk/Prkcb/Ncf2/Txk/Ezr/Prkcg/Thy1/Icam1/Cyba/Rhoh/Ncf4/Itgam/Cldn7/Myl7/Mmp2/Cldn8/Cldn19/Mapk13/Cxcr4/Ctnna2/Cldn23/Cldn4/Cldn6/Cldn13
	mmu05163	Human cytomegalovirus infection	220	-0.371653	-1.36044	0.0109485	0.0710582	0.0551382	Itgav/H2-T10/Plcb3/Prkca/Cyct/Rock2/Calm1/Tap2/Ccnd1/Mapk11/Creb1/Gngt1/Ccr5/Trp53/Gnai2/Mapk3/Calm3/Ptgs2/E2f1/H2-Q4/Adcy3/Pik3r3/H2-M5/Plcb2/H2-Q2/Gng2/Traf2/Itpr3/Pdgfra/Calml4/Cdkn2a/Bax/Pik3cd/Rac2/Gng11/Il10ra/H2-T-ps/Gng10/Prkcb/Ccr3/Prkcg/H2-Q1/Gm10499/Adcy7/Creb3l4/Gngt2/Il10rb/Cdkn1a/Fasl/Src/Nfatc4/Creb5/Nfatc2/E2f2/Gm5741/Ccr1/Creb3l1/Mapk13/Cxcr2/Gnb5/Ptger4/Cxcr4/Adcy1/H2-M2/Cx3cl1/…
	mmu00640	Propanoate metabolism	28	0.557822	1.64367	0.0116351	0.0740619	0.0574689	Ehhadh/Abat/Acss3/Acox1/Bckdha/Suclg1/Ldha/Acacb/Hadha/Sucla2/Pccb/Aldh6a1/Acss2/Dbt/Echs1/Pcca/Hibch/Echdc1/Acads/Mlycd/Acox3
	mmu04926	Relaxin signaling pathway	121	-0.416376	-1.43023	0.0119174	0.0744277	0.0577528	Edn1/Mapk11/Creb1/Gngt1/Vegfc/Gnai2/Mapk3/Nos1/Adcy3/Pik3r3/Col4a2/Tgfb1/Plcb2/Arrb2/Gng2/Col4a1/Vegfb/Pik3cd/Gng11/Gng10/Col4a4/Adcy7/Creb3l4/Gngt2/Src/Creb5/Acta2/Mmp2/Gm5741/Creb3l1/Col4a5/Col4a6/Nos2/Mapk13/Gnb5/Col1a2/Adcy1/Col3a1/Shc2/Mmp13/Gng8/Shc4/Col1a1/Adcy2/Gnb3
	mmu04672	Intestinal immune network for IgA production	42	-0.531396	-1.55508	0.0121738	0.0746206	0.0579025	Ccr10/Ccl28/Cd86/Itgb7/Il4/H2-DMb2/H2-Ob/Cd80/Il15/Tgfb1/Cd40/Map3k14/Tnfrsf13b/Tnfsf13b/Icosl/Madcam1/H2-DMa/H2-Ab1/H2-DMb1/Tnfrsf17/H2-Eb1/H2-Aa/H2-Eb2/Cxcr4/H2-Oa/Tnfrsf13c/Aicda/Il2
	mmu05202	Transcriptional misregulation in cancer	164	-0.390078	-1.38695	0.0126642	0.0762155	0.05914	Max/Cd86/Birc3/Ccnd2/Trp53/Birc2/Itgb7/Wt1/Fli1/Gm6749/Tmprss2/Etv1/Bcl2a1a/Lmo2/Cd40/Pdgfa/Flt3/Hmga2/Lyl1/Bax/Polk/Ddit3/Mef2c/Mllt3/Runx2/Fcgr1/Cdkn2c/Spi1/Cdkn1a/Bcl2a1d/Bcl11b/Spint1/Itgam/Prom1/Nupr1/Csf2/Cd14/Traf1/Gria3/Bcl2a1b/Il1r2/Gzmb/Runx1/Mmp3/Ccna2/Plau/Wnt16/Baiap3/Six1/Nr4a3/Plat/Arnt2/Six4/Fev
	mmu05032	Morphine addiction	75	-0.45893	-1.4784	0.0139842	0.0808253	0.062717	Gngt1/Pde1b/Pde11a/Gnai2/Grk5/Kcnj9/Gabbr1/Adcy3/Arrb2/Gabre/Gng2/Gng11/Gabra3/Gng10/Prkcb/Cacna1a/Prkcg/Pde4a/Grk3/Adcy7/Gngt2/Pde10a/Gm5741/Cacna1b/Gnb5/Adcy1/Gng8/Kcnj5/Adcy2/Gnb3/Gabrp/Gabrr1
	mmu05410	Hypertrophic cardiomyopathy	79	-0.453308	-1.47243	0.0140504	0.0808253	0.062717	Edn1/Itgb5/Itgb7/Lmna/Itga5/Prkab2/Des/Cacng7/Tnni3/Cacna2d4/Tgfb1/Itga3/Sgca/Tpm1/Lama2/Mybpc3/Cacnb1/Tpm4/Itga6/Itga11/Cacna2d1/Itgb8/Actc1/Itgb4/Tgfb2/Cacna1c/Slc8a2/Ace/Itga8/Tgfb3/Cacna2d2/Cacng8/Itga2/Cacnb3/Tnf/Itgb6
	mmu04974	Protein digestion and absorption	88	-0.441972	-1.45814	0.0141627	0.0808253	0.062717	Col5a1/Col4a2/Atp1b2/Slc3a2/Col5a3/Slc7a8/Col4a1/Prcp/Kcnq1/Mep1a/Col16a1/Slc1a5/Col6a1/Col4a4/Col6a6/Col2a1/Col6a2/Col15a1/Col5a2/Slc8a2/Atp1a3/Col4a5/Slc1a1/Col8a1/Col6a3/Fxyd2/Kcnn4/Col4a6/Eln/Atp1a2/Col1a2/Kcne3/Col3a1/Col28a1/Col1a1/Prss2/Col6a5/Slc36a3/Col8a2/Cela3b
	mmu00983	Drug metabolism - other enzymes	86	0.389935	1.42943	0.0163458	0.091703	0.0711576	Ugt1a10/Ugt1a2/Gstt4/Upp2/Ces2f/Ces2c/Cyp2e1/Gsto2/Ugt2b1/Ces2b/Ugt1a1/Ugt1a6a/Gstt2/Ugt1a5/Gstt3/Ces2a/Ugt2a3/Ugt2b38/Ces1f/Ces1d/Upb1/Ugt2b37/Dpyd/Mpo/Ugt1a6b/Gsto1/Nat1/Ugt1a9/Uck2/Ces1e/Xdh/Ugt2b35/Cda/Ces1c/Ugt2b5/Nme2
	mmu05169	Epstein-Barr virus infection	201	-0.369644	-1.34154	0.0175656	0.0965889	0.0749489	Cd19/Oas1b/Oas3/Btk/H2-DMb2/Oas1a/E2f1/H2-Q4/H2-Ob/Pik3r3/H2-M5/H2-Q2/Ikbke/Cd40/Map3k14/Traf2/Apaf1/Bax/Pik3cd/Polk/Skp2/Syk/Oas1g/Oas2/H2-T-ps/Nfkbie/Cd44/Icam1/Nfkb2/H2-Q1/Gm10499/Cd3e/Tlr2/Bcl2/Cd3g/Cdkn1a/H2-DMa/Vim/Cxcl10/H2-Ab1/E2f2/Tnfaip3/H2-DMb1/Blnk/Relb/H2-Eb1/H2-Aa/Mapk13/Ccna2/H2-Eb2/H2-M2/Runx3/Cd247/Tnf/H2-Oa/Calr4/H2-M10.6/Entpd3
	mmu00120	Primary bile acid biosynthesis	17	0.628041	1.64611	0.0178004	0.0965889	0.0749489	Cyp7b1/Cyp8b1/Cyp7a1/Acot8/Slc27a5/Scp2/Hsd17b4/Acox2/Amacr/Cyp27a1/Akr1d1/Cyp46a1/Acnat1
	mmu00260	Glycine, serine and threonine metabolism	40	0.480437	1.53039	0.0183451	0.097939	0.0759965	Gnmt/Alas1/Agxt/Cth/Grhpr/Dmgdh/Sardh/Alas2/Sds/Shmt1/Glyctk/Bhmt/Dao/Gcat/Aldh7a1/Tha1/Gcsh/Bpgm/Cbs/Srr/Shmt2/Pipox
	mmu05170	Human immunodeficiency virus 1 infection	200	-0.368384	-1.33644	0.0189957	0.0998026	0.0774426	Prkca/Cyct/Calm1/Tap2/Mapk11/Plcg2/Gngt1/Pak4/Ccr5/Gnai2/Cfl1/Mapk3/Calm3/H2-Q4/Pik3r3/H2-M5/H2-Q2/Gng2/Traf2/Itpr3/Calml4/Bax/Pik3cd/Rac2/Gng11/Trim5/Pak6/Tlr4/H2-T-ps/Gng10/Prkcb/Ap1s2/Limk1/Apobec3/Prkcg/H2-Q1/Gm10499/Cd3e/Tlr2/Bcl2/Gngt2/Cd3g/Fasl/Nfatc4/Nfatc2/Pak1/Gm5741/Mapk13/Gnb5/Cxcr4/H2-M2/Cd247/Ap1m2/Tnf/Calr4/Ccnb2/Gng8/Cdk1/H2-M10.6/Gnb3/Ccnb1/Pak3/Cdc25c
	mmu04933	AGE-RAGE signaling pathway in diabetic complications	100	-0.418831	-1.40565	0.0215103	0.108173	0.0839374	Tgfbr1/Thbd/Stat5b/Il1a/Plcb3/Prkca/Smad3/Edn1/Ccnd1/Mapk11/Plcg2/Vegfc/Mapk3/Prkcd/Vcam1/Stat5a/Plcd1/Pik3r3/Cybb/Col4a2/Tgfb1/Plcb2/Ager/Col4a1/Plcd4/Vegfb/Bax/Pik3cd/Prkcb/Icam1/Col4a4/Bcl2/Plcd3/Tgfb2/Mmp2/Col4a5/Col4a6/Mapk13/Tgfb3/Col1a2/Col3a1/Tnf/Ccl2/Col1a1/Ccl12/Sele
	mmu05222	Small cell lung cancer	91	-0.427367	-1.41603	0.0219348	0.108173	0.0839374	Col4a3/Gadd45b/Traf5/Bcl2l1/Nfkbia/Itgav/Cyct/Ccnd1/Max/Birc3/Trp53/Birc2/Lamc3/Lamb1/Ptgs2/E2f1/Lamb2/Cks1b/Pik3r3/Col4a2/Itga3/Lamc1/Traf2/Col4a1/Apaf1/Bax/Pik3cd/Polk/Skp2/Lama2/Itga6/Lama4/Col4a4/Lamc2/Bcl2/Cdkn1a/Lama5/Rarb/Traf1/E2f2/Col4a5/Col4a6/Nos2/Itga2/Cdkn2b
	mmu04114	Oocyte meiosis	110	-0.410311	-1.39347	0.0222258	0.108173	0.0839374	Pkmyt1/Rps6ka6/Mapk13/Espl1/Adcy1/Camk2a/Bub1/Ccnb2/Plk1/Fbxo43/Cdk1/Adcy2/Ccnb1/Cdc20/Sgo1/Cdc25c
	mmu05135	Yersinia infection	132	-0.395518	-1.37235	0.022378	0.108173	0.0839374	Pip5k1c/Git2/Arhgef1/Rela/Rps6ka2/Tab2/Actb/Nfkb1/Skap2/Lcp2/Elmo2/Irak4/Il6/Cdc42/Actr3/Arhgef7/Mapk12/Vav3/Nfkbia/Rps6ka3/Rps6ka1/Arpc3/Wipf1/Rock2/Nlrp3/Mapk11/Baiap2/Pip5k1b/Rhog/Fyb/Mapk3/Itga5/Nlrc4/Was/Pik3r3/Arpc1b/Mefv/Vav1/Traf2/Actr3b/Pik3cd/Rac2/Tlr4/Limk1/Lat/Casp1/Lck/Pycard/Elmo1/Src/Nfatc2/Cd8b1/Arhgef28/Rps6ka6/Mapk13/Tnf/Ccl2/Il2/Cd8a/Ccl12
	mmu04540	Gap junction	76	-0.444868	-1.43603	0.0225046	0.108173	0.0839374	Gnai2/Mapk3/Pdgfd/Tuba1b/Tubb5/Adcy3/Plcb2/Pdgfa/Itpr3/Pdgfra/Tubb6/Pdgfrb/Gja1/Tubb2a/Pdgfc/Tuba1a/Prkcb/Tubb1/Prkcg/Grm1/Adcy7/Gucy1b2/Src/Pdgfb/Mapk7/Adcy1/Tubb4a/Tubb2b/Cdk1/Adcy2/Tubb3
	mmu04940	Type I diabetes mellitus	53	-0.483177	-1.47311	0.0226455	0.108173	0.0839374	H2-DMb2/Ifng/H2-Q4/H2-Ob/Cd80/H2-M5/H2-Q2/H2-T-ps/Lta/H2-Q1/Gm10499/H2-DMa/Fasl/H2-Ab1/H2-DMb1/Gzmb/H2-Eb1/H2-Aa/H2-Eb2/H2-M2/Tnf/H2-Oa/Cpe/Il2/H2-M10.6/Gad1
	mmu00062	Fatty acid elongation	29	0.521514	1.54862	0.0228764	0.108173	0.0839374	Acot1/Acot3/Elovl3/Acot4/Acot5/Hadhb/Hadha/Hacd3/Them4/Acaa2/Hsd17b12/Elovl2/Them5/Echs1
	mmu05167	Kaposi sarcoma-associated herpesvirus infection	191	-0.36667	-1.32473	0.0239552	0.111678	0.0866576	Pik3cg/Prex1/H2-T10/Pik3r6/Cyct/Calm1/Ccnd1/Mapk11/Creb1/Cd86/Plcg2/Gngt1/Ccr5/Trp53/Mapk3/Calm3/Ptgs2/Cd200r1/E2f1/H2-Q4/Pik3r3/H2-M5/H2-Q2/Ifngr1/Ikbke/Hck/Gng2/Traf2/Itpr3/Calml4/Bax/Pik3cd/Gng11/Pik3r5/Syk/H2-T-ps/Gng10/Ccr3/Icam1/H2-Q1/Gm10499/Gngt2/Cdkn1a/Src/Nfatc4/Pdgfb/Nfatc2/Csf2/E2f2/Gm5741/Ccr1/Cd200r4/Mapk13/Gnb5/H2-M2/Lef1/Gng8/Cxcl2/Cxcl1/H2-M10.6/Gnb3/Ccr4/Cd200r3/Cxcl3/Ccr8
	mmu04914	Progesterone-mediated oocyte maturation	85	-0.429684	-1.41029	0.0252276	0.115977	0.0899932	Mad2l1/Pkmyt1/Rps6ka6/Mapk13/Ccna2/Kif22/Adcy1/Bub1/Ccnb2/Plk1/Cdk1/Adcy2/Ccnb1/Cdc25c
	mmu04660	T cell receptor signaling pathway	100	-0.412188	-1.38336	0.0273706	0.124105	0.0963004	Mapk11/Map3k8/Pak4/Rasgrp1/Fyn/Mapk3/Il4/Ifng/Ptprc/Pik3r3/Vav1/Map3k14/Pik3cd/Ctla4/Pak6/Nck2/Itk/Nfkbie/Lat/Cd3e/Cd3g/Lck/Card11/Nfatc2/Cd8b1/Pak1/Csf2/Grap2/Mapk13/Cd247/Tnf/Il2/Pdcd1/Cd8a/Pak3
	mmu04260	Cardiac muscle contraction	69	-0.445856	-1.41849	0.0291157	0.127585	0.0990007	Cox8b/Cacng7/Tnni3/Cacna2d4/Atp1b2/Tpm1/Cacnb1/Tpm4/Cox7a1/Cacna2d1/Actc1/Cacna1c/Slc8a2/Atp1a3/Fxyd2/Cox6a2/Cacna2d2/Atp1a2/Cacng8/Casq2/Cacnb3/Hrc/Cox4i2
	mmu05310	Asthma	21	-0.596118	-1.51253	0.0291677	0.127585	0.0990007	Il4/H2-DMb2/H2-Ob/Cd40/Fcer1g/H2-DMa/H2-Ab1/H2-DMb1/H2-Eb1/H2-Aa/H2-Eb2/Tnf/H2-Oa/Ccl11
	mmu00040	Pentose and glucuronate interconversions	32	0.496223	1.50697	0.0292945	0.127585	0.0990007	Ugt1a10/Ugt1a2/Ugt2b1/Ugt1a1/Ugt1a6a/Ugt1a5/Ugt2a3/Dcxr/Ugt2b38/Ugt2b37/Ugt1a6b/Kl/Ugt1a9/Ugt2b35/Sord/Ugt2b5/Fggy/Ugt2b34/Dhdh
	mmu05412	Arrhythmogenic right ventricular cardiomyopathy	68	-0.444516	-1.41107	0.0324255	0.137922	0.107021	Itgb5/Itgb7/Lmna/Itga5/Des/Cacng7/Cacna2d4/Itga3/Sgca/Gja1/Lama2/Cacnb1/Itga6/Actn3/Itga11/Cacna2d1/Itgb8/Itgb4/Cacna1c/Slc8a2/Itga8/Cacna2d2/Cacng8/Ctnna2/Itga2/Cacnb3/Lef1/Itgb6
	mmu04928	Parathyroid hormone synthesis, secretion and action	98	-0.408855	-1.36858	0.0325012	0.137922	0.107021	Nr4a2/Mmp17/Gnai2/Mapk3/Mmp14/Pld1/Jund/Adcy3/Pld2/Plcb2/Arrb2/Itpr3/Mmp24/Mef2c/Prkcb/Runx2/Prkcg/Pthlh/Pde4a/Adcy7/Bcl2/Creb3l4/Slc34a2/Cdkn1a/Tnfsf11/Creb5/Bglap3/Cyp24a1/Cyp27b1/Hbegf/Creb3l1/Adcy1/Mmp13/Vdr/Adcy2/Slc34a1/Fgf23
	mmu04310	Wnt signaling pathway	153	-0.375406	-1.32465	0.0329978	0.138256	0.107281	Fzd2/Tle6/Rac2/Ctnnd2/Ctbp2/Wnt4/Ccdc88c/Prkcb/Vangl2/Wnt5a/Prkcg/Rspo1/Frzb/Dkk1/Wnt10a/Sfrp1/AF366264/Wnt9a/Nfatc4/Nkd2/Nfatc2/Wnt7b/Wnt11/Wnt7a/Fosl1/Sfrp4/Fzd3/Wnt16/Camk2a/Wnt10b/Lef1/Mmp7/Ror2/Peg12/Wnt6/Dkk2
	mmu01250	Biosynthesis of nucleotide sugars	36	-0.513404	-1.45972	0.0350912	0.14519	0.112661	Hk1/Hk3/Nans/Uap1l1/Pgm1/Gmds/Gale/Gck/Gfpt2/Miox/Hkdc1/Hk2/Nanp
	mmu05206	MicroRNAs in cancer	179	-0.362662	-1.30127	0.035681	0.145808	0.113141	Ccnd1/Cdc25b/Plcg2/Ccnd2/Pak4/Trp53/Mapk3/Slc7a1/Itga5/Ptgs2/Erbb2/E2f1/Spry2/Pik3r3/Notch3/Marcks/Tnn/Mir7-1/Pdgfa/Hmga2/Pdgfra/Cdkn2a/Gls/Hmox1/Pik3cd/Mirlet7c-2/Tpm1/Pdgfrb/Ddit4/Efna2/Stmn1/Kif23/Cyp1b1/Efna1/Prkcb/Fscn1/Cd44/Mir31/Ezr/Prkcg/Mir27a/Abcc1/Abcb1a/Mirlet7c-1/Socs1/Bcl2/Mir194-1/Cdkn1a/Pdgfb/Tgfb2/Vim/Cdca5/Sox4/Thbs1/Cyp24a1/Mir222/E2f2/Efna3/Mapk7/Fzd3/Plau/St14/Mir146/Tnc/Shc4…
	mmu04625	C-type lectin receptor signaling pathway	105	-0.398603	-1.34613	0.038747	0.155213	0.120439	Calm1/Nlrp3/Mapk11/Plcg2/Clec4n/Mapk3/Prkcd/Calm3/Ptgs2/Pik3r3/Ikbke/Map3k14/Itpr3/Calml4/Pik3cd/Clec7a/Syk/Egr2/Rras/Il23a/Nfkb2/Casp1/Ccl22/Ccl17/Fcer1g/Lsp1/Pycard/Src/Nfatc4/Nfatc2/Pak1/Il17d/Clec4d/Relb/Clec4e/Mapk13/Card9/Cd209a/Clec4b1/Tnf/Il2/Egr3/Cd209c
	mmu05321	Inflammatory bowel disease	55	-0.459563	-1.41006	0.0389205	0.155213	0.120439	Il18rap/Il4/H2-DMb2/Ifng/H2-Ob/Tgfb1/Ifngr1/Foxp3/Tlr4/Il2rg/Il23a/Tlr2/H2-DMa/Tgfb2/H2-Ab1/H2-DMb1/H2-Eb1/H2-Aa/Tgfb3/H2-Eb2/Tnf/H2-Oa/Il21r/Il2
	mmu04621	NOD-like receptor signaling pathway	152	-0.369683	-1.30353	0.0416651	0.16418	0.127397	Traf5/Mapk12/Bcl2l1/P2rx7/Nfkbia/Ctsb/Plcb3/Nod2/Mcu/Antxr1/Gbp2/Nlrp3/Mapk11/Naip6/Birc3/Birc2/Mapk3/Nlrp1a/Prkcd/Oas1b/Oas3/Nlrc4/Nlrp1b/Oas1a/Cybb/Plcb2/Mefv/Ikbke/Traf2/Itpr3/Naip5/Tlr4/Oas1g/Oas2/Panx1/Cyba/Pstpip1/Casp1/Bcl2/Pycard/Camp/Tnfaip3/Casp12/Mapk13/Casp4/Card9/Tnf/Ccl2/Ccl5/Cxcl2/Cxcl1/Cxcl3/Ccl12
	mmu05145	Toxoplasmosis	108	-0.393412	-1.33309	0.0429367	0.165426	0.128363	Nfkbia/Hspa2/Pik3cg/Pik3r6/Cyct/Mapk11/Birc3/Ccr5/Birc2/Gnai2/Lamc3/Lamb1/Mapk3/H2-DMb2/Ifng/Lamb2/H2-Ob/Tgfb1/Ifngr1/Cd40/Lamc1/Ciita/Pik3r5/Tlr4/Lama2/Il10ra/Itga6/Lama4/Lamc2/Socs1/Tlr2/Bcl2/Il10rb/H2-DMa/Lama5/Tgfb2/H2-Ab1/H2-DMb1/H2-Eb1/Nos2/H2-Aa/Mapk13/Tgfb3/H2-Eb2/Tnf/H2-Oa/Hspa1a
	mmu04217	Necroptosis	115	-0.388754	-1.32703	0.0429807	0.165426	0.128363	Nlrp3/Birc3/Birc2/Ppia/Camk2d/Pygb/Pla2g4a/Stat5a/Ifng/Cybb/Ifngr1/Traf2/Bax/Tlr4/Pygm/Chmp4c/Slc25a4/Casp1/Pla2g4f/Bcl2/Ticam2/Pycard/Fasl/Tnfaip3/Il33/Tnfrsf10b/Camk2a/Tnf/Alox15/Pla2g4c
	mmu00380	Tryptophan metabolism	44	0.429323	1.39289	0.0475944	0.181078	0.140509	Cyp1a1/Ehhadh/Tdo2/Cyp1a2/Afmid/Aadat/Dhtkd1/Ido2/Gcdh/Aanat/Hadha/Aldh9a1/Kmo/Aldh8a1/Dlst/Acat1/Aldh7a1/Cat/Aldh3a2/Haao/Kyat1/Echs1
	mmu05161	Hepatitis B	146	-0.3677	-1.29091	0.0503176	0.189263	0.14686	Jak3/Nfatc1/Ywhab/Pcna/Traf3/Rela/Tab2/Jak2/Elk1/Nfkb1/Nras/Irak4/Atf6b/Ddb2/Tlr3/Ywhaz/Il6/Creb3l2/Mapk12/Tgfbr1/Stat5b/Nfkbia/Prkca/Smad3/Cyct/Mapk11/Creb1/Trp53/Hspg2/Mapk3/Stat5a/E2f1/Pik3r3/Tgfb1/Ikbke/Apaf1/Map3k1/Bax/Pik3cd/Tlr4/Prkcb/Egr2/Prkcg/Tlr2/Bcl2/Creb3l4/Ticam2/Cdkn1a/Fasl/Src/Nfatc4/Creb5/Tgfb2/Nfatc2/E2f2/Creb3l1/Casp12/Mapk13/Tgfb3/Ccna2/Birc5/Tnf/Egr3
	mmu01040	Biosynthesis of unsaturated fatty acids	34	0.459677	1.41523	0.0512464	0.19059	0.14789	Acot1/Acot3/Elovl3/Acot4/Acox1/Acot5/Fads2/Acaa1a/Acaa1b/Hacd3/Scp2/Hsd17b4/Hsd17b12/Elovl2
	mmu05332	Graft-versus-host disease	47	-0.465386	-1.38915	0.0520054	0.191264	0.148413	H2-DMb2/Ifng/H2-Q4/H2-Ob/Cd80/H2-M5/H2-Q2/H2-T-ps/H2-Q1/Gm10499/H2-DMa/Fasl/H2-Ab1/H2-DMb1/Gzmb/H2-Eb1/H2-Aa/H2-Eb2/H2-M2/Tnf/H2-Oa/Il2/H2-M10.6
	mmu00520	Amino sugar and nucleotide sugar metabolism	48	-0.461421	-1.3818	0.0542577	0.195742	0.151887	Hk1/Hk3/Nans/Uap1l1/Pgm1/Gmds/Renbp/Gale/Gck/Gfpt2/Hkdc1/Hk2/Chia1/Nanp
	mmu04612	Antigen processing and presentation	74	-0.417974	-1.34397	0.0544055	0.195742	0.151887	Rfx5/Hspa2/H2-T10/Ctsb/Tap2/Creb1/Klrd1/Lgmn/H2-DMb2/Ifng/H2-Q4/H2-Ob/H2-M5/H2-Q2/Ciita/H2-T-ps/Ifi30/H2-Q1/Ctss/Gm10499/H2-DMa/Cd8b1/Cd74/H2-Ab1/H2-DMb1/H2-Eb1/H2-Aa/H2-Eb2/H2-M2/Tnf/H2-Oa/Calr4/Hspa1a/H2-M10.6/Cd8a
	mmu04930	Type II diabetes mellitus	44	-0.467687	-1.38101	0.0578218	0.205796	0.159689	Mapk3/Prkcd/Pik3r3/Hk1/Hk3/Pik3cd/Cacna1a/Kcnj11/Pkm/Slc2a4/Socs1/Gck/Irs4/Cacna1c/Cacna1b/Hkdc1/Hk2/Tnf/Cacna1g
	mmu05218	Melanoma	64	-0.428502	-1.34796	0.0586473	0.206513	0.160246	Ccnd1/Fgf21/Trp53/Mapk3/Pdgfd/E2f1/Pik3r3/Pdgfa/Pdgfra/Cdkn2a/Bax/Pik3cd/Polk/Pdgfrb/Pdgfc/Fgf22/Cdkn1a/Pdgfb/Cdh1/Fgf18/E2f2/Fgf7/Fgf23/Fgf3
	mmu04972	Pancreatic secretion	83	-0.403583	-1.32019	0.0611636	0.213107	0.165362	Chrm3/Bst1/Adcy3/Plcb2/Atp1b2/Itpr3/Kcnq1/Tpcn2/Prkcb/Rab27b/Kcnma1/Prkcg/Pnliprp2/Adcy7/Atp1a3/Cftr/Fxyd2/Pla2g3/Atp1a2/Adcy1/Sctr/Pla2g5/Adcy2/Prss2/Pla2g2c/Sct/Cela3b/Clca3a2/Cck
	mmu01212	Fatty acid metabolism	59	0.385067	1.32551	0.0634629	0.218815	0.169791	Ehhadh/Elovl3/Acsl1/Acox1/Acadvl/Cpt1a/Fads2/Acaa1a/Cpt2/H2-Ke6/Hadhb/Acaa1b/Acadm/Hadha/Hacd3/Acadsb/Scp2/Acaa2/Hsd17b4/Acat1/Mcat/Hsd17b12/Elovl2/Echs1/Acadl
	mmu05225	Hepatocellular carcinoma	167	-0.35112	-1.25063	0.0678469	0.231519	0.179649	Cdkn2a/Fzd2/Bax/Hmox1/Pik3cd/Gstm5/Gstp3/Polk/Wnt4/Smarcd1/Prkcb/Gstm1/Wnt5a/Gsta4/Prkcg/Wnt10a/Gstp2/Wnt9a/Cdkn1a/Tgfb2/Wnt7b/E2f2/Wnt11/Gm10639/Wnt7a/Tgfb3/Fzd3/Shc2/Mgst3/Wnt16/Wnt10b/Lef1/Shc4/Mgst2/Peg12/Wnt6/Gstm3/Gsta1
	mmu04012	ErbB signaling pathway	82	-0.39805	-1.29978	0.0740519	0.250114	0.194078	Prkca/Btc/Cbl/Plcg2/Pak4/Camk2d/Mapk3/Stat5a/Erbb2/Pik3r3/Pik3cd/Pak6/Nck2/Prkcb/Prkcg/Cdkn1a/Src/Pak1/Areg/Ereg/Hbegf/Shc2/Camk2a/Nrg1/Shc4/Pak3
	mmu05220	Chronic myeloid leukemia	76	-0.403592	-1.30279	0.0761273	0.254527	0.197502	Rela/Mdm2/Nfkb1/Nras/Cdkn1b/Ddb2/Gab2/Gadd45b/Mecom/Bcl2l1/Tgfbr1/Stat5b/Nfkbia/Smad3/Ccnd1/Cbl/Trp53/Mapk3/Stat5a/E2f1/Pik3r3/Tgfb1/Cdkn2a/Bax/Pik3cd/Polk/Ctbp2/Cdkn1a/Tgfb2/E2f2/Runx1/Tgfb3/Shc2/Shc4
	mmu04725	Cholinergic synapse	99	-0.381473	-1.2785	0.0772584	0.255725	0.198432	Pik3cg/Pik3r6/Plcb3/Prkca/Creb1/Kcnq4/Gngt1/Fyn/Gnai2/Ache/Camk2d/Mapk3/Camk4/Chrm3/Adcy3/Pik3r3/Plcb2/Gng2/Itpr3/Pik3cd/Gng11/Kcnq1/Pik3r5/Gng10/Prkcb/Cacna1a/Prkcg/Adcy7/Bcl2/Creb3l4/Gngt2/Creb5/Cacna1c/Gm5741/Creb3l1/Cacna1b/Gnb5/Kcnj2/Adcy1/Camk2a/Gng8/Adcy2/Gnb3/Chrna4/Chrm4/Kcnq3
	mmu04261	Adrenergic signaling in cardiomyocytes	133	-0.359581	-1.24879	0.0822472	0.269543	0.209154	Pik3cg/Pik3r6/Plcb3/Prkca/Atp2b2/Calm1/Mapk11/Creb1/Ppp2r5b/Ppp2r3d/Gnai2/Camk2d/Mapk3/Calm3/Cacng7/Tnni3/Adcy3/Cacna2d4/Plcb2/Atp1b2/Calml4/Tpm1/Kcnq1/Pik3r5/Cacnb1/Scn1b/Tpm4/Cacna2d1/Adcy7/Bcl2/Creb3l4/Actc1/Creb5/Cacna1c/Slc8a2/Atp1a3/Creb3l1/Adrb2/Fxyd2/Adra1d/Mapk13/Cacna2d2/Atp1a2/Cacng8/Adcy1/Scn7a/Camk2a/Cacnb3/Ppp2r2b/Adcy2/Ppp2r2c
	mmu05340	Primary immunodeficiency	34	-0.481115	-1.35243	0.0832188	0.270053	0.20955	Cd19/Btk/Ptprc/Cd79a/Cd40/Ciita/Tnfrsf13b/Il7r/Il2rg/Cd3e/Lck/Cd8b1/Blnk/Aire/Tnfrsf13c/Aicda/Cd8a
	mmu04727	GABAergic synapse	72	-0.403531	-1.29277	0.0853638	0.274324	0.212864	Gngt1/Gnai2/Hap1/Slc38a1/Gabbr1/Adcy3/Gabre/Gng2/Gls/Gng11/Gabra3/Gng10/Prkcb/Cacna1a/Prkcg/Adcy7/Gngt2/Src/Cacna1c/Gm5741/Cacna1b/Gnb5/Adcy1/Gng8/Adcy2/Gnb3/Gad1/Gabrp/Gabrr1
	mmu04960	Aldosterone-regulated sodium reabsorption	34	-0.479005	-1.3465	0.0866691	0.275841	0.214041	Mapk3/Pik3r3/Sfn/Atp1b2/Pik3cd/Prkcb/Prkcg/Atp1a3/Fxyd2/Atp1a2/Scnn1b/Fxyd4/Hsd11b2
	mmu05203	Viral carcinogenesis	177	-0.340794	-1.22143	0.0883265	0.278409	0.216034	Ccnd1/Creb1/Ccnd2/Ccr5/Trp53/Actn1/Mapk3/Stat5a/H2-Q4/Pik3r3/H2-M5/Ywhah/H2-Q2/Pmaip1/Traf2/Cdkn2a/Bax/Pik3cd/Skp2/Syk/H2-T-ps/Egr2/Ccr3/Rbl1/Pkm/Nfkb2/H2-Q1/Gm10499/Creb3l4/Gsn/Cdkn1a/Src/Creb5/Traf1/Creb3l1/Atp6v0d2/Ccna2/Scin/H2-M2/Cdkn2b/Cdk1/H2-M10.6/Egr3/Ccr4/Cdc20/Ccr8
	mmu05224	Breast cancer	131	-0.357674	-1.2401	0.089765	0.278409	0.216034	Fzd1/Heyl/Ccnd1/Hes1/Fgf21/Trp53/Mapk3/Erbb2/E2f1/Hey1/Pik3r3/Notch3/Fzd2/Bax/Pik3cd/Polk/Wnt4/Wnt5a/Nfkb2/Fgf22/Jag2/Wnt10a/Wnt9a/Cdkn1a/Tnfsf11/Wnt7b/Fgf18/E2f2/Wnt11/Fgf7/Wnt7a/Fzd3/Shc2/Wnt16/Wnt10b/Lef1/Shc4/Peg12/Wnt6/Fgf23/Fgf3
	mmu05322	Systemic lupus erythematosus	53	-0.427959	-1.30476	0.0907282	0.278409	0.216034	C7/Actn1/Snrpd1/Gm6749/H2-DMb2/Ifng/H2-Ob/Cd80/Fcgr4/Cd40/C1qc/C1qa/C1qb/Fcgr1/H2-DMa/H2-Ab1/H2-DMb1/H2-Eb1/H2-Aa/H2-Eb2/C1s2/Tnf/H2-Oa/C1rb
	mmu04630	JAK-STAT signaling pathway	135	-0.355716	-1.23755	0.091076	0.278409	0.216034	Socs5/Il3ra/Il4/Stat5a/Ifng/Pik3r3/Il27ra/Il15/Ifngr1/Pdgfa/Pdgfra/Pik3cd/Pdgfrb/Osmr/Il10ra/Csf2rb2/Il7r/Il2rg/Gm13305/Il23a/Socs1/Bcl2/Il20ra/Csf3r/Il10rb/Cdkn1a/Il9r/Pdgfb/Aox2/Il19/Csf2/Csf2ra/Il7/Il11/Il17d/Ifnlr1/Osm/Aox4/Tslp/Lif/Il21r/Il2/Il11ra2
	mmu00980	Metabolism of xenobiotics by cytochrome P450	66	0.359052	1.25938	0.0927588	0.278409	0.216034	Ugt1a10/Ugt1a2/Gstt4/Sult2a8/Cyp1a1/Cyp1a2/Aldh3b2/Cyp2e1/Gsto2/Ugt2b1/Ugt1a1/Hsd11b1/Ugt1a6a/Gstt2/Ugt1a5/Gstt3/Ugt2a3/Ugt2b38/Sult2a7/Ugt2b37/Cyp2f2/Ugt1a6b
	mmu04921	Oxytocin signaling pathway	132	-0.355881	-1.23482	0.0940246	0.278409	0.216034	Pik3cg/Pik3r6/Plcb3/Prkca/Rock2/Calm1/Ccnd1/Cd38/Gnai2/Camk2d/Mapk3/Kcnj9/Pla2g4a/Calm3/Ptgs2/Camk4/Prkab2/Cacng7/Adcy3/Cacna2d4/Plcb2/Ryr1/Camk1/Itpr3/Calml4/Pik3r5/Cacnb1/Mef2c/Prkcb/Prkcg/Cacna2d1/Rgs2/Adcy7/Pla2g4f/Gucy1b2/Cdkn1a/Src/Nfatc4/Nfatc2/Cacna1c/Oxt/Mapk7/Cacna2d2/Kcnj2/Cacng8/Adcy1/Camk2a/Cacnb3/Kcnj5/Adcy2/Pla2g4c/Oxtr/Mylk2
	mmu04979	Cholesterol metabolism	48	0.388751	1.28491	0.0941949	0.278409	0.216034	Lipg/Lrp2/Cyp7a1/Nceh1/Ldlr/Npc1/Abca1/Apoh/Lcat/Apoa1/Cyp27a1/Apob/Abcg8/Apoa2/Cd36/Star/Lrp1/Ldlrap1/Angptl4/Lipa/Abcg5/Vapb/Mylip/Apoe
	mmu04370	VEGF signaling pathway	55	-0.422962	-1.29776	0.0942049	0.278409	0.216034	Mapk12/Hspb1/Prkca/Mapk11/Plcg2/Mapkapk3/Mapk3/Pla2g4a/Ptgs2/Pik3r3/Pik3cd/Rac2/Prkcb/Prkcg/Sh2d2a/Pla2g4f/Src/Nfatc2/Sphk1/Mapk13/Shc2/Pla2g4c
	mmu04371	Apelin signaling pathway	127	-0.356172	-1.23061	0.100005	0.29244	0.226921	Camk4/Nos1/Prkab2/Adcy3/Plcb2/Notch3/Ryr1/Gng2/Itpr3/Calml4/Gng11/Pik3r5/Mef2c/Gng10/Rras/Adcy7/Gngt2/Acta2/Cdh1/Sphk1/Slc8a2/Gm5741/Nos2/Gnb5/Adcy1/Gng8/Spp1/Plat/Adcy2/Mef2b/Gnb3/Plin1/Aplnr/Apela/Mylk2
	mmu04659	Th17 cell differentiation	98	-0.373173	-1.24914	0.10072	0.29244	0.226921	Tgfbr1/Stat5b/Nfkbia/Tbx21/Smad3/Mapk11/Il27/Irf4/Mapk3/Il4/Stat5a/H2-DMb2/Ifng/H2-Ob/Il27ra/Tgfb1/Ifngr1/Foxp3/Nfkbie/Lat/Il2rg/Il23a/Cd3e/Cd3g/Lck/H2-DMa/Nfatc2/H2-Ab1/H2-DMb1/Runx1/H2-Eb1/H2-Aa/Mapk13/H2-Eb2/Cd247/H2-Oa/Il21r/Il2
	mmu04662	B cell receptor signaling pathway	75	-0.392651	-1.26489	0.102316	0.294493	0.228514	Vav3/Nfkbia/Ifitm1/Plcg2/Cd79b/Pirb/Mapk3/Cd19/Btk/Cd22/Cd79a/Pik3r3/Vav1/Inpp5d/Dapp1/Pik3cd/Rac2/Syk/Cd72/Prkcb/Nfkbie/Lilrb4a/Card11/Nfatc2/Blnk/Lilra6/Gm14548
	mmu05034	Alcoholism	101	-0.369466	-1.24138	0.104351	0.297761	0.23105	Gng5/Gnb4/Nras/H2al1m/Atf6b/Gnb2/Gng7/Hdac9/Gnb1/Creb3l2/Hdac5/Hdac7/Calm1/Creb1/Gngt1/Gnai2/Ppp1r1b/Mapk3/Slc29a3/Calm3/Gm6749/Camk4/Camkk1/Adora2a/Gng2/Calml4/Adora2b/Gng11/Grin3a/Gng10/Ntrk2/Creb3l4/Gngt2/Pkia/Creb5/Grin2c/Gm5741/Slc29a2/Creb3l1/Gnb5/Npy/Shc2/Gng8/Shc4/Gnb3/Fosb
	mmu05215	Prostate cancer	96	-0.372675	-1.24383	0.105701	0.299034	0.232038	Ccnd1/Creb1/Trp53/Mapk3/Pdgfd/Erbb2/E2f1/Tmprss2/Pik3r3/Pdgfa/Pdgfra/Pik3cd/Gstp3/Pdgfrb/Pdgfc/Bcl2/Creb3l4/Gstp2/Cdkn1a/Creb5/Pdgfb/Spint1/E2f2/Creb3l1/Il1r2/Mmp3/Insrr/Plau/Lef1/Plat
	mmu04728	Dopaminergic synapse	117	-0.359101	-1.22868	0.107298	0.299951	0.23275	Mapk11/Creb1/Ppp2r5b/Ppp2r3d/Gngt1/Gnai2/Ppp1r1b/Camk2d/Kcnj9/Calm3/Kif5c/Plcb2/Arrb2/Gng2/Itpr3/Calml4/Gng11/Gng10/Prkcb/Cacna1a/Prkcg/Arntl/Creb3l4/Gngt2/Creb5/Cacna1c/Gria4/Gria3/Gm5741/Creb3l1/Cacna1b/Mapk13/Gnb5/Camk2a/Gng8/Kcnj5/Ppp2r2b/Gnb3/Ppp2r2c
	mmu05330	Allograft rejection	49	-0.427601	-1.2858	0.107837	0.299951	0.23275	Il4/H2-DMb2/Ifng/H2-Q4/H2-Ob/Cd80/H2-M5/H2-Q2/Cd40/H2-T-ps/H2-Q1/Gm10499/H2-DMa/Fasl/H2-Ab1/H2-DMb1/Gzmb/H2-Eb1/H2-Aa/H2-Eb2/H2-M2/Tnf/H2-Oa/Il2/H2-M10.6
	mmu04658	Th1 and Th2 cell differentiation	84	-0.381232	-1.24885	0.109969	0.30333	0.235372	Mapk3/Il4/Stat5a/H2-DMb2/Ifng/H2-Ob/Notch3/Ifngr1/Nfkbie/Lat/Il2rg/Cd3e/Jag2/Cd3g/Lck/H2-DMa/Nfatc2/H2-Ab1/H2-DMb1/H2-Eb1/H2-Aa/Mapk13/H2-Eb2/Runx3/Cd247/H2-Oa/Il2
	mmu05217	Basal cell carcinoma	57	-0.412498	-1.27252	0.111364	0.304639	0.236387	Fzd2/Bax/Polk/Wnt4/Wnt5a/Gli2/Gli1/Wnt10a/Wnt9a/Cdkn1a/Wnt7b/Wnt11/Wnt7a/Fzd3/Wnt16/Wnt10b/Lef1/Wnt6
	mmu05417	Lipid and atherosclerosis	192	-0.329884	-1.19252	0.11259	0.305384	0.236966	Mapk12/Vldlr/Bcl2l1/Pou2f2/Vav3/Nfkbia/Hspa2/Plcb3/Prkca/Cyct/Rock2/Tlr6/Calm1/Ncf1/Nlrp3/Mapk11/Trp53/Camk2d/Mapk3/Nfe2l2/Calm3/Vcam1/Pik3r3/Cybb/Plcb2/Ikbke/Cd40/Vav1/Traf2/Ager/Calml4/Abcg1/Apaf1/Bax/Pik3cd/Ddit3/Tlr4/Eif2ak3/Ncf2/Icam1/Cyba/Casp1/Tlr2/Bcl2/Ticam2/Ncf4/Pycard/Fasl/Src/Nfatc2/Cd14/Mmp3/Mapk13/Tnfrsf10b/Camk2a/Tnf/Ccl2/Ccl5/Ccl3/Cxcl2/Cxcl1/Hspa1a/Cyp2j13/Cxcl3/Olr1/Ccl12/Sele
	mmu00280	Valine, leucine and isoleucine degradation	53	0.370932	1.25059	0.113481	0.305384	0.236966	Ehhadh/Abat/Hsd17b10/Acaa1a/Bckdha/Hadhb/Acaa1b/Acadm/Hadha/Acadsb/Ivd/Mccc2/Aldh9a1/Pccb/Hmgcl/Acaa2/Aldh6a1/Acat1/Aldh7a1/Hmgcs2/Dbt/Aldh3a2/Echs1/Aacs/Bcat2/Pcca/Mccc1/Hibch
	mmu00020	Citrate cycle (TCA cycle)	30	0.431811	1.2941	0.11696	0.312208	0.24226	Ogdhl/Suclg1/Sucla2/Pck1/Dlst/Sdhd/Fh1/Pcx/Sdha/Aco2/Idh1/Idh3b/Ogdh/Pdha1/Mdh1/Sdhb
	mmu04713	Circadian entrainment	85	-0.373538	-1.22601	0.128835	0.336068	0.260774	Plcb3/Prkca/Calm1/Creb1/Adcyap1r1/Gngt1/Gnai2/Camk2d/Mapk3/Kcnj9/Calm3/Nos1/Adcy3/Plcb2/Ryr1/Gng2/Itpr3/Calml4/Gng11/Gng10/Prkcb/Prkcg/Rasd1/Adcy7/Gucy1b2/Gngt2/Cacna1i/Cacna1c/Gria4/Grin2c/Gria3/Gm5741/Gnb5/Adcy1/Camk2a/Gng8/Kcnj5/Cacna1g/Adcy2/Gnb3
	mmu04913	Ovarian steroidogenesis	48	0.373888	1.23578	0.12963	0.336068	0.260774	Hsd3b5/Gm4450/Acot1/Cyp1a1/Acot3/Hsd17b7/Acot4/Lhb/Adcy9/Cyp2j8/Acot5/Cyp2j5/Ldlr
	mmu05134	Legionellosis	60	-0.400095	-1.24579	0.130134	0.336068	0.260774	Itgb2/Apaf1/Naip5/Tlr4/Nfkb2/Casp1/Tlr2/Pycard/Itgam/Cd14/Tnf/Cxcl2/Cxcl1/Hspa1a/Cxcl3/Eef1a2
	mmu03022	Basal transcription factors	39	0.395127	1.25245	0.130529	0.336068	0.260774	Taf9/Gtf2e1/Taf6/Gtf2i/Gtf2a1/Taf4b/Gtf2h1/Taf2/Mnat1/Gtf2h2/Gtf2h4/Taf7/Gtf2e2/Gtf2b/Ercc3/Gtf2ird1/Taf10/Taf11/Gtf2h3/Tbp/Gtf2a2/Taf5l/Taf1/Cdk7/Gtf2f1/Taf3/Taf5/Taf4/Ercc2/Taf15/Ccnh/Taf8/Gtf2f2/Taf13/Gtf2h5/Taf6l/Taf12/Taf9b/Tbpl1
	mmu04620	Toll-like receptor signaling pathway	85	-0.372805	-1.22361	0.130975	0.336068	0.260774	Tlr6/Mapk11/Cd86/Map3k8/Irf5/Mapk3/Pik3r3/Cd80/Ikbke/Cd40/Pik3cd/Tlr4/Tlr2/Ticam2/Tlr1/Cxcl9/Ctsk/Cxcl10/Cd14/Mapk13/Tnf/Ccl5/Ccl3/Spp1/Ccl4
	mmu04115	p53 signaling pathway	70	-0.385056	-1.22819	0.136184	0.346744	0.269059	Ccnd1/Ccnd2/Gorab/Trp53/Steap3/Adgrb1/Chek2/Sfn/Zmat3/Pmaip1/Bbc3/Rrm2/Cdkn2a/Apaf1/Bax/Bcl2/Cdkn1a/Thbs1/Tnfrsf10b/Ccnb2/Cdk1/Ccnb1/Serpinb5
	mmu05418	Fluid shear stress and atherosclerosis	143	-0.337954	-1.18385	0.138605	0.350216	0.271753	Calm1/Ncf1/Nqo1/Edn1/Mapk11/Gstm2/Trp53/Nfe2l2/Calm3/Vcam1/Trpv4/Ifng/Cav2/Cav1/Pik3r3/Pdgfa/Calml4/Hmox1/Pik3cd/Rac2/Gstm5/Gstp3/Mef2c/Ncf2/Gstm1/Gsta4/Icam1/Cyba/Bcl2/Gstp2/Arhgef2/Src/Nppc/Pdgfb/Mmp2/Mapk7/Il1r2/Gm10639/Mapk13/Mgst3/Tnf/Ccl2/Plat/Mgst2/Gstm3/Gsta1/Cav3/Ccl12/Sele
	mmu04015	Rap1 signaling pathway	197	-0.321689	-1.16564	0.143375	0.359524	0.278975	Fgfr1/Vav3/Pard6b/Igf1r/Angpt1/Ctnnd1/Plcb3/Lpar2/Prkca/Vasp/Skap1/Ralb/Calm1/Mapk11/Pfn1/Rap1gap/Vegfc/Fgf21/Gnai2/Fyb/Mapk3/Calm3/Pdgfd/Sipa1/Rgs14/Adcy3/Pik3r3/Angpt4/Prkd1/Plcb2/Adora2a/Csf1/Vav1/Pdgfa/Itgb2/Pdgfra/Calml4/Vegfb/Pik3cd/Adora2b/Rac2/Apbb1ip/Tiam1/Pdgfrb/Pdgfc/Efna2/Efna1/Lpar4/Prkcb/Ralgds/Lat/Magi2/Rras/Prkcg/Ngf/Evl/Adcy7/Fgf22/Src/Pdgfb/Cdh1/Enah/Itgam/Thbs1/Fgf18/Efna3/Fgf7…
	mmu04080	Neuroactive ligand-receptor interaction	211	-0.318119	-1.16015	0.146371	0.364278	0.282664	Grin3a/Gabra3/Gnrh1/Lynx1/Lpar4/Crhr2/P2ry10/Grm1/Ptafr/Npffr1/Lypd6/C3ar1/C5ar1/Tshb/Npb/Ghrh/Taar1/Hrh1/Avpr2/Mas1/P2ry6/F2rl1/Vipr2/Oxt/Gria4/Grin2c/Chrnb1/Grm3/Nts/Gpr35/Ptgfr/Gria3/P2rx6/Adra2a/Adrb2/Npy4r/Ptgir/Adra1d/Ptger4/Npy/Pate2/Adora3/Htr7/Calcb/Bdkrb2/Bdkrb1/Cnr1/Spx/Sctr/Vgf/Gpha2/Prss2/Vip/Gabrp/Aplnr/Chrna4/Sct/Hcrtr1/Oxtr/Oprd1/P2rx2/Adm2/Gabrr1/Cck/Apela/Chrm4/Glra3/Calca
	mmu05160	Hepatitis C	141	-0.336472	-1.17703	0.14887	0.367353	0.285051	Oas1b/Oas3/Oas1a/Ifng/E2f1/Pik3r3/Ywhah/Ikbke/Traf2/Ifit1bl2/Apaf1/Cldn10/Bax/Pik3cd/Oas1g/Oas2/Eif2ak3/Mx1/Cdkn1a/Fasl/Cldn7/Cxcl10/E2f2/Cldn8/Cldn19/Tnf/Ppp2r2b/Cldn23/Cldn4/Cldn6/Cldn13/Ppp2r2c
	mmu00603	Glycosphingolipid biosynthesis - globo and isoglobo series	15	-0.550824	-1.2951	0.149827	0.367353	0.285051	Gbgt1/Hexa/St3gal2/B3galnt1/Fut2/Gla/St8sia1/B3galt5/A3galt2/A4galt/Sec1
	mmu00565	Ether lipid metabolism	41	-0.421821	-1.22888	0.164	0.395384	0.306802	Plpp2/Gal3st1/Lpcat1/Pla2g4a/Pld1/Pld2/Plb1/Pld3/Pld4/Ugt8a/Pla2g7/Lpcat2/Pla2g4f/Pafah1b3/Lpcat4/Pla2g3/Pla2g5/Pla2g4c/Pla2g2c
	mmu00350	Tyrosine metabolism	34	0.397219	1.22294	0.164609	0.395384	0.306802	Dct/Tpo/Hpd/Aldh3b2/Got1/Hgd/Tomt/Gstz1/Tat
	mmu04350	TGF-beta signaling pathway	86	-0.362051	-1.19037	0.164843	0.395384	0.306802	Bambi/Mapk3/Rgma/Ifng/Tgif1/Tgfb1/Fst/Nbl1/Ltbp1/Rbl1/Thsd4/Tgfb2/Gdf6/Thbs1/Hamp2/Fbn1/Tgif2/Tgfb3/Tnf/Cdkn2b/Fmod/Bmp8b/Gdf7
	mmu04664	Fc epsilon RI signaling pathway	62	-0.38356	-1.20087	0.171395	0.404956	0.314229	Mapk12/Vav3/Prkca/Mapk11/Plcg2/Fyn/Mapk3/Pla2g4a/Il4/Btk/Pik3r3/Alox5ap/Vav1/Inpp5d/Pik3cd/Rac2/Syk/Lat/Pla2g4f/Fcer1g/Csf2/Mapk13/Tnf/Pla2g4c
	mmu04022	cGMP-PKG signaling pathway	151	-0.327777	-1.15505	0.171686	0.404956	0.314229	Pik3cg/Pik3r6/Plcb3/Rock2/Vasp/Pde5a/Atp2b2/Calm1/Cngb1/Creb1/Gnai2/Mapk3/Calm3/Adcy3/Plcb2/Atp1b2/Itpr3/Calml4/Pik3r5/Mef2c/Slc25a4/Kcnma1/Rgs2/Adcy7/Gucy1b2/Creb3l4/Nfatc4/Nppc/Irs4/Creb5/Nfatc2/Cacna1c/Kcnu1/Slc8a2/Atp1a3/Creb3l1/Adra2a/Adrb2/Fxyd2/Kcnmb4/Adra1d/Atp1a2/Adcy1/Adora3/Bdkrb2/Adcy2/Mef2b/Oprd1/Mylk2
	mmu00531	Glycosaminoglycan degradation	19	0.46408	1.24862	0.172754	0.404956	0.314229	Hyal4/Hyal6
	mmu04970	Salivary secretion	72	-0.371393	-1.18981	0.173727	0.404956	0.314229	Calm3/Nos1/Chrm3/Bst1/Adcy3/Plcb2/Atp1b2/Itpr3/Calml4/Lyz1/Prkcb/Kcnma1/Prkcg/Adcy7/Lyz2/Gucy1b2/Camp/Atp1a3/Adrb2/Fxyd2/Lpo/Kcnn4/Adra1d/Atp1a2/Adcy1/Adcy2/Aqp5/Trpv6
	mmu00534	Glycosaminoglycan biosynthesis - heparan sulfate / heparin	20	-0.499065	-1.25261	0.176111	0.407642	0.316313	Hs3st1/Ndst3/Hs6st2
	mmu04623	Cytosolic DNA-sensing pathway	44	-0.410131	-1.21106	0.17789	0.408901	0.31729	Casp1/Pycard/Cxcl10/Il33/Ccl5/Ccl4
	mmu05133	Pertussis	73	-0.368147	-1.18154	0.182057	0.415593	0.322482	Calm1/Nlrp3/Mapk11/Gnai2/Cfl1/Mapk3/Calm3/Itga5/Itgb2/Calml4/C1qc/C1qa/Tlr4/C1qb/Irf8/Il23a/Casp1/Cxcl5/Ticam2/Pycard/Itgam/Cd14/Nos2/Mapk13/C1s2/Tnf/C1rb
	mmu04071	Sphingolipid signaling pathway	120	-0.337007	-1.15643	0.184685	0.416275	0.323012	Degs2/Ctsd/Plcb3/Prkca/Rock2/Cers3/Mapk11/Ppp2r5b/Ppp2r3d/Cers5/Fyn/Trp53/9130409I23Rik/S1pr2/Gnai2/Mapk3/Sptlc2/Pld1/Pik3r3/Pld2/Plcb2/Traf2/Bax/Pik3cd/Rac2/Prkcb/Prkcg/Abcc1/Sgpp2/Bcl2/Fcer1g/Sphk1/Mapk13/Adora3/Bdkrb2/Tnf/Ppp2r2b/Oprd1/Ppp2r2c
	mmu04614	Renin-angiotensin system	21	0.445134	1.22741	0.185	0.416275	0.323012	Ren1/Cpa3
	mmu01524	Platinum drug resistance	79	-0.361993	-1.17582	0.186129	0.416275	0.323012	Birc3/Gstm2/Trp53/Birc2/Mapk3/Erbb2/Pik3r3/Pmaip1/Bbc3/Cdkn2a/Apaf1/Bax/Pik3cd/Gstm5/Gstp3/Gstm1/Gsta4/Bcl2/Gstp2/Cdkn1a/Fasl/Gm10639/Top2a/Birc5/Mgst3/Mgst2/Gstm3/Gsta1
	mmu05100	Bacterial invasion of epithelial cells	66	-0.373937	-1.18183	0.188262	0.418219	0.32452	Arpc3/Cbl/Hcls1/Rhog/Arhgap10/Cd2ap/Itga5/Cav2/Cav1/Pik3r3/Arpc1b/Actr3b/Pik3cd/Elmo1/Src/Cdh1/Ctnna2/Shc2/Shc4/Dnm1/Cav3
	mmu04723	Retrograde endocannabinoid signaling	122	-0.33489	-1.15155	0.190864	0.421173	0.326813	Mapk11/Ndufa4l2/Gngt1/Gnai2/Mapk3/Kcnj9/Ptgs2/Adcy3/Plcb2/Gabre/Gng2/Dagla/Napepld/Itpr3/Gng11/Gabra3/Gng10/Prkcb/Cacna1a/Prkcg/Grm1/Adcy7/Gngt2/Cacna1c/Gria4/Gria3/Gm5741/Cacna1b/Mapk13/Gnb5/Adcy1/Cnr1/Gng8/Kcnj5/Adcy2/Gnb3/Gabrp/Gabrr1
	mmu00533	Glycosaminoglycan biosynthesis - keratan sulfate	13	-0.548999	-1.24801	0.193872	0.424977	0.329764	Fut8/St3gal2/B4galt4/Chst4/B4galt2/B3gnt7
	mmu00310	Lysine degradation	63	0.330397	1.14923	0.195754	0.42628	0.330775	Ehhadh/Aadat/Aass/Dhtkd1/Gcdh/Hadha/Aldh9a1/Bbox1/Dlst/Hykk/Setmar/Acat1/Ehmt1/Aldh7a1/Aldh3a2/Setdb2/Echs1/Smyd1/Smyd3/Pipox/Plod1/Colgalt1/Setd1b/Aldh2/Phykpl/Prdm9/Dld/Smyd2/Nsd1/Hadh/Nsd3/Tmlhe/Ash1l
	mmu00052	Galactose metabolism	30	-0.438897	-1.2029	0.203955	0.441236	0.342381	Gla/Hk1/Hk3/Akr1b3/Pgm1/Pfkp/Gale/Akr1b8/B4galt2/Gck/Hkdc1/Hk2/Akr1b7
	mmu05214	Glioma	72	-0.360568	-1.15513	0.215525	0.463238	0.359454	Igf1r/Prkca/Calm1/Ccnd1/Plcg2/Trp53/Camk2d/Mapk3/Calm3/Camk4/E2f1/Pik3r3/Camk1/Pdgfa/Pdgfra/Calml4/Cdkn2a/Bax/Pik3cd/Polk/Pdgfrb/Prkcb/Prkcg/Cdkn1a/Pdgfb/E2f2/Shc2/Camk2a/Shc4
	mmu05219	Bladder cancer	38	-0.409413	-1.17594	0.220477	0.470825	0.36534	Ccnd1/Trp53/Mapk3/Erbb2/E2f1/Cdkn2a/Cdkn1a/Src/Cdh1/Mmp2/Thbs1/E2f2/Hbegf
	mmu03450	Non-homologous end-joining	13	0.493168	1.20194	0.230971	0.490074	0.380277	Fen1/Dntt/Dclre1c/Xrcc6
	mmu04750	Inflammatory mediator regulation of TRP channels	113	0.286311	1.0949	0.234398	0.494176	0.38346	Ntrk1/Cyp2c40/Cyp2c37/Cyp4a14/Trpm8/Cyp2c54/Calml3/Cyp4a30b/Cyp4a10/Cyp2c50/Cyp2c29/Asic5/Cyp4a31/Cyp4a32/Asic3/Adcy9/Cyp2j8/Cyp4a12a/Cyp2c68/P2ry2/Cyp4a12b/Cyp2j5
	mmu05144	Malaria	54	-0.375538	-1.14813	0.238953	0.500592	0.388439	Vcam1/Ifng/Thbs2/Tgfb1/Cd40/Itgb2/Tlr4/Thbs3/Ackr1/Icam1/Tlr2/Klrb1b/Tgfb2/Thbs1/Tgfb3/Tnf/Ccl2/Klrb1f/Ccl12/Sele
	mmu00130	Ubiquinone and other terpenoid-quinone biosynthesis	11	0.514972	1.19913	0.242859	0.503155	0.390427	Hpd/Tat/Coq3/Coq6/Coq5/Ggcx/Vkorc1l1/Vkorc1/Coq7
	mmu04530	Tight junction	153	-0.314091	-1.10829	0.243217	0.503155	0.390427	Cdc42/Actr3/Cldn5/Cgn/Myl6/Rab13/Cldn3/Myl12a/Pard6b/Myh11/F11r/Tjp2/Cldn1/Arpc3/Rock2/Vasp/Tjap1/Ccnd1/Hcls1/Myh9/Jam3/Actn1/Marveld2/Tjp3/Tuba1b/Erbb2/Prkab2/Was/Msn/Arpc1b/Rab8b/Map3k1/Cldn10/Actr3b/Tiam1/Myl12b/Tuba1a/Ezr/Marveld3/Micall2/Dlg2/Arhgef2/Src/Cldn7/Cftr/Cldn8/Runx1/Cldn19/Ppp2r2b/Cldn23/Cldn4/Cldn6/Cldn13/Ppp2r2c
	mmu04210	Apoptosis	130	-0.321252	-1.11287	0.244931	0.503553	0.390736	Sptan1/Gadd45b/Capn2/Capn1/Bcl2l1/Prf1/Casp2/Nfkbia/Ctsd/Ctsb/Cyct/Birc3/Trp53/Birc2/Mapk3/Lmna/Il3ra/Tuba1b/Pik3r3/Bcl2a1a/Map3k14/Pmaip1/Traf2/Bbc3/Itpr3/Apaf1/Bax/Pik3cd/Ddit3/Tuba1a/Eif2ak3/Csf2rb2/Ptpn13/Ngf/Spta1/Ctss/Bcl2/Bcl2a1d/Fasl/Ctsk/Ctsw/Traf1/Bcl2a1b/Gzmb/Casp12/Tnfrsf10b/Birc5/Tnf
	mmu04912	GnRH signaling pathway	83	-0.344149	-1.12578	0.248251	0.507228	0.393588	Camk2d/Mapk3/Mmp14/Prkcd/Pla2g4a/Calm3/Pld1/Adcy3/Pld2/Plcb2/Itpr3/Calml4/Map3k1/Gnrh1/Prkcb/Adcy7/Pla2g4f/Src/Cacna1c/Mmp2/Mapk7/Hbegf/Mapk13/Adcy1/Camk2a/Adcy2/Pla2g4c
	mmu03250	Viral life cycle - HIV-1	59	-0.365539	-1.13461	0.252523	0.512791	0.397905	Ccr5/Ppia/Nelfa/Map1s/Trim5/Map1a/Mx1/Mllt3/Apobec3/Bicd1/Cxcr4/Map1b/Fez1/Ell3
	mmu00515	Mannose type O-glycan biosynthesis	19	-0.469767	-1.16558	0.262141	0.529077	0.410541	Pomt1/Large2/Pomgnt2/Fut4/B3gat2/B4galt2/Chst10/Mgat5b
	mmu04975	Fat digestion and absorption	37	0.355586	1.11531	0.268094	0.537061	0.416737	Pnlip/Pnliprp1/Npc1l1/Plpp3/Plpp1/Slc27a1/Mttp/Abca1/Fabp1/Dgat2/Pla2g2d/Acat1/Apoa1/Slc27a4/Pla2g10/Fabp2/Pla2g2e/Got2/Apob/Abcg8/Pla2g12a
	mmu04971	Gastric acid secretion	67	-0.352958	-1.11773	0.269342	0.537061	0.416737	Kcnj15/Car2/Gnai2/Camk2d/Calm3/Chrm3/Adcy3/Sstr2/Plcb2/Atp1b2/Itpr3/Calml4/Kcnq1/Prkcb/Ezr/Prkcg/Adcy7/Atp1a3/Cftr/Kcnj2/Atp1a2/Atp4a/Adcy1/Camk2a/Slc9a4/Adcy2/Mylk2
	mmu04934	Cushing syndrome	146	-0.311463	-1.09348	0.271347	0.53782	0.417325	Itpr3/Cdkn2a/Fzd2/Wnt4/Cyp21a1/Wnt5a/Crhr2/Rasd1/Adcy7/Cdkn2c/Creb3l4/Wnt10a/Wnt9a/Cdkn1a/Cacna1i/Creb5/Cacna1c/Wnt7b/Aipl1/E2f2/Wnt11/Creb3l1/Wnt7a/Fzd3/Adcy1/Wnt16/Camk2a/Cdkn2b/Wnt10b/Lef1/Cacna1g/Adcy2/Wnt6
	mmu00630	Glyoxylate and dicarboxylate metabolism	31	0.369858	1.1153	0.276967	0.545692	0.423434	Afmid/Agxt/Grhpr/Shmt1/Glul/Glyctk/Pccb/Hao1/Acat1/Acss2/Cat/Gcsh/Aco2/Pcca
	mmu00561	Glycerolipid metabolism	56	0.319988	1.09055	0.281115	0.550585	0.427231	Pnlip/Lipg/Lpin1/Pnliprp1/Gpam/Gpat4/Plpp3/Plpp1/Pnpla2/Lpin2/Aldh9a1/Glyctk/Dgkh/Mgll/Gk/Dgat2/Lclat1/Aldh7a1/Agpat3/Aldh3a2
	mmu04915	Estrogen signaling pathway	111	-0.321521	-1.09304	0.285091	0.555088	0.430725	Hspa2/Ctsd/Plcb3/Gper1/Calm1/Creb1/Krt18/Gnai2/Mapk3/Kcnj9/Prkcd/Calm3/Gabbr1/Adcy3/Pik3r3/Plcb2/Tff1/Itpr3/Calml4/Pik3cd/Grm1/Adcy7/Bcl2/Creb3l4/Src/Creb5/Mmp2/Krt19/Hbegf/Creb3l1/Adcy1/Shc2/Krt15/Krt17/Kcnj5/Shc4/Hspa1a/Adcy2/Krt20/Krt42
	mmu00650	Butanoate metabolism	25	0.386816	1.11087	0.291823	0.564873	0.438318	Acsm2/Ehhadh/Abat/Acsm3/Hadha/Hmgcl/Acat1/Hmgcs2/Acsm1/Echs1/Aacs/L2hgdh/Acsm5/Aldh5a1/Acads
	mmu00970	Aminoacyl-tRNA biosynthesis	43	0.336486	1.0876	0.300966	0.579185	0.449424	Lars2/Tarsl2/Dars/Nars2/Sepsecs/Rars2/Qrsl1/Aars/Iars2/Gatc/Eprs/Farsb/Fars2/Hars/Vars2/Kars/Iars/Yars2/Wars2/Sars2
	mmu00591	Linoleic acid metabolism	40	0.340633	1.08505	0.303932	0.581511	0.451228	Cyp2c40/Cyp2c37/Cyp2c54/Cyp2c50/Cyp2c29/Cyp1a2/Cyp3a16/Cyp2e1/Cyp3a44/Cyp2j8/Cyp3a25/Cyp2c68/Cyp2j5
	mmu05235	PD-L1 expression and PD-1 checkpoint pathway in cancer	86	-0.330218	-1.0857	0.306414	0.582891	0.452299	Mapk11/Rasgrp1/Cd274/Mapk3/Batf3/Ifng/Pik3r3/Ifngr1/Batf/Pik3cd/Tlr4/Nfkbie/Lat/Cd3e/Tlr2/Ticam2/Cd3g/Lck/Batf2/Nfatc2/Mapk13/Cd247/Pdcd1
	mmu05320	Autoimmune thyroid disease	49	-0.363539	-1.09316	0.316571	0.597895	0.463942	Il4/H2-DMb2/H2-Q4/H2-Ob/Cd80/H2-M5/H2-Q2/Cd40/Ctla4/H2-T-ps/Tshb/H2-Q1/Gm10499/H2-DMa/Fasl/H2-Ab1/H2-DMb1/Gzmb/H2-Eb1/H2-Aa/H2-Eb2/H2-M2/H2-Oa/Il2/H2-M10.6
	mmu05221	Acute myeloid leukemia	67	-0.342228	-1.08375	0.317914	0.597895	0.463942	Mapk3/Stat5a/Pik3r3/Bcl2a1a/Flt3/Pik3cd/Fcgr1/Spi1/Bcl2a1d/Itgam/Csf2/Cd14/Bcl2a1b/Runx1/Ccna2/Lef1
	mmu04215	Apoptosis - multiple species	30	-0.400479	-1.0976	0.325469	0.608646	0.472284	Bcl2l1/Cyct/Birc3/Birc2/Bok/Pmaip1/Bbc3/Apaf1/Bax/Bcl2/Birc5
	mmu04270	Vascular smooth muscle contraction	121	-0.310264	-1.06574	0.330589	0.613256	0.475861	Mapk3/Prkcd/Pla2g4a/Actg2/Calm3/Ppp1r14a/Ramp2/Adcy3/Plcb2/Adora2a/Itpr3/Calml4/Adora2b/Prkcb/Kcnma1/Prkcg/Adcy7/Pla2g4f/Gucy1b2/Nppc/Acta2/Cacna1c/Kcnu1/Kcnmb4/Ptgir/Ramp3/Adra1d/Pla2g3/Adcy1/Calcb/Pla2g5/Adcy2/Pla2g4c/Pla2g2c/Adm2/Mylk2/Calca
	mmu04722	Neurotrophin signaling pathway	118	-0.310798	-1.06454	0.33164	0.613256	0.475861	Nfkbia/Sh2b2/Rps6ka3/Rps6ka1/Calm1/Mapk11/Plcg2/Irak3/Trp53/Camk2d/Mapk3/Arhgdia/Prkcd/Calm3/Camk4/Pik3r3/Calml4/Map3k1/Bax/Pik3cd/Nfkbie/Ntrk2/Ngf/Ntrk3/Bcl2/Fasl/Bex3/Mapk7/Rps6ka6/Mapk13/Shc2/Matk/Camk2a/Shc4/Arhgdig/Ntf5
	mmu04610	Complement and coagulation cascades	91	0.283001	1.04651	0.33678	0.6193	0.480551	Cd55b/Serpina1e/F2rl3/Cfd/F2rl2/Serpina1d/C8b/Masp1/Cfhr3/F11/Serpina1c/F7/Cfhr1/C4a/Serpina1b/Serpina1a/F13b/Itgb2l/Cfhr2/C6/Masp2/Plg/F2/Klkb1/C8a/Serpind1/C3/F10/Mbl1/Cd46/F8/F5/C8g
	mmu04724	Glutamatergic synapse	99	-0.316671	-1.06131	0.343563	0.628283	0.487521	Gnai2/Mapk3/Pla2g4a/Slc38a1/Pld1/Adcy3/Pld2/Plcb2/Gng2/Itpr3/Gls/Gng11/Grin3a/Dlgap1/Gng10/Prkcb/Cacna1a/Prkcg/Grm1/Homer3/Grk3/Adcy7/Dlg4/Pla2g4f/Gngt2/Shank1/Cacna1c/Gria4/Shank2/Grin2c/Grm3/Gria3/Gm5741/Slc1a1/Gnb5/Adcy1/Gng8/Adcy2/Pla2g4c/Gnb3
	mmu03060	Protein export	25	-0.410839	-1.08277	0.351606	0.637767	0.49488	Sec11c/Spcs3/Sec61b/Srprb/Spcs2/Arxes2
	mmu00430	Taurine and hypotaurine metabolism	16	-0.458814	-1.09416	0.352602	0.637767	0.49488	Ggt1/Ggt7/Fmo3/Gad1
	mmu00982	Drug metabolism - cytochrome P450	63	0.299406	1.04143	0.361619	0.648536	0.503237	Ugt1a10/Ugt1a2/Gstt4/Cyp1a2/Aldh3b2/Cyp2e1/Gsto2/Ugt2b1/Ugt1a1/Ugt1a6a/Gstt2/Ugt1a5/Gstt3/Ugt2a3/Ugt2b38/Ugt2b37
	mmu04976	Bile secretion	92	0.279259	1.03447	0.363214	0.648536	0.503237	Ugt1a10/Ugt1a2/Slco1a1/Sult2a8/Aqp4/Slc22a7/Ugt2b1/Ugt1a1/Slc10a1/Cyp7a1/Ugt1a6a/Adcy9/Ugt1a5/Gm6614/Slc27a5/Slco1b2/Slco1a6/Ugt2a3/Rxra/Ugt2b38/Sult2a7/Ugt2b37/Nceh1/Aqp9/Ldlr/Abcg2/Ugt1a6b/Slc22a1/Kcnn2/Abcc3/Aqp1/Ugt1a9/Hmgcr/Ugt2b35/Abcc2/Acnat1/Abcb1b/Ugt2b5/Nr1h4/Adcy5/Abcg8
	mmu03460	Fanconi anemia pathway	50	-0.351205	-1.05997	0.364434	0.648536	0.503237	Poli/Fanca/Brca1/Cenpx/Atrip/Fancf/Rpa3/Telo2/Fancg/Slx4/Hes1/Fancd2/Eme1/Polk/Rmi2/Palb2/Rad51/Fancb/Rad51c/Ube2t/Fanci
	mmu04392	Hippo signaling pathway - multiple species	26	-0.402044	-1.06888	0.368141	0.6516	0.505614	Lats2/Mob1a/Dchs1/Csnk1e/Rassf4/Tead1/Fat4/Ajuba/Wtip/Tead2/Rassf2/Pak1
	mmu04613	Neutrophil extracellular trap formation	109	-0.308191	-1.04539	0.370093	0.6516	0.505614	Vwf/Mapk12/Hdac5/Fpr2/Hdac7/Plcb3/Prkca/Ncf1/Mapk11/Plcg2/Mapk3/Gm6749/Pik3r3/Cybb/Plcb2/Fcgr4/Ager/Itgb2/Pik3cd/Rac2/Clec7a/Syk/Tlr4/Prkcb/Ncf2/Slc25a4/Selplg/Prkcg/Cyba/C5ar1/Casp1/Fcgr1/Tlr2/Ncf4/Padi4/Src/Itgam/Camp/Mapk13/Casp4
	mmu05212	Pancreatic cancer	76	-0.324698	-1.04812	0.374571	0.655517	0.508653	Arhgef6/Rala/Nfkb1/Ddb2/Cdc42/Gadd45b/Bcl2l1/Tgfbr1/Smad3/Ralb/Ccnd1/Trp53/Mapk3/Erbb2/E2f1/Pld1/Pik3r3/Pld2/Tgfb1/Cdkn2a/Bax/Pik3cd/Rac2/Polk/Rad51/Ralgds/Cdkn1a/Tgfb2/E2f2/Tgfb3
	mmu00270	Cysteine and methionine metabolism	50	0.311077	1.0362	0.376278	0.655517	0.508653	Amd2/Gm4737/Got1/Mat1a/Ahcy/Cth/Ldha/Sds/Tst/Bhmt2/Tat/Bhmt/Ahcyl1/Mpst/Kyat1/Got2/Cdo1/Bcat2/Cbs/Mat2a
	mmu03020	RNA polymerase	32	0.342083	1.03887	0.378877	0.656588	0.509485	Polr2m/Crcp/Polr3a/Polr1d/Polr2b/Polr1a/Polr3c/Polr2i/Polr3h/Polr2l/Polr3g/Twistnb/Polr2h/Polr3e/Polr1b/Polr3b/Polr1c/Polr2j/Polr3gl/Polr2c/Polr2g/Polr3f/Polr3k/Cd3eap/Polr3d/Polr1e/Polr2f/Polr2e/Polr2k/Polr2a/Polr2d/Znrd1
	mmu00601	Glycosphingolipid biosynthesis - lacto and neolacto series	23	-0.406914	-1.05337	0.391629	0.673679	0.522746	B3galnt1/Fut2/Fut4/B4galt4/Ggta1/St8sia1/B3galt5/B4galt2/A4galt/Fut7/Sec1
	mmu04923	Regulation of lipolysis in adipocytes	50	-0.344179	-1.03876	0.395613	0.673679	0.522746	Gnai2/Ptgs2/Adcy3/Pik3r3/Fabp4/Pik3cd/Tshb/Adcy7/Irs4/Aqp7/Adrb2/Npy/Adcy1/Adcy2/Plin1
	mmu00920	Sulfur metabolism	10	0.462863	1.04897	0.396724	0.673679	0.522746	Tst/Suox/Selenbp2/Mpst/Bpnt1/Papss2
	mmu04744	Phototransduction	20	0.378895	1.03224	0.401505	0.673679	0.522746	Pde6a/Calml3/Sag/Gnat1
	mmu00900	Terpenoid backbone biosynthesis	22	0.369497	1.03033	0.401891	0.673679	0.522746	Idi1/Acat1/Hmgcs2/Hmgcr/Mvk/Fdps/Pmvk/Icmt
	mmu00410	beta-Alanine metabolism	30	0.342321	1.0259	0.402897	0.673679	0.522746	Ehhadh/Abat/Aldh3b2/Acox1/Upb1/Hadha/Dpyd/Aldh9a1/Aldh6a1/Aldh7a1/Aldh3a2/Echs1/Hibch/Dpys/Acads/Mlycd/Acox3/Aldh2
	mmu04966	Collecting duct acid secretion	24	-0.398842	-1.04254	0.40522	0.673679	0.522746	Atp6v0e/Atp6v1g1/Atp6v1c2/Car2/Atp6v1g2/Tcirg1/Clcnkb/Atp6v0d2/Atp6v0e2/Atp4a/Atp6v0a4
	mmu05031	Amphetamine addiction	59	-0.331852	-1.03005	0.408127	0.673679	0.522746	Prkca/Calm1/Creb1/Ppp1r1b/Camk2d/Calm3/Camk4/Calml4/Grin3a/Prkcb/Stx1a/Prkcg/Creb3l4/Creb5/Cacna1c/Gria4/Grin2c/Gria3/Creb3l1/Camk2a/Arc/Fosb
	mmu00360	Phenylalanine metabolism	19	0.381939	1.02762	0.409901	0.673679	0.522746	Hpd/Aldh3b2/Got1/Gm4952/Pah/Tat
	mmu05210	Colorectal cancer	86	-0.311351	-1.02367	0.415242	0.673679	0.522746	Rala/Nras/Msh6/Ddb2/Appl1/Gadd45b/Tgfbr1/Smad3/Cyct/Ralb/Ccnd1/Trp53/Mapk3/Pik3r3/Tgfb1/Pmaip1/Bbc3/Bax/Pik3cd/Rac2/Polk/Ralgds/Bcl2/Cdkn1a/Tgfb2/Areg/Ereg/Tgfb3/Birc5/Lef1
	mmu04072	Phospholipase D signaling pathway	135	-0.293328	-1.0205	0.418063	0.673679	0.522746	Pik3cg/Pik3r6/Plcb3/Lpar2/Prkca/Cyth3/Ralb/Plpp2/Plcg2/Fyn/Pip5k1b/Mapk3/Pla2g4a/Pdgfd/Pld1/Adcy3/Pik3r3/Pld2/Plcb2/Pdgfa/Agpat4/Pdgfra/Pik3cd/Pdgfrb/Pdgfc/Pik3r5/Syk/Lpar4/Ralgds/Rras/Grm1/Adcy7/Pla2g4f/Cyth4/Avpr2/Fcer1g/Pdgfb/Sphk1/Grm3/Ptgfr/Cxcr2/Adcy1/Shc2/Shc4/Adcy2/Pla2g4c/Dnm1
	mmu00514	Other types of O-glycan biosynthesis	37	-0.35962	-1.02749	0.418184	0.673679	0.522746	Colgalt2/Eogt/Lfng/Pofut2/Galnt10/Pomt1/Galnt2/Mfng/Galnt6/B4galt2/Galnt12/Galnt3/Gxylt2/Galnt16
	mmu05416	Viral myocarditis	71	-0.319993	-1.02275	0.418702	0.673679	0.522746	H2-DMb2/H2-Q4/Cav1/H2-Ob/Cd80/H2-M5/Cxadr/H2-Q2/Cd40/Sgca/Itgb2/Rac2/Lama2/H2-T-ps/Icam1/H2-Q1/Gm10499/H2-DMa/H2-Ab1/H2-DMb1/H2-Eb1/H2-Aa/H2-Eb2/H2-M2/H2-Oa/H2-M10.6
	mmu05143	African trypanosomiasis	35	-0.363182	-1.02715	0.418854	0.673679	0.522746	Ido1/Vcam1/Ifng/Plcb2/Prkcb/Prkcg/Lama4/Icam1/Fasl/F2rl1/Tnf/Sele
	mmu04916	Melanogenesis	89	-0.309134	-1.0211	0.419268	0.673679	0.522746	Plcb3/Prkca/Calm1/Fzd1/Edn1/Creb1/Gnai2/Camk2d/Mapk3/Calm3/Adcy3/Plcb2/Calml4/Fzd2/Wnt4/Prkcb/Wnt5a/Prkcg/Adcy7/Creb3l4/Wnt10a/Wnt9a/Wnt7b/Wnt11/Creb3l1/Wnt7a/Fzd3/Adcy1/Wnt16/Camk2a/Wnt10b/Lef1/Adcy2/Wnt6
	mmu05211	Renal cell carcinoma	67	-0.322656	-1.02177	0.421547	0.674068	0.523048	Pak4/Mapk3/Pik3r3/Tgfb1/Pik3cd/Pak6/Cdkn1a/Pdgfb/Tgfb2/Pak1/Tgfb3/Pak3/Arnt2
	mmu04611	Platelet activation	117	-0.29679	-1.01548	0.429031	0.682737	0.529775	Pik3cg/Pik3r6/Plcb3/Gp9/Rock2/Vasp/Mapk11/Plcg2/Rasgrp1/Fyn/Gnai2/Mapk3/Pla2g4a/Btk/Adcy3/Pik3r3/Plcb2/Tbxas1/Itpr3/Fermt3/Pik3cd/Apbb1ip/Myl12b/Pik3r5/Syk/Adcy7/Pla2g4f/Gucy1b2/Fcer1g/Src/Ptgir/Mapk13/Col1a2/Adcy1/Col3a1/Itga2/Col1a1/Adcy2/Pla2g4c/Mylk2
	mmu01521	EGFR tyrosine kinase inhibitor resistance	78	-0.313434	-1.01594	0.431745	0.683769	0.530576	Jak2/Fgfr2/Nras/Fgfr3/Il6/Fgf2/Nrg2/Bcl2l1/Igf1r/Prkca/Plcg2/Mapk3/Pdgfd/Erbb2/Pik3r3/Axl/Pdgfa/Pdgfra/Bax/Pik3cd/Pdgfrb/Pdgfc/Prkcb/Prkcg/Bcl2/Gas6/Src/Pdgfb/Shc2/Nrg1/Shc4
	mmu01522	Endocrine resistance	92	-0.304943	-1.01193	0.436529	0.687241	0.53327	Notch1/Igf1r/Gper1/Ccnd1/Mapk11/Trp53/Mapk3/Erbb2/E2f1/Adcy3/Pik3r3/Notch3/Cdkn2a/Bax/Pik3cd/Adcy7/Cdkn2c/Jag2/Bcl2/Cdkn1a/Src/Mmp2/E2f2/Hbegf/Mapk13/Adcy1/Shc2/Shc4/Adcy2
	mmu00450	Selenocompound metabolism	16	0.391074	1.00701	0.43809	0.687241	0.53327	Cth/Sephs2/Sepsecs/Kyat1/Papss2/Txnrd3/Sephs1/Txnrd1/Txnrd2/Mtr
	mmu00770	Pantothenate and CoA biosynthesis	20	0.367478	1.00114	0.445369	0.695364	0.539574	Pank1/Upb1/Vnn1/Dpyd/Enpp1/Aldh3a2/Bcat2/Dpys/Vnn3/Ppcs/Coasy/Aldh2/Pank3/Enpp3
	mmu00592	alpha-Linolenic acid metabolism	19	-0.40691	-1.00962	0.456056	0.708706	0.549926	Pla2g4a/Plb1/Pla2g4f/Pla2g3/Pla2g5/Pla2g4c/Pla2g2c
	mmu04066	HIF-1 signaling pathway	104	-0.295502	-0.99673	0.468292	0.718079	0.557199	Igf1r/Angpt1/Prkca/Trf/Edn1/Plcg2/Camk2d/Mapk3/Erbb2/Ifng/Pik3r3/Cybb/Angpt4/Ldhb/Hk1/Hk3/Ifngr1/Hmox1/Pik3cd/Tlr4/Pfkp/Prkcb/Prkcg/Bcl2/Cdkn1a/Eno2/Nos2/Eno4/Hkdc1/Hk2/Camk2a/Timp1
	mmu04918	Thyroid hormone synthesis	70	-0.31211	-0.995516	0.468333	0.718079	0.557199	Adcy3/Plcb2/Atp1b2/Itpr3/Prkcb/Prkcg/Tshb/Duox2/Gpx3/Adcy7/Gpx7/Creb3l4/Creb5/Atp1a3/Creb3l1/Fxyd2/Gpx8/Gpx2/Serpina7/Atp1a2/Adcy1/Adcy2/Duox1
	mmu00330	Arginine and proline metabolism	49	-0.330799	-0.994711	0.468595	0.718079	0.557199	Sms/Nos1/Gatm/Sat1/Pycr1/P4ha1/Smox/Carns1/Aldh18a1/Ckmt1/Arg2/Ckm/Ckb/Nos2/Got1l1/Aoc1/P4ha3
	mmu00510	N-Glycan biosynthesis	47	-0.33283	-0.993478	0.471575	0.719315	0.558158	Dpm3/Alg13/Stt3a/Alg8/Rpn1/Srd5a3/Ddost/Fut8/Alg12/Dpm2/Glt28d2/Alg2/Mgat4b/Man1c1/Mgat4a/B4galt2/Mgat3/Mgat5b
	mmu04962	Vasopressin-regulated water reabsorption	41	-0.338972	-0.987522	0.481731	0.731436	0.567563	Creb3l2/Arhgdib/Dync2h1/Creb1/Arhgdia/Adcy3/Dynll1/Creb3l4/Avpr2/Dync2li1/Creb5/Creb3l1/Aqp3/Arhgdig
	mmu04330	Notch signaling pathway	57	-0.317849	-0.980537	0.494545	0.747463	0.58	Maml3/Hey2/Dll1/Tle4/Dtx2/Maml2/Lfng/Adam17/Notch1/Heyl/Mfng/Hes1/Hey1/Notch3/Tle6/Ctbp2/Dtx4/Numbl/Aph1c/Jag2/Dtx3/Dtx1
	mmu00790	Folate biosynthesis	21	0.349109	0.962629	0.504285	0.758719	0.588734	Alpi/Pah/Mocos/Mocs1/Gphn/Gch1/Qdpr
	mmu00620	Pyruvate metabolism	41	0.29984	0.959742	0.520278	0.776569	0.602585	Acot12/Grhpr/Ldha/Ldhd/Acacb/Aldh9a1/Pck1/Hagh/Acat1/Fh1/Acss2/Aldh7a1/Pcx/Aldh3a2/Adh7/Adh5
	mmu05020	Prion disease	242	-0.265653	-0.980663	0.520841	0.776569	0.602585	Mapk11/Creb1/Ndufa4l2/Fyn/C7/Cox6b2/Mapk3/Prkcd/Tuba1b/Cox8b/Kif5c/Tubb5/Cav2/Cav1/Pik3r3/Cybb/Ryr1/Lamc1/Itpr3/Tubb6/Apaf1/C1qc/Bax/Pik3cd/Rac2/C1qa/Tubb2a/Ddit3/Tuba1a/Grin3a/C1qb/Eif2ak3/Ncf2/Slc25a4/Tubb1/Cox7a1/Cyba/Creb3l4/Ncf4/Creb5/Cacna1c/Grin2c/Creb3l1/Klc3/Cacna1b/Casp12/Mapk13/Cox6a2/Tnf/Tubb4a/Ccl5/Tubb2b/Hspa1a/Cox4i2/Ncam1/Tubb3/Cav3
	mmu05230	Central carbon metabolism in cancer	64	-0.305952	-0.962448	0.529245	0.783145	0.607688	Trp53/G6pdx/Mapk3/Erbb2/Pik3r3/Ldhb/Hk1/Hk3/Flt3/Pdgfra/Gls/Pik3cd/Pdgfrb/Pfkp/Slc1a5/Pkm/Ntrk3/Slc16a3/Gck/Hkdc1/Hk2
	mmu00590	Arachidonic acid metabolism	71	-0.30143	-0.963423	0.529983	0.783145	0.607688	Gpx3/Gpx7/Pla2g4f/Ltc4s/Hpgds/Alox8/Cyp2b9/Pla2g3/Gpx8/Gpx2/Cyp2b10/Cyp2c65/Cyp2c55/Pla2g5/Alox15/Pla2g4c/Cyp2j13/Pla2g2c/Ptgds/Ptges/Cyp2b13
	mmu05033	Nicotine addiction	26	-0.358558	-0.953261	0.535272	0.787444	0.611024	Gabre/Grin3a/Gabra3/Cacna1a/Gria4/Grin2c/Gria3/Cacna1b/Gabrp/Chrna4/Gabrr1
	mmu04978	Mineral absorption	50	-0.316507	-0.955247	0.538275	0.788358	0.611733	Atp1b2/Heph/Hmox1/Gm5134/Steap2/Slc5a1/Slc39a4/Slc34a2/Slc8a2/Atp1a3/Fxyd2/Atp1a2/Vdr/Slc34a1/S100g/Trpv6
	mmu00051	Fructose and mannose metabolism	33	-0.338741	-0.946883	0.545587	0.794722	0.616671	Hk1/Hk3/Akr1b3/Pfkp/Gmds/Pfkfb4/Akr1b8/Hkdc1/Hk2/Akr1b7
	mmu05017	Spinocerebellar ataxia	136	0.246537	0.967365	0.547422	0.794722	0.616671	Gria2/Slc1a6/Psmd9/Map3k5/Psmc1/Psmd3/Grin2b/Psmb7/Itpr1/Psma5/Psmd13/Atg2a/Atg2b/Psmb4/Psmd2/Psmd14/Psmd4/Itpr2/Psma6/Psmc3/Psmd1/Psma8/Mtor/Atxn2/Kcnc3/Adrm1/Wipi2/Psmd6/Psmd12/Ulk1/Afg3l2/Atg101/Psmd7/Psmc4/Psmb1/Psma7/Opa1/Slc25a5/Psmc2/Xbp1/Plcb1/Psmc6/Atxn1/Afg3l1/Sptbn2/Akt2/Pik3c3/Rb1cc1/Cycs/Psmb5/Psma1/Ulk2/Pik3r4/Becn1/Mapk8/Grin3b/Wipi1/Psmc5/Atxn10/Reln/Psmb6/Psma4
	mmu04144	Endocytosis	255	-0.261113	-0.967978	0.556987	0.805077	0.624706	Pard6b/Hspa2/Igf1r/H2-T10/Smad3/Arpc3/Ehd4/Cyth3/Wipf1/Zfyve16/Cblc/Snx6/Cbl/Git1/Vps25/Ccr5/Pip5k1b/Arfgap3/Grk5/Vps37c/Acap1/Snx32/Kif5c/H2-Q4/Pld1/Cav2/Cav1/H2-M5/Pld2/Arpc1b/H2-Q2/Dab2/Arrb2/Rab11fip5/Asap2/Pdgfra/Actr3b/Mvb12b/Vps37d/Psd/H2-T-ps/Chmp4c/Ehd2/Sh3kbp1/Il2rg/Grk3/H2-Q1/Gm10499/Rab31/Cyth4/Src/Epn3/Cxcr2/Cxcr4/H2-M2/Psd2/Amph/Hspa1a/H2-M10.6/Dnm1/Folr1/Iqsec3/Cav3
	mmu00480	Glutathione metabolism	68	-0.297157	-0.943296	0.567446	0.81616	0.633306	Gss/Gstm2/Gclc/Pgd/G6pdx/Sms/Rrm2/Ggt1/Gstm5/Gstp3/Ggt7/Gstm1/Gsta4/Gpx3/Gpx7/Gstp2/Hpgds/Chac1/Gm10639/Nat8f3/Gpx8/Gpx2/Mgst3/Mgst2/Gstm3/Gsta1
	mmu00061	Fatty acid biosynthesis	15	0.361596	0.915761	0.569586	0.81616	0.633306	Acsl1/H2-Ke6/Acacb/Mcat/Cbr4/Acsl4/Acsf3/Oxsm/Acsl5/Mecr
	mmu04140	Autophagy - animal	137	0.244166	0.959099	0.575344	0.819118	0.635601	Prap1/Rab39b/Atg9a/Bnip3/Itpr1/Atg2a/Rptor/Atg2b/Irs1/Atg4d/Gm38574/Atg9b/Mtor/Trp53inp2/Atg16l1/Wipi2/Gabarapl1/Ulk1/Lamp2/Map2k2/Map1lc3b/Atg101/Raf1/Traf6/Deptor/Pten/Akt2/Pik3c3/Rb1cc1/Map1lc3a/Prkacb/Pdpk1/Vamp8/Prkaa2/Mtmr4/Ulk2/Ppp2cb/Pik3r4/Mras/Atg3/Becn1/Uvrag/Mapk1/Smcr8/Mapk8/Wipi1/Snap29/Hif1a/Atg5/Irs3/Wdr41/Rps6kb1/Igbp1/Irs2/Rraga/Eif2s1/Atg13/Atg14/Atg7
	mmu00910	Nitrogen metabolism	16	-0.38727	-0.923547	0.576799	0.819118	0.635601	Car9/Car15/Car13/Car12/Car6
	mmu04973	Carbohydrate digestion and absorption	41	-0.318813	-0.928794	0.580026	0.819118	0.635601	Pik3r3/Plcb2/Hk1/Hk3/Atp1b2/Pik3cd/Gm5134/Prkcb/Slc5a1/Atp1a3/Fxyd2/Hkdc1/Atp1a2/Hk2
	mmu00250	Alanine, aspartate and glutamate metabolism	36	0.297097	0.925578	0.581549	0.819118	0.635601	Abat/Got1/Aspa/Cps1/Agxt/Asl/Rimklb/Gpt/Asns/Glul
	mmu04150	mTOR signaling pathway	142	-0.269762	-0.94443	0.593437	0.829853	0.643931	Pik3r3/Strada/Slc3a2/Atp6v1g2/Fzd2/Pik3cd/Skp2/Ddit4/Wnt4/Prkcb/Wnt5a/Prkcg/Grb10/Rragb/Wnt10a/Wnt9a/Rragd/Wnt7b/Wnt11/Wnt7a/Rps6ka6/Fzd3/Wnt16/Tnf/Wnt10b/Wnt6
	mmu03015	mRNA surveillance pathway	91	-0.282186	-0.93499	0.594185	0.829853	0.643931	Pabpn1l/Ppp2r2b/Nxf2/Ppp2r2c
	mmu04710	Circadian rhythm	28	0.306804	0.904025	0.611714	0.849497	0.659174	Bhlhe41/Per3/Cry2/Nr1d1/Per2/Prkag2/Prkag3
	mmu04961	Endocrine and other factor-regulated calcium reabsorption	49	-0.303905	-0.913841	0.613383	0.849497	0.659174	Plcb2/Atp1b2/Prkcb/Prkcg/Klk1/Slc8a2/Atp1a3/Fxyd2/Atp1a2/Bdkrb2/Vdr/Dnm1
	mmu05171	Coronavirus disease - COVID-19	219	-0.253557	-0.927955	0.656998	0.904014	0.701477	Traf3/Rps29/Rps27l/Rpl39/Rela/Rpl35a/Tab2/Rpl31/Rpl38/Rps27rt/Rps24/Nfkb1/Irak4/Rpl17/Tlr3/Il12b/Rpl23a/Il6/Rpl22l1/Rpl36al/Vwf/Rps12/Mapk12/Rpl21/Adam17/Isg15/Nfkbia/Rpl12/Rpl35/Mbl2/Rpl24/Prkca/Rps11/Nlrp3/Mapk11/Plcg2/Gm4925/C7/Mapk3/Oas1b/Oas3/Oas1a/Tmprss2/Pik3r3/Cybb/Rpl39l/Ikbke/C1qc/Pik3cd/C1qa/Syk/Tlr4/C1qb/Oas1g/Oas2/Mx1/Prkcb/Prkcg/C3ar1/C5ar1/Casp1/Tlr2/Mas1/F13a1/Cxcl10/Csf2/Ace/Hbeg…
	mmu04218	Cellular senescence	165	-0.258584	-0.919951	0.660472	0.904014	0.701477	Il1a/H2-T10/Mcu/Smad3/Calm1/Ccnd1/Mapk11/Ccnd2/Rad9a/Trp53/Mapk3/Calm3/Trpv4/E2f1/H2-Q4/Chek2/Pik3r3/H2-M5/Tgfb1/H2-Q2/Itpr3/Calml4/Cdkn2a/Pik3cd/H2-T-ps/Slc25a4/Rras/Rbl1/H2-Q1/Gm10499/Cdkn1a/Nfatc4/Tgfb2/Nfatc2/E2f2/Mapk13/Tgfb3/Ccna2/H2-M2/Foxm1/Cdkn2b/Ccnb2/Cdk1/H2-M10.6/Ccnb1
	mmu05030	Cocaine addiction	40	-0.304048	-0.881706	0.66094	0.904014	0.701477	Creb1/Gpsm1/Gnai2/Ppp1r1b/Cdk5r1/Grin3a/Dlg4/Creb3l4/Creb5/Grin2c/Grm3/Creb3l1/Fosb
	mmu04742	Taste transduction	45	-0.298032	-0.883174	0.664077	0.904566	0.701905	Chrm3/Gabbr1/Plcb2/Itpr3/Gabra3/Cacna1a/Grm1/Entpd2/Asic2/Cacna1c/Hcn4/Scnn1b/Gnb3/P2rx2/Scn2a/Scn9a
	mmu04964	Proximal tubule bicarbonate reclamation	20	-0.34111	-0.856157	0.677479	0.919039	0.713135	Slc9a3/Car2/Atp1b2/Gls/Pck2/Atp1a3/Fxyd2/Atp1a2
	mmu00220	Arginine biosynthesis	20	0.312965	0.85263	0.681768	0.921083	0.714722	Got1/Cps1/Asl/Arg1/Gpt/Glul/Acy1/Got2/Nags/Ass1
	mmu03430	Mismatch repair	22	-0.330301	-0.846609	0.69431	0.934214	0.724911	Pcna/Msh6/Rpa3/Pold3/Rfc3/Pold4/Pold1/Lig1/Exo1
	mmu05207	Chemical carcinogenesis - receptor activation	194	0.226767	0.929194	0.707088	0.947555	0.735263	Esr2/Chrnb4/Ugt1a10/Ugt1a2/Gstt4/Mir29a/Chrna7/Cyp1a1/Chrna9/Nr1i3/Cyp1a2/Cyp3a16/Gsto2/Ugt2b1/Ugt1a1/Pgr/Ppara/Ugt1a6a/Gstt2/Cyp3a44/Adcy9/Ugt1a5/Ephx2/Gstt3/Ar/Egf/Cyp3a25/Creb3l3/Ugt2a3/Rxra/Ugt2b38
	mmu04024	cAMP signaling pathway	181	-0.249133	-0.895124	0.72603	0.962755	0.747057	Rock2/Atp2b2/Calm1/Cngb1/Edn1/Creb1/Adcyap1r1/Gnai2/Ppp1r1b/Camk2d/Mapk3/Calm3/Camk4/Tnni3/Pld1/Gabbr1/Adcy3/Pik3r3/Pld2/Sstr2/Hcn2/Adora2a/Atp1b2/Vav1/Calml4/Pik3cd/Rac2/Tiam1/Grin3a/Crhr2/Rras/Pde4a/Tshb/Adcy7/Creb3l4/Gli1/Sox9/Pde10a/Creb5/Hcar2/Cacna1c/Vipr2/Oxt/Pak1/Gria4/Grin2c/Atp1a3/Hcn4/Cftr/Gria3/Creb3l1/Adrb2/Fxyd2/Atp1a2/Npy/Adcy1/Camk2a/Hcar1/Gpha2/Adcy2/Vip/Oxtr
	mmu05022	Pathways of neurodegeneration - multiple diseases	426	-0.239365	-0.920312	0.727224	0.962755	0.747057	Cox6b2/Dnah17/Camk2d/Mapk3/Hap1/Calm3/Ptgs2/Tuba1b/Trpc3/Nos1/Cox8b/Kif5c/Chrm3/Tubb5/App/Cybb/Plcb2/Ryr1/Dnah2/Csf1/Nefh/Traf2/Ager/Cdk5r1/Itpr3/Tubb6/Calml4/Apaf1/Fzd2/Bax/Tubb2a/Ddit3/Tuba1a/Wnt4/Eif2ak3/Dnah7b/Prkcb/Dnaic1/Slc25a4/Stx1a/Wnt5a/Tubb1/Cox7a1/Prkcg/Grm1/Ift57/Gpx3/Gpx7/Dlg4/Bcl2/Dkk1/Mapt/Wnt10a/Wnt9a/Fasl/Cacna1c/Wnt7b/Gria4/Grin2c/Gria3/Wnt11/Dnah5/Wnt7a/Klc3/Cacna1b/Casp12/Nos…
	mmu04730	Long-term depression	52	-0.280235	-0.851594	0.728517	0.962755	0.747057	Igf1r/Plcb3/Prkca/Gnai2/Mapk3/Pla2g4a/Nos1/Plcb2/Ryr1/Itpr3/Prkcb/Cacna1a/Prkcg/Grm1/Pla2g4f/Gucy1b2/Gria3/Pla2g4c
	mmu04726	Serotonergic synapse	104	-0.259495	-0.87528	0.730065	0.962755	0.747057	Gnai2/Mapk3/Kcnj9/Pla2g4a/Cyp2c70/Ptgs2/App/Plcb2/Gng2/Itpr3/Gng11/Gng10/Prkcb/Cacna1a/Prkcg/Pla2g4f/Gngt2/Alox8/Cacna1c/Gm5741/Cacna1b/Gnb5/Htr7/Cyp2c65/Cyp2c55/Alox15/Gng8/Kcnj5/Pla2g4c/Cyp2j13/Gnb3/Cyp4x1
	mmu00240	Pyrimidine metabolism	52	-0.277997	-0.844794	0.741377	0.973384	0.755305	Hddc2/Nt5c2/Rrm2/Nt5c3b/Entpd4b/Dctd/Entpd3/Nt5c1b
	mmu00730	Thiamine metabolism	13	0.327574	0.798359	0.744694	0.973384	0.755305	Alpi
	mmu04340	Hedgehog signaling pathway	51	-0.277622	-0.840713	0.746948	0.973384	0.755305	Arrb2/Kif3a/Evc/Evc2/Cdon/Gli2/Grk3/Bcl2/Hhatl/Gli1/Efcab7/Ihh/Boc
	mmu00512	Mucin type O-glycan biosynthesis	25	-0.308148	-0.812128	0.752143	0.9741	0.755861	Galnt10/St3gal2/St6galnac2/Galnt2/B4galt5/Galnt6/Gcnt1/Galnt12/Galnt3/St6galnac4/Galnt16
	mmu01232	Nucleotide metabolism	78	-0.262852	-0.851986	0.753383	0.9741	0.755861	Ampd3/Impdh1/Lacc1/Hddc2/Nt5c2/Rrm2/Gmpr/Nt5c3b/Entpd2/Entpd4b/Dctd/Ak5/Ak1/Entpd3/Nt5c1b
	mmu00604	Glycosphingolipid biosynthesis - ganglio series	14	-0.340955	-0.788955	0.760745	0.979792	0.760277	Hexb/Slc33a1/St3gal1/St6galnac3/Hexa/St3gal2/Glb1/B3galt4/St8sia1/St6galnac5/St6galnac4
	mmu00010	Glycolysis / Gluconeogenesis	62	-0.267196	-0.836554	0.7664	0.98325	0.76296	Ldhb/Hk1/Hk3/Pgm1/Aldh3b1/Pfkp/Pck2/Pkm/Gck/Aldh3b3/Eno2/Acss1/Eno4/Hkdc1/Hk2
	mmu05162	Measles	128	-0.24819	-0.858281	0.782585	1	0.775958	Stat5b/Nfkbia/Hspa2/Il1a/Cyct/Ccnd1/Ccnd2/Trp53/Oas1b/Oas3/Stat5a/Oas1a/Pik3r3/Msn/Ikbke/Bbc3/Apaf1/Bax/Pik3cd/Tlr4/Oas1g/Oas2/Eif2ak3/Mx1/Il2rg/Cd3e/Tlr2/Bcl2/Cd3g/Fasl/Tnfaip3/Cd209a/Hspa1a/Il2/Cd209c
	mmu03440	Homologous recombination	40	-0.279246	-0.809782	0.785959	1	0.775958	Topbp1/Mre11a/Abraxas1/Brca1/Rpa3/Pold3/Pold4/Rbbp8/Eme1/Pold1/Bard1/Rad54b/Palb2/Rad51/Rad54l/Rad51c/Rad51b
	mmu04520	Adherens junction	69	-0.260558	-0.828966	0.789	1	0.775958	Tgfbr1/Fgfr1/Igf1r/Ctnnd1/Smad3/Baiap2/Fyn/Actn1/Mapk3/Erbb2/Was/Rac2/Snai2/Iqgap1/Snai1/Src/Cdh1/Nectin4/Wasf3/Ctnna2/Lef1
	mmu00532	Glycosaminoglycan biosynthesis - chondroitin sulfate / dermatan sulfate	20	-0.309101	-0.775817	0.792684	1	0.775958	B4galt7/Chst12/Ust/Chst14/Xylt1/Csgalnact1/Chpf/Chst11
	mmu04550	Signaling pathways regulating pluripotency of stem cells	119	-0.245608	-0.841894	0.811072	1	0.775958	Wnt10a/Wnt9a/Wnt7b/Wnt11/Wnt7a/Mapk13/Fzd3/Wnt16/Wnt10b/Lif/Wnt6/Hesx1
	mmu04950	Maturity onset diabetes of the young	16	0.29591	0.761963	0.811884	1	0.775958	Onecut1/Mafa/Nr5a2/Hnf4a/Foxa3/Hnf1a/Foxa2
	mmu01523	Antifolate resistance	29	-0.285612	-0.777768	0.811999	1	0.775958	Abcc5/Mthfr/Abcc1/Tnf/Folr1
	mmu00230	Purine metabolism	122	-0.244185	-0.839655	0.817558	1	0.775958	Pde1b/Ampd3/Gucy2c/Impdh1/Pde11a/Pde6d/Lacc1/Adcy3/Pde6b/Hddc2/Nt5c2/Rrm2/Papss1/Gmpr/Pgm1/Gucy2g/Pde4a/Adcy7/Entpd2/Gucy1b2/Pde6h/Pde10a/Entpd4b/Adcy1/Ak5/Ak1/Adcy2/Prps1l1/Entpd3/Nt5c1b
	mmu00670	One carbon pool by folate	19	-0.303272	-0.752475	0.820816	1	0.775958	Mthfd2l/Mthfr/Mthfd1l/Mthfd2/Aldh1l2
	mmu04216	Ferroptosis	39	-0.271113	-0.782394	0.826724	1	0.775958	Trf/Gss/Acsl3/Slc11a2/Trp53/Gclc/Steap3/Cp/Cybb/Slc3a2/Sat1/Hmox1/Acsl6/Alox15
	mmu04137	Mitophagy - animal	66	0.236278	0.828748	0.833167	1	0.775958	Atg9a/Bnip3/Mfn2/Optn/Uba52/Atg9b/Gabarapl1/Ulk1/Pgam5/Map1lc3b/Tbc1d15/Bcl2l13/Bnip3l/Map1lc3a/Foxo3/Pink1/Nbr1/Rps27a/Usp8/Rhot1/Mras/Becn1/Tbc1d17/Mapk8/Mfn1/Ubb/Hif1a/Cited2/Atg5/Csnk2a1
	mmu05231	Choline metabolism in cancer	91	-0.246118	-0.815483	0.837288	1	0.775958	Pip5k1b/Mapk3/Pla2g4a/Pdgfd/Was/Pld1/Pik3r3/Pld2/Slc44a3/Pdgfa/Pdgfra/Pik3cd/Slc44a2/Rac2/Pdgfrb/Pdgfc/Prkcb/Ralgds/Prkcg/Pla2g4f/Slc44a4/Pdgfb/Chka/Wasf3/Pcyt1b/Pla2g4c
	mmu04935	Growth hormone synthesis, secretion and action	111	-0.241887	-0.822314	0.84216	1	0.775958	Mapk11/Creb1/Plcg2/Gnai2/Mapk3/Stat5a/Adcy3/Pik3r3/Sstr2/Plcb2/Itpr3/Map3k1/Pik3cd/Prkcb/Prkcg/Adcy7/Socs1/Ghrh/Creb3l4/Irs4/Creb5/Cacna1c/Creb3l1/Mapk13/Adcy1/Shc2/Shc4/Pou1f1/Adcy2
	mmu04929	GnRH secretion	57	-0.255534	-0.788301	0.842751	1	0.775958	Mapk3/Kcnj9/Gabbr1/Pik3r3/Hcn2/Plcb2/Arrb2/Itpr3/Pik3cd/Gnrh1/Prkcb/Prkcg/Kcnj11/Cacna1i/Cacna1c/Kcnn3/Kcnn4/Kcnj5/Spp1/Cacna1g
	mmu00562	Inositol phosphate metabolism	71	-0.248659	-0.794757	0.850155	1	0.775958	Pik3cg/Plcb3/Inpp5e/Plcg2/Pip4k2a/Pik3c2g/Pip5k1b/Plcd1/Plcb2/Synj2/Isyna1/Plcd4/Inpp5d/Pik3cd/Plcd3/Miox/Plch1/Inpp5j
	mmu00340	Histidine metabolism	23	0.265091	0.746986	0.856902	1	0.775958	Aldh3b2/Aspa/Hal/Hdc/Aldh9a1/Carnmt1/Ftcd/Aldh7a1/Aldh3a2
	mmu00500	Starch and sucrose metabolism	28	-0.273336	-0.738688	0.862574	1	0.775958	G6pc/Pygl/G6pc3/G6pc2/Gpi1/Gys1/Gyg/Pygb/Hk1/Hk3/Pgm1/Pygm/Gck/Hkdc1/Hk2
	mmu01210	2-Oxocarboxylic acid metabolism	19	-0.289095	-0.7173	0.86297	1	0.775958	Got1l1/Bcat1
	mmu00563	Glycosylphosphatidylinositol (GPI)-anchor biosynthesis	26	0.258028	0.748038	0.86407	1	0.775958	Gpld1/Mppe1/Pgap1/Pigx/Pigg/Pigf/Pigt/Pigq
	mmu04130	SNARE interactions in vesicular transport	33	0.24956	0.763151	0.867747	1	0.775958	Stx19/Stx1b/Vti1a/Ykt6/Stx18/Vamp8/Gosr1/Snap29/Gosr2/Bet1l/Stx6/Vti1b/Stx17/Vamp7/Use1
	mmu03013	Nucleocytoplasmic transport	107	-0.237015	-0.802235	0.873448	1	0.775958	Nxf7/AF366264/Nupl1/Nup210l/Nxf2/Eef1a2
	mmu05223	Non-small cell lung cancer	71	-0.243307	-0.777651	0.875769	1	0.775958	Ddb2/Gadd45b/Stk4/Stat5b/Prkca/Ccnd1/Plcg2/Trp53/Mapk3/Stat5a/Erbb2/Kif5c/E2f1/Pik3r3/Cdkn2a/Bax/Pik3cd/Polk/Prkcb/Prkcg/Cdkn1a/Rarb/E2f2
	mmu04925	Aldosterone synthesis and secretion	91	-0.237437	-0.786719	0.884342	1	0.775958	Plcb3/Prkca/Atp2b2/Calm1/Creb1/Nr4a2/Camk2d/Calm3/Camk4/Adcy3/Prkd1/Plcb2/Atp1b2/Camk1/Dagla/Itpr3/Calml4/Prkcb/Cyp21a1/Prkcg/Adcy7/Creb3l4/Cacna1i/Creb5/Cacna1c/Atp1a3/Creb3l1/Atp1a2/Adcy1/Camk2a/Kcnj5/Cacna1g/Adcy2
	mmu03018	RNA degradation	73	0.225161	0.802781	0.892292	1	0.775958	Btg4/Pnldc1/Tob1/Hspd1/Btg2/Edc3/Eno1b/Pabpc4/Hspa9/Dis3/Cnot1/Dis3l/Xrn2/Pabpc4l/Exosc5/Ttc37/Pfkm/Cnot6l/Ddx6/Pabpc1/Dhx36/Wdr61
	mmu04721	Synaptic vesicle cycle	61	-0.241197	-0.753283	0.895236	1	0.775958	Atp6v1g2/Tcirg1/Unc13a/Cacna1a/Stx1a/Slc6a7/Atp6v0d2/Atp6v0e2/Slc1a1/Cacna1b/Atp6v0a4/Dnm1/Cplx1
	mmu03410	Base excision repair	35	-0.252437	-0.713942	0.905306	1	0.775958	Parp2/Ogg1/Neil1/Parp3/Nthl1/Pold3/Pold4/Pole2/Mbd4/Pold1/Lig1/Neil3/Mutyh/Tdg-ps
	mmu00564	Glycerophospholipid metabolism	86	-0.233064	-0.766277	0.908467	1	0.775958	Lpcat1/Ache/Pla2g4a/Phospho1/Pld1/Pld2/Plb1/Agpat4/Pld3/Pld4/Lpcat2/Cds1/Pla2g4f/Mboat2/Lpcat4/Mboat1/Chka/Pla2g3/Pcyt1b/Pla2g5/Pla2g4c/Pla2g2c
	mmu04924	Renin secretion	59	-0.238057	-0.738913	0.911476	1	0.775958	Ctsb/Plcb3/Calm1/Edn1/Creb1/Adcyap1r1/Pde1b/Gnai2/Clca3a1/Calm3/Plcb2/Itpr3/Calml4/Kcnma1/Gucy1b2/Cacna1c/Ace/Adrb2/Kcnj2/Ptger4/Clca3a2
	mmu04068	FoxO signaling pathway	125	-0.227727	-0.785367	0.912405	1	0.775958	Nras/Ccng2/G6pc3/Fbxo32/Cdkn1b/Cdkn2d/G6pc2/Setd7/Il6/Csnk1e/Gadd45b/Stk4/Mapk12/Tgfbr1/Igf1r/Smad3/Ccnd1/Mapk11/Ccnd2/Mapk3/Prkab2/Pik3r3/Tgfb1/Plk4/Pik3cd/Skp2/Il7r/Pck2/Grm1/Homer3/Slc2a4/Plk2/Cdkn1a/Fasl/Irs4/Tgfb2/Mapk13/Tgfb3/Cdkn2b/Ccnb2/Plk1/Ccnb1
	mmu05168	Herpes simplex virus 1 infection	405	-0.218519	-0.837636	0.923947	1	0.775958	Zfp334/Zfp688/Gm14322/Zfp677/Zfp951/Itga5/Oas1b/Oas3/H2-DMb2/Oas1a/Ifng/H2-Q4/Rsl1/H2-Ob/Pik3r3/H2-M5/Zfp114/H2-Q2/Zfp13/Ifngr1/Zfp808/Ikbke/Zfp251/Traf2/Pilra/Zfp53/Zik1/Apaf1/Bax/Pik3cd/Zfp52/Zfp273/Pilrb2/Syk/Zfp354c/Oas1g/Zfp566/Oas2/Eif2ak3/Gm13212/H2-T-ps/Zfp248/Zfp950/Zfp791/Lta/Zfp459/Zfp54/Zfp9/Gm5141/Zfp947/H2-Q1/Gm10499/Tlr2/Bcl2/Zfp92/Zfp184/Nxf7/Zfp57/H2-DMa/Fasl/Src/Gm4767/Zfp987/Cd…
	mmu05213	Endometrial cancer	57	-0.235112	-0.725301	0.924354	1	0.775958	Elk1/Nras/Ctnna1/Ddb2/Gadd45b/Ilk/Ccnd1/Trp53/Mapk3/Erbb2/Pik3r3/Bax/Pik3cd/Polk/Cdkn1a/Cdh1/Ctnna2/Lef1
	mmu04977	Vitamin digestion and absorption	23	0.24027	0.677044	0.928845	1	0.775958	Pnlip/Slc23a1/Rbp2/Slc19a2/Slc5a6/Apoa1/Mmachc/Apob/Slc19a3/Awat2/Slc19a1/Slc46a1/Lmbrd1
	mmu01230	Biosynthesis of amino acids	75	0.215951	0.773963	0.933219	1	0.775958	Tktl1/Got1/Mat1a/Cps1/Asl/Cth/Pah/Pgk1/Arg1/Sds/Shmt1/Gpt/Asns/Glul/Eno1b/Pcx/Prps1l3/Acy1/Tha1/Pycrl/Got2/Aco2/Bcat2/Tpi1/Nags/Ass1/Cbs/Mat2a/Aldob/Shmt2/Idh1/Idh3b
	mmu00511	Other glycan degradation	17	-0.258668	-0.625185	0.940631	1	0.775958	Gba2/Fuca1/Engase/Neu1/Manba/Man2b1/Aga/Man2c1/Gba/Hexdc/Man2b2/Hexb/Hexa/Glb1/Fuca2/Neu3
	mmu04720	Long-term potentiation	61	-0.22783	-0.711535	0.941034	1	0.775958	Rps6ka3/Plcb3/Rps6ka1/Prkca/Calm1/Camk2d/Mapk3/Calm3/Camk4/Plcb2/Itpr3/Calml4/Prkcb/Prkcg/Grm1/Cacna1c/Grin2c/Rps6ka6/Adcy1/Camk2a
	mmu04142	Lysosome	128	-0.219222	-0.758103	0.947851	1	0.775958	Ap1g2/Gm2a/Ctsd/Ctns/Ctsb/Cln3/Dnase2a/Glb1/Slc11a2/Fuca2/Ncoa7/Galns/Ap3m2/Laptm5/Lgmn/Gla/Slc11a1/Tcirg1/Ap1s2/Ctss/Napsa/Cd68/Ctsk/Ctsw/Atp6v0d2/Entpd4b/Ap1m2/Cd63/Atp6v0a4/Ctsj
	mmu00513	Various types of N-glycan biosynthesis	38	-0.232139	-0.666766	0.949981	1	0.775958	Hexdc/Dad1/Alg3/Hexb/B4galt3/Man1b1/Alg13/Stt3a/Rpn1/Hexa/Ddost/Fut8/Alg12/Glt28d2/Alg2/Mgat4b/Man1c1/Mgat4a/Chst9/B4galt2
	mmu04070	Phosphatidylinositol signaling system	86	-0.218623	-0.718796	0.957465	1	0.775958	Plcb3/Prkca/Inpp5e/Calm1/Plcg2/Pip4k2a/Pik3c2g/Pip5k1b/Calm3/Plcd1/Pik3r3/Plcb2/Synj2/Ip6k2/Plcd4/Inpp5d/Itpr3/Calml4/Pik3cd/Prkcb/Prkcg/Cds1/Plcd3
	mmu02010	ABC transporters	46	0.211859	0.693825	0.962567	1	0.775958	Abca14/Abcd3/Abca6/Abca1/Abcg2/Abcb6/Abca13/Abca15/Abca16/Abcd1/Abcc3/Abcc6/Abcc2/Abcb1b/Abcg8/Abcb10/Abcc10/Abca3
	mmu04927	Cortisol synthesis and secretion	63	0.207972	0.723392	0.963068	1	0.775958	Hsd3b5/Gm4450/Cacna1h/Adcy9/Creb3l3/Nceh1/Ldlr/Itpr1/Cyp11b2/Hsd3b1/Nr5a1/Itpr2/Agtr1a/Pomc/Adcy5/Cyp17a1/Plcb1/Adcy4/Pde8a/Prkacb/Star/Creb3
	mmu00100	Steroid biosynthesis	19	0.224274	0.603415	0.963897	1	0.775958	Hsd17b7/Tm7sf2/Msmo1/Dhcr24/Ebp/Lss/Cyp51/Cyp2r1
	mmu00600	Sphingolipid metabolism	50	-0.217654	-0.656901	0.968894	1	0.775958	Ugcg/Hexa/Acer3/Degs2/Cers3/Plpp2/Glb1/Gal3st1/Cers5/9130409I23Rik/Smpd3/Sptlc2/Gla/Neu3/B4galt5/Ugt8a/Cerk/Sgpp2/Sphk1/B4galt6
	mmu03030	DNA replication	35	-0.220967	-0.624939	0.970653	1	0.775958	Prim2/Rpa3/Pold3/Rfc3/Mcm5/Pold4/Prim1/Mcm2/Mcm3/Pole2/Mcm6/Pold1/Lig1
	mmu04213	Longevity regulating pathway - multiple species	60	-0.208884	-0.650407	0.980257	1	0.775958	Prkab2/Adcy3/Pik3r3/Cryab/Pik3cd/Adcy7/Irs4/Adcy1/Hspa1a/Adcy2
	mmu00760	Nicotinate and nicotinamide metabolism	37	-0.21086	-0.602463	0.980945	1	0.775958	Bst1/Nt5c2/Nmnat2/Art2b/Aox2/Aox4/Nt5c1b
	mmu04919	Thyroid hormone signaling pathway	115	-0.202033	-0.689648	0.986119	1	0.775958	Notch1/Itgav/Plcb3/Prkca/Ccnd1/Plcg2/Trp53/Mapk3/Plcd1/Pik3r3/Plcb2/Notch3/Atp1b2/Plcd4/Pik3cd/Wnt4/Pfkp/Prkcb/Prkcg/Plcd3/Src/Atp1a3/Fxyd2/Atp1a2/Dio3
	mmu03420	Nucleotide excision repair	43	0.191011	0.617391	0.989248	1	0.775958	Rad23a/Cul4a/Rpa1/Pole4/Rad23b/Cul4b/Gtf2h1/Pold2/Pole/Ercc4/Rfc1/Mnat1/Ddb1/Gtf2h2/Gtf2h4/Ercc3/Xpc/Rfc2/Ercc6/Pole3/Gtf2h3/Rfc5/Cdk7/Ercc5/Rbx1/Rpa2/Ercc2/Ccnh/Ercc8/Ercc1/Rfc4/Xpa/Gtf2h5/Pcna/Ddb2/Cetn2/Rpa3/Pold3/Rfc3/Pold4/Pole2/Pold1/Lig1
	mmu05415	Diabetic cardiomyopathy	182	-0.199507	-0.717177	0.989553	1	0.775958	Tgfbr1/Pdk3/Gys1/Ctsd/Plcb3/Prkca/Smad3/Ncf1/Mapk11/Ndufa4l2/Cox6b2/G6pdx/Camk2d/Prkcd/Cpt1b/Cox8b/Tnni3/Pik3r3/Cybb/Tgfb1/Plcb2/Ager/Pik3cd/Rac2/Prkcb/Ncf2/Slc25a4/Cox7a1/Prkcg/Cyba/Slc2a4/Ncf4/Gfpt2/Tgfb2/Mmp2/Ace/Mapk13/Cox6a2/Tgfb3/Col1a2/Col3a1/Camk2a/Cox4i2/Col1a1
	mmu00030	Pentose phosphate pathway	30	-0.19334	-0.52989	0.99399	1	0.775958	Pfkl/Aldoa/Aldoart1/Taldo1/Aldoc/Tkt/Gpi1/Prps2/Pgd/G6pdx/Pgm1/Pfkp/Rpia/Prps1l1
	mmu05010	Alzheimer disease	347	-0.197782	-0.750516	0.99404	1	0.775958	Calm3/Ptgs2/Tuba1b/Nos1/Cox8b/Kif5c/Chrm3/Tubb5/Slc39a10/App/Pik3r3/Cybb/Plcb2/Csf1/Traf2/Ager/Cdk5r1/Itpr3/Tubb6/Calml4/Apaf1/Fzd2/Pik3cd/Tubb2a/Ddit3/Tuba1a/Wnt4/Eif2ak3/Slc25a4/Wnt5a/Tubb1/Cox7a1/Aph1c/Dkk1/Mapt/Slc39a4/Wnt10a/Wnt9a/Irs4/Lpl/Cacna1c/Wnt7b/Grin2c/Wnt11/Wnt7a/Klc3/Casp12/Nos2/Cox6a2/Fzd3/Wnt16/Tnf/Tubb4a/Wnt10b/Tubb2b/Cox4i2/Peg12/Wnt6/Tubb3/Dkk2
	mmu01200	Carbon metabolism	114	0.183877	0.704132	0.994876	1	0.775958	Tktl1/Got1/Cps1/Ogdhl/Agxt/Acox1/Pgk1/Suclg1/Sds/Sucla2/Shmt1/Gpt/Fbp1/Glyctk/Pccb/Dlst/Sdhd/Hao1/Aldh6a1/Acat1/Fh1/Acss2/Eno1b/Pcx/Cat/Prps1l3/Gcsh/Sdha/Echs1/Got2/Aco2/Tpi1/Pcca/Adh5/Hibch/Aldob/H6pd/Acads/Shmt2/Idh1/Idh3b/Pfkm/Gpt2/Acox3/Ogdh/Pdha1/Mdh1/Sdhb/Pgls/Adpgk/Pgam1
	mmu04917	Prolactin signaling pathway	64	0.180421	0.629113	0.995567	1	0.775958	Esr2/Cish/Lhb/Prlr/Socs2
	mmu04152	AMPK signaling pathway	120	-0.185135	-0.635285	0.99747	1	0.775958	Scd4/Acaca/Ccnd1/Creb1/Ppp2r5b/Scd3/Ppp2r3d/Cpt1b/Prkab2/Pik3r3/Strada/Fasn/Pik3cd/Pfkp/Scd2/Cpt1c/Pck2/Pfkfb4/Srebf1/Slc2a4/Creb3l4/Irs4/Creb5/Cftr/Creb3l1/Ccna2/Ppp2r2b/Ppp2r2c
	mmu04920	Adipocytokine signaling pathway	68	0.174533	0.615516	0.997824	1	0.775958	Adipoq/Acsl1/Ppara/Cpt1a/Rxra/Acacb/Pck1/Adipor2/Ppargc1a/Irs1/Prkag2/Mtor/Prkag3/Pomc/Tnfrsf1b/Chuk/Acsl4/Akt2/Cd36/Prkaa2/Ptpn11
	mmu03008	Ribosome biogenesis in eukaryotes	77	0.174628	0.628902	0.997955	1	0.775958	Rmrp/Rasl2-9/Rcl1/mt-Rnr1/mt-Rnr2/Ran/Rpp40/Xrn2/Gtpbp4/Nmd3/Imp4/Pop1/Dkc1/Wdr36/Imp3/Utp14b/Xrn1/Lsg1/Nxt2/Csnk2a1/Nol6/Gnl3/Utp4/Rexo1/Pwp2/Pop5/Gnl2/Nop10/Fbl
	mmu03010	Ribosome	137	0.176694	0.694062	0.998433	1	0.775958	Rpl3l/mt-Rnr1/Mrps12/Uba52/Mrpl15/mt-Rnr2/Mrpl17/Rpl5/Mrps2/Mrpl12/Mrpl3/Mrpl20/Mrps18c/Rpl9/Mrps10/Rps27a/Gm13194/Mrps7/Mrpl30/Mrpl11/Rps4x/Mrps18a/Rpl4/Mrps5/Rps2/Gm15501/Mrpl27/Mrpl13/Mrps9/Mrpl34/Rps16/Rps9/Rplp0/Rpl15/Rpl8/Mrpl9/Mrpl28/Mrpl35/Mrpl24/Rps3a1/Mrpl32/Mrpl2/Rpl22/Mrps17/Fau/Rplp2/Rpl30/Mrpl10/Rpl3/Rps13/Rpl18a/Rps14/Rps3/Mrpl14/Rps5/Rpl34-ps1/Rpl34/Mrpl16/Rps7/Rpl10a/Mrpl36/Rpl41…
	mmu00190	Oxidative phosphorylation	113	-0.17836	-0.607565	0.998819	1	0.775958	Atp6v0d2/Atp6v0e2/Cox6a2/Atp4a/Atp6v0a4/Cox4i2
	mmu05216	Thyroid cancer	37	-0.166109	-0.4746	0.998892	1	0.775958	Ccnd1/Trp53/Mapk3/Bax/Polk/Cdkn1a/Cdh1/Lef1
	mmu04910	Insulin signaling pathway	133	-0.179281	-0.622629	0.999067	1	0.775958	Gys1/Sh2b2/Trip10/Ppp1r3b/Acaca/Calm1/Cbl/Flot1/Mapk3/Pygb/Calm3/Prkab2/Pik3r3/Hk1/Hk3/Fasn/Prkar2b/Calml4/Ppp1r3d/Pik3cd/Pygm/Pck2/Srebf1/Slc2a4/Socs1/Gck/Irs4/Prkar1b/Hkdc1/Hk2/Shc2/Shc4
	mmu04936	Alcoholic liver disease	124	-0.174723	-0.601951	0.999417	1	0.775958	Ikbke/Map3k14/Fasn/C1qc/C1qa/Tlr4/C1qb/Scd2/Cpt1c/Srebf1/C3ar1/C5ar1/Fasl/Cd14/Mapk13/Tnf/Lef1/Cxcl2/Cxcl1/Cxcl3
	mmu04922	Glucagon signaling pathway	95	-0.166349	-0.554472	0.999699	1	0.775958	Gys1/Plcb3/Acaca/Calm1/Creb1/Sik1/Camk2d/Pygb/Cpt1b/Calm3/Prkab2/Ldhb/Plcb2/Itpr3/Calml4/Pygm/Pfkp/Cpt1c/Pck2/Pkm/Creb3l4/Gck/Creb5/Creb3l1/Camk2a/Adcy2
	mmu05014	Amyotrophic lateral sclerosis	329	-0.181279	-0.685362	0.999699	1	0.775958	Nos1/Cox8b/Kif5c/Tubb5/Dnah2/Nefh/Traf2/Itpr3/Tubb6/Apaf1/Bax/Tubb2a/Ddit3/Tuba1a/Eif2ak3/Dnah7b/Dnaic1/Tubb1/Cox7a1/Casp1/Gpx3/Gpx7/Bcl2/Nxf7/Grin2c/Ang4/Nupl1/Dnah5/Klc3/Casp12/Nos2/Mapk13/Cox6a2/Gpx8/Gpx2/Prph/Dnah7c/Nup210l/Dnah9/Tnf/Tubb4a/Tubb2b/Nrg1/Dnah1/Cox4i2/Nxf2/Dnaic2/Dnali1/Tubb3
	mmu04622	RIG-I-like receptor signaling pathway	52	-0.149862	-0.45541	0.999839	1	0.775958	Traf3/Rela/Nfkb1/Sike1/Il12b/Tkfc/Mapk12/Isg15/Nfkbia/Pin1rt1/Mapk11/Ikbke/Traf2/Map3k1/Cxcl10/Mapk13/Tnf
	mmu05016	Huntington disease	278	-0.176668	-0.659703	0.999882	1	0.775958	Tuba1b/Cox8b/Kif5c/Tubb5/Plcb2/Dnah2/Traf2/Bbc3/Tubb6/Apaf1/Bax/Tubb2a/Tuba1a/Tgm2/Dnah7b/Dnaic1/Slc25a4/Stx1a/Tubb1/Cox7a1/Ift57/Gpx3/Gpx7/Dlg4/Creb3l4/Creb5/Gria4/Gria3/Creb3l1/Dnah5/Klc3/Cacna1b/Cox6a2/Gpx8/Gpx2/Dnah7c/Dnah9/Tubb4a/Tubb2b/Dnah1/Cox4i2/Dnaic2/Dnali1/Tubb3
	mmu05012	Parkinson disease	233	0.161007	0.673581	0.999886	1	0.775958	Calml3/Psmd9/Map3k5/Slc39a12/Snca/Psmc1/Slc18a2/Mfn2/Psmd3/Psmb7/Itpr1/Psma5/Psmd13/Psmb4/Sncaip/Cox7a2l/Atp5b/Sdhd/Slc39a14/Ndufb9/Atp5a1/Psmd2/Slc18a1/Psmd14/Psmd4/Itpr2/Uba52/Psma6/Atp5g3/Tuba4a/Psmc3/Psmd1/Psma8/Adrm1/Plcg1/Gnai1/Psmd6/Sdha/Cyc1/Uqcrfs1/Psmd12/Ndufv1/Kif5a/Psmd7/Psmc4/Cox5a/Ndufs2/Psmb1/Adcy5/Psma7/Slc25a5/Sod1/Psmc2/Xbp1/Ndufb3/Psmc6/Ube2g1/Ndufs6/Slc39a8/Atp5d/Casp9/Uqcrc1/…
	mmu03040	Spliceosome	129	-0.124089	-0.429546	1	1	0.775958	Rnu2-10/Snw1/Hspa8/Prpf6/Rbm17/Dhx15/Snrpb/Hnrnpa1/Hspa1l/Hnrnpm/Thoc3/Snrnp200/Cdc5l/Sf3b2/Prpf18/Prpf8/Hspa1b/Slu7/U2af1/Ctnnbl1/Sf3a1/Sf3b6/Cdc40/Phf5a/Usp39/Wbp11/Prpf4/Prpf40a/Alyref/Hnrnpu/Dhx38/Ncbp1/Srsf4/Pcbp1/Dhx8/Pqbp1/Srsf5/Cherp/Cwc15/Dhx16/Zmat2/Ddx23/Smndc1/Lsm4/Sf3b1/Hnrnpk/Xab2/Rbm8a/Ddx5/Prpf38b/Eif4a3/Puf60/Srsf3/Aqr/Ddx42/Plrg1/Snu13/Sart1/Sf3b3/Ppie/Snrpe/U2surp/Snrpc/Rp9/Snr…
	mmu04120	Ubiquitin mediated proteolysis	139	-0.141914	-0.495434	1	1	0.775958	Uba52/Itch/Rhobtb2/Ube2e1/Cul4a/Rhobtb1/Ube3c/Fbxw8/Ubox5/Cul5/Trip12/Traf6/Mid1/Ube2g1/Ubr5/Cdc26/Cul3/Ube2q2/Ube2d3/Mgrn1/Trim37/Stub1/Ube4a/Rps27a/Ube4b/Keap1/Cul4b/Uba1/Ube3b/Ubb/Cdc27/Wwp1/Ddb1/Det1/Anapc1/Cul2/Birc6/Smurf2/Ube2k/Pias2/Ube2b/Ube2f/Ube2i/Ube2j2/Huwe1/Fbxw11/Pml/Herc4/Uba3/Ube2z/Herc2/Ube2g2/Cdc34/Xiap/Nedd4/Btrc/Wwp2/Rnf7/Pias4/Socs3/Ube2h/Anapc5/Ube2w/Ube2o/Pias1/Ube2r2/Uba2…
	mmu04141	Protein processing in endoplasmic reticulum	157	-0.121343	-0.429416	1	1	0.775958	Hyou1/Sec23b/Sec31a/Stt3a/Calr/Sec61g/Rpn1/Ssr2/Atf6b/Ppp1r15a/Ssr3/Pdia3/Erp29/Capn2/Capn1/Ddost/Dnajc10/Uggt2/Wfs1/Ssr1/Edem2/Tram1/Sec61b/Hspa2/Fbxo6/Ube2d1/Pdia6/Nfe2l2/Man1c1/Syvn1/Derl3/Traf2/Bax/Cryab/Bag2/Ddit3/Eif2ak3/Ckap4/Bcl2/Ube2d2b/Casp12/Calr4/Hspa1a
	mmu04211	Longevity regulating pathway	87	-0.14212	-0.468003	1	1	0.775958	Camk4/Prkab2/Adcy3/Pik3r3/Bax/Pik3cd/Adcy7/Creb3l4/Irs4/Creb5/Creb3l1/Adcy1/Adcy2
	mmu04714	Thermogenesis	209	-0.147796	-0.53844	1	1	0.775958	Cox7a1/Cpt1c/Adcy7/Prdm16/Creb3l4/Acsl6/Creb5/Creb3l1/Rps6ka6/Mapk13/Cox6a2/Adcy1/Cnr1/Cox4i2/Adcy2/Plin1/Bmp8b
	mmu04931	Insulin resistance	106	0.143434	0.542868	1	1	0.775958	Ppargc1b/Gys2/Ppara/Slc27a5/Cpt1a/Creb3l3/Slc27a1/Acacb/Slc27a2/Pck1/Foxo1/Ppargc1a/Ppp1cc/Irs1/Prkag2/Slc27a4/Mtor/Prkag3/Insr/Ppp1r3a/Nr1h3/Prkce/Pten/Akt2/Ppp1ca/Cd36/Prkcz/Crtc2/Pdpk1/Creb3/Prkaa2/Ptpn11/Ppp1cb/Agt
	mmu04932	Non-alcoholic fatty liver disease	145	0.156886	0.620692	1	1	0.775958	Adipoq/Cyp2e1/Ppara/Il6ra/Map3k5/Rxra/Adipor2/Cox7a2l/Sdhd/Cebpa/Mapk14/Ndufb9/Irs1/Prkag2/Itch/Prkag3/Sdha/Cyc1/Uqcrfs1/Ndufv1/Insr/Cox5a/Ndufs2/Nr1h3/Xbp1/Casp8/Ndufb3/Ndufs6/Akt2/Uqcrc1/Ndufb11/Cycs/Prkaa2/Ndufs1/Fos/Il1b/Uqcrh/Sdhb/Ndufb5/Mapk8/Adipor1/Ndufb8/Ndufa9/Ndufs7/Mlx/Cox7a2/Uqcrc2/Ndufb10/Ndufs3/Uqcr10/Irs2/Ndufab1/Ndufa4/Eif2s1
	mmu05208	Chemical carcinogenesis - reactive oxygen species	202	-0.141559	-0.514055	1	1	0.775958	Slc26a6/Ncf1/Nqo1/Mapk11/Ndufa4l2/Gstm2/Cbr1/Cox6b2/Mapk3/Nfe2l2/Prkcd/Cox8b/Pld1/Pik3r3/Pld2/Prkd1/Map3k14/Hmox1/Pik3cd/Gstm5/Cyp1b1/Ephx4/Ncf2/Gstm1/Slc25a4/Gsta4/Cox7a1/Cyba/Src/Gm10639/Lpo/Mapk13/Cox6a2/Mgst3/Cox4i2/Mgst2/Gstm3/Gsta1

## Sheet: 3 e
Male C57BL/6J mice were injected with AAV8-TBG-GFP or AAV8-TBG-AGXT (2x10¹¹ viral genomes per mouse) and placed on the MASH diet for 24 weeks prior to endpoint analyses. qRT-PCR validation of selected FAO-related DEGs relative to Gapdh in livers from mice treated with AAV8-GFP (n=8) or AAV8-AGXT (n=6).
			AAV8-GFP								AAV8-AGXT
		Ppara	0.67	1.41	0.9	1.03	1.09	0.82	0.96	1.12	2.24	1.27	2.29	2.26	1.65	1.04
		Cpt1a	0.77	1.37	1.09	1.16	1.09	0.79	0.63	1.1	1.65	1.09	1.69	1.87	1.48	1.1
		Acadm	0.62	1.16	1.14	0.92	1.15	0.71	0.9	1.4	2.13	0.92	1.97	2.42	1.35	0.94
		Acadl	0.75	1.23	1.17	1.05	1.11	0.76	0.78	1.15	2.11	1.05	1.6	1.97	1.37	1.04
		Acadvl	0.71	1.17	1.26	1.1	1.09	0.76	0.78	1.14	1.71	1.09	1.6	2.05	1.45	1.09
		Acox1	0.78	1.36	1.12	1.06	1.04	0.67	0.67	1.3	2	1.19	1.53	1.97	1.57	0.97
		Hadha	0.84	1.5	1.03	0.89	1.14	0.76	0.72	1.13	2.03	1.14	1.87	2.09	1.27	1.1
		Hadhb	0.74	1.26	1.01	1.1	1.2	0.78	0.76	1.15	2.04	1	1.5	1.91	1.48	1.13
		Acaa2	0.77	1.26	1.09	1.03	1.07	0.81	0.9	1.06	1.99	1.16	1.74	1.67	1.5	1
		Eci1	0.8	1.14	1.17	1.06	1.17	0.74	0.73	1.19	1.77	1.11	1.73	2.19	1.47	1.11
		Eci2	0.75	1.73	1.15	0.86	1.06	0.64	0.71	1.1	1.99	1.12	1.82	2	1.35	1.19
		Acsl1	0.84	2.07	1.02	0.98	1.06	0.41	0.53	1.09	2.33	1.17	2.19	2.27	1.09	1.08

## Sheet: 3g
Male C57BL/6J mice were injected with AAV8-TBG-GFP or AAV8-TBG-AGXT (2x10¹¹ viral genomes per mouse) and placed on the MASH diet for 24 weeks prior to endpoint analyses. Liver samples were collected from mice treated with AAV8-GFP (n=8) or AAV8-AGXT (n=6) and stained with Oil Red O and Harris Hematoxylin nuclear counterstain. Percent-positive Oil Red O area was calculated.
		AAV8-GFP	AAV8-AGXT
		22.104	18.3
		21.066	15.038
		17.236	13.719
		18.662	9.086
		14.899	13.318
		19.389	16.836
		18.666
		19.469

## Sheet: 3h
Male C57BL/6J mice were injected with AAV8-TBG-GFP or AAV8-TBG-AGXT (2x10¹¹ viral genomes per mouse) and placed on the MASH diet for 24 weeks prior to endpoint analyses. Principal component analysis was performed based on untargeted lipidomics of livers from mice treated with AAV8-GFP or AAV8-AGXT (n=5).
	ID	LipidMolec	LipidMolecGroup	ClassKey	SubClassKey	FAKey	FAGroupKey	CalcMass	BaseRt	MolFormula	MainIon	IonCnt	IsoCnt	PDBCnt	TotalSmpIDRate(%)	TotalGrade	OrgMeanArea[s1]	OrgMeanHeight[s1]	OrgMaxArea[s1]	OrgMaxHeight[s1]	OrgMedArea[s1]	OrgMedHeight[s1]	OrgAreaStd[s1]	OrgHeightStd[s1]	OrgAreaRsd(%)[s1]	OrgHeightRsd(%)[s1]	MeanArea[s1]	MeanHeight[s1]	MaxArea[s1]	MaxHeight[s1]	MedArea[s1]	MedHeight[s1]	MedSumArea[s1]	AreaStd[s1]	HeightStd[s1]	AreaRsd(%)[s1]	HeightRsd(%)[s1]	MeanConc[s1]	MaxConc[s1]	MedConc[s1]	OrgMeanArea[s10]	OrgMeanHeight[s10]	OrgMaxArea[s10]	OrgMaxHeight[s10]	OrgMedArea[s10]	OrgMedHeight[s10]	OrgAreaStd[s10]	OrgHeightStd[s10]	OrgAreaRsd(%)[s10]
	1	LPI(16:0)	LPI(16:0)	LPI	monoacyl	(16:0)	(16:0)	572.296	3.9201	C25 H49 O12 P1	M-H	1	1	1	71.43	A	297700	771720	297700	771720	297700	771720	NaN	NaN	NaN	NaN	297700	771720	297700	771720	297700	771720	771720	0	0	0	0	NaN	NaN	NaN	224860	609660	224860	609660	224860	609660	NaN	NaN	NaN
	10	LPS(18:1)	LPS(18:1)	LPS	monoacyl	(18:1)	(18:1)	523.291	4.5802	C24 H46 N1 O9 P1	M+H	2	1	1	28.57	A	262450	369930	262450	369930	262450	369930	NaN	NaN	NaN	NaN	262450	369930	262450	369930	262450	369930	369930	0	0	0	0	NaN	NaN	NaN	569900	1135500	569900	1135500	569900	1135500	NaN	NaN	NaN
	1000	DG(18:0_20:3)	DG(38:3)	DG	diacyl	(18:0_20:3)	(38:3)	646.554	36.8758	C41 H74 O5	M+NH4	2	4	1	42.86	A	434120	1204100	434120	1204100	434120	1204100	NaN	NaN	NaN	NaN	434120	1204100	434120	1204100	434120	1204100	1204100	0	0	0	0	NaN	NaN	NaN	272510	699640	272510	699640	272510	699640	NaN	NaN	NaN
	1002	TG(8:0_18:1_18:1)	TG(44:2)	TG	triacyl	(8:0_18:1_18:1)	(44:2)	746.642	42.0484	C47 H86 O6	M+NH4	1	12	0	14.29	A	1459800	4656800	1459800	4656800	1459800	4656800	NaN	NaN	NaN	NaN	1459800	4656800	1459800	4656800	1459800	4656800	4656800	0	0	0	0	NaN	NaN	NaN	4075400	8044300	4075400	8044300	4075400	8044300	NaN	NaN	NaN
	1004	PE(18:2_22:6)	PE(40:8)	PE	diacyl	(18:2_22:6)	(40:8)	787.515	23.2156	C45 H74 N1 O8 P1	M+H	1	4	2	35.71	A	2031700	3220400	2031700	3220400	2031700	3220400	NaN	NaN	NaN	NaN	2031700	3220400	2031700	3220400	2031700	3220400	3220400	0	0	0	0	NaN	NaN	NaN	2848800	2974000	2848800	2974000	2848800	2974000	NaN	NaN	NaN
	1005	PC(18:1_18:2)	PC(36:3)	PC	diacyl	(18:1_18:2)	(36:3)	783.578	26.6715	C44 H82 N1 O8 P1	M+H	2	3	20	28.57	A	248100000	541510000	248100000	541510000	248100000	541510000	NaN	NaN	NaN	NaN	248100000	541510000	248100000	541510000	248100000	541510000	541510000	0	0	0	0	NaN	NaN	NaN	411550000	483120000	411550000	483120000	411550000	483120000	NaN	NaN	NaN
	1007	TG(16:0_12:1_16:1)	TG(44:2)	TG	triacyl	(16:0_12:1_16:1)	(44:2)	746.642	42.2418	C47 H86 O6	M+NH4	1	12	0	42.86	A	1080900	3447900	1080900	3447900	1080900	3447900	NaN	NaN	NaN	NaN	1080900	3447900	1080900	3447900	1080900	3447900	3447900	0	0	0	0	NaN	NaN	NaN	4075400	8044300	4075400	8044300	4075400	8044300	NaN	NaN	NaN
	1008	PE(18:2_22:6)	PE(40:8)	PE	diacyl	(18:2_22:6)	(40:8)	787.515	23.3136	C45 H74 N1 O8 P1	M+H	2	4	2	57.14	A	2031700	3220400	2031700	3220400	2031700	3220400	NaN	NaN	NaN	NaN	2031700	3220400	2031700	3220400	2031700	3220400	3220400	0	0	0	0	NaN	NaN	NaN	1411900	2927600	1411900	2927600	1411900	2927600	NaN	NaN	NaN
	1011	TG(10:0_16:0_18:2)	TG(44:2)	TG	triacyl	(10:0_16:0_18:2)	(44:2)	746.642	42.3987	C47 H86 O6	M+NH4	1	12	0	21.43	A	958480	3056300	958480	3056300	958480	3056300	NaN	NaN	NaN	NaN	958480	3056300	958480	3056300	958480	3056300	3056300	0	0	0	0	NaN	NaN	NaN	3041300	10555000	3041300	10555000	3041300	10555000	NaN	NaN	NaN
	1013	PC(16:0_20:3)	PC(36:3)	PC	diacyl	(16:0_20:3)	(36:3)	783.578	27.7956	C44 H82 N1 O8 P1	M+H	2	3	20	35.71	A	33676000	83819000	33676000	83819000	33676000	83819000	NaN	NaN	NaN	NaN	33676000	83819000	33676000	83819000	33676000	83819000	83819000	0	0	0	0	NaN	NaN	NaN	22866000	40489000	22866000	40489000	22866000	40489000	NaN	NaN	NaN
	1015	TG(16:0_12:1_16:1)	TG(44:2)	TG	triacyl	(16:0_12:1_16:1)	(44:2)	746.642	42.6669	C47 H86 O6	M+NH4	1	12	0	21.43	A	583130	1859400	583130	1859400	583130	1859400	NaN	NaN	NaN	NaN	583130	1859400	583130	1859400	583130	1859400	1859400	0	0	0	0	NaN	NaN	NaN	1289700	2545800	1289700	2545800	1289700	2545800	NaN	NaN	NaN
	1016	PE(18:2_22:6)	PE(40:8)	PE	diacyl	(18:2_22:6)	(40:8)	787.515	23.5604	C45 H74 N1 O8 P1	M+H	1	4	2	7.14	A	1361600	5294700	1361600	5294700	1361600	5294700	NaN	NaN	NaN	NaN	1361600	5294700	1361600	5294700	1361600	5294700	5294700	0	0	0	0	NaN	NaN	NaN	2502900	8611100	2502900	8611100	2502900	8611100	NaN	NaN	NaN
	1017	DG(18:1_22:5)	DG(40:6)	DG	diacyl	(18:1_22:5)	(40:6)	668.538	29.9425	C43 H72 O5	M+NH4	1	3	1	7.14	B	599080	1223700	599080	1223700	599080	1223700	NaN	NaN	NaN	NaN	599080	1223700	599080	1223700	599080	1223700	1223700	0	0	0	0	NaN	NaN	NaN	289750	548850	289750	548850	289750	548850	NaN	NaN	NaN
	1018	DG(18:1_22:5)	DG(40:6)	DG	diacyl	(18:1_22:5)	(40:6)	668.538	30.9277	C43 H72 O5	M+NH4	1	3	1	50	A	2384400	4870300	2384400	4870300	2384400	4870300	NaN	NaN	NaN	NaN	2384400	4870300	2384400	4870300	2384400	4870300	4870300	0	0	0	0	NaN	NaN	NaN	3012300	5707500	3012300	5707500	3012300	5707500	NaN	NaN	NaN
	102	LPE(18:2)	LPE(18:2)	LPE	monoacyl	(18:2)	(18:2)	477.286	3.8775	C23 H44 N1 O7 P1	M+H	1	1	2	7.14	A	133640	306860	133640	306860	133640	306860	NaN	NaN	NaN	NaN	133640	306860	133640	306860	133640	306860	306860	0	0	0	0	NaN	NaN	NaN	835500	2401500	835500	2401500	835500	2401500	NaN	NaN	NaN
	1020	DG(18:1_22:5)	DG(40:6)	DG	diacyl	(18:1_22:5)	(40:6)	668.538	31.9289	C43 H72 O5	M+NH4	1	3	1	57.14	A	2801500	5720700	2801500	5720700	2801500	5720700	NaN	NaN	NaN	NaN	2801500	5720700	2801500	5720700	2801500	5720700	5720700	0	0	0	0	NaN	NaN	NaN	2160200	4091800	2160200	4091800	2160200	4091800	NaN	NaN	NaN
	1021	DG(18:0_22:6)	DG(40:6)	DG	diacyl	(18:0_22:6)	(40:6)	668.538	33.459	C43 H72 O5	M+NH4	1	3	1	28.57	A	715080	2020200	715080	2020200	715080	2020200	NaN	NaN	NaN	NaN	715080	2020200	715080	2020200	715080	2020200	2020200	0	0	0	0	NaN	NaN	NaN	646740	1808500	646740	1808500	646740	1808500	NaN	NaN	NaN
	1025	TG(4:0_16:0_22:6)+OO:(s)	TG(42:6)+OO:(s)	TG	triacyl	(4:0_16:0_22:6)+OO:(s)	(42:6)+OO:(s)	742.538	24.5542	C45 H74 O8	M+Na	1	2	0	7.14	A	18163000	160270000	18163000	160270000	18163000	160270000	NaN	NaN	NaN	NaN	18163000	160270000	18163000	160270000	18163000	160270000	160270000	0	0	0	0	NaN	NaN	NaN	63006000	203180000	63006000	203180000	63006000	203180000	NaN	NaN	NaN
	1030	TG(10:0_16:0_18:1)	TG(44:1)	TG	triacyl	(10:0_16:0_18:1)	(44:1)	748.658	43.5368	C47 H88 O6	M+NH4	1	1	0	85.71	A	3204400	11836000	3204400	11836000	3204400	11836000	NaN	NaN	NaN	NaN	3204400	11836000	3204400	11836000	3204400	11836000	11836000	0	0	0	0	NaN	NaN	NaN	2547800	10683000	2547800	10683000	2547800	10683000	NaN	NaN	NaN
	1032	DG(20:0_18:1)	DG(38:1)	DG	diacyl	(20:0_18:1)	(38:1)	650.585	37.1989	C41 H78 O5	M+NH4	1	1	1	7.14	A	162560	1479900	162560	1479900	162560	1479900	NaN	NaN	NaN	NaN	162560	1479900	162560	1479900	162560	1479900	1479900	0	0	0	0	NaN	NaN	NaN	89034	1071200	89034	1071200	89034	1071200	NaN	NaN	NaN
	1034	DG(20:0_18:1)	DG(38:1)	DG	diacyl	(20:0_18:1)	(38:1)	650.585	37.3087	C41 H78 O5	M+NH4	1	1	1	14.29	B	162560	1479900	162560	1479900	162560	1479900	NaN	NaN	NaN	NaN	162560	1479900	162560	1479900	162560	1479900	1479900	0	0	0	0	NaN	NaN	NaN	89034	1071200	89034	1071200	89034	1071200	NaN	NaN	NaN
	1035	DG(20:0_18:1)	DG(38:1)	DG	diacyl	(20:0_18:1)	(38:1)	650.585	37.5985	C41 H78 O5	M+NH4	1	1	1	42.86	B	1660300	8392400	1660300	8392400	1660300	8392400	NaN	NaN	NaN	NaN	1660300	8392400	1660300	8392400	1660300	8392400	8392400	0	0	0	0	NaN	NaN	NaN	1921500	7710000	1921500	7710000	1921500	7710000	NaN	NaN	NaN
	1037	TG(12:1_16:1_18:2)	TG(46:4)	TG	triacyl	(12:1_16:1_18:2)	(46:4)	770.642	40.8708	C49 H86 O6	M+NH4	1	7	0	28.57	A	419770	1074100	419770	1074100	419770	1074100	NaN	NaN	NaN	NaN	419770	1074100	419770	1074100	419770	1074100	1074100	0	0	0	0	NaN	NaN	NaN	985910	2393400	985910	2393400	985910	2393400	NaN	NaN	NaN
	1038	DG(20:0_18:1)	DG(38:1)	DG	diacyl	(20:0_18:1)	(38:1)	650.585	40.1733	C41 H78 O5	M+Na	1	1	1	92.86	A	421710	1459500	421710	1459500	421710	1459500	NaN	NaN	NaN	NaN	421710	1459500	421710	1459500	421710	1459500	1459500	0	0	0	0	NaN	NaN	NaN	608980	2164600	608980	2164600	608980	2164600	NaN	NaN	NaN
	1039	PC(18:1_18:1)	PC(36:2)	PC	diacyl	(18:1_18:1)	(36:2)	785.593	28.7286	C44 H84 N1 O8 P1	M+H	2	4	40	92.86	A	162120000	298390000	162120000	298390000	162120000	298390000	NaN	NaN	NaN	NaN	162120000	298390000	162120000	298390000	162120000	298390000	298390000	0	0	0	0	NaN	NaN	NaN	166650000	287300000	166650000	287300000	166650000	287300000	NaN	NaN	NaN
	104	LPE(18:2)	LPE(18:2)	LPE	monoacyl	(18:2)	(18:2)	477.286	4.1589	C23 H44 N1 O7 P1	M+H	1	1	2	7.14	A	229550	527070	229550	527070	229550	527070	NaN	NaN	NaN	NaN	229550	527070	229550	527070	229550	527070	527070	0	0	0	0	NaN	NaN	NaN	1811100	3888800	1811100	3888800	1811100	3888800	NaN	NaN	NaN
	1041	PE(18:1_22:6)	PE(40:7)	PE	diacyl	(18:1_22:6)	(40:7)	789.531	25.0257	C45 H76 N1 O8 P1	M+H	2	2	2	100	A	43141000	52414000	43141000	52414000	43141000	52414000	NaN	NaN	NaN	NaN	43141000	52414000	43141000	52414000	43141000	52414000	52414000	0	0	0	0	NaN	NaN	NaN	40105000	84000000	40105000	84000000	40105000	84000000	NaN	NaN	NaN
	1042	DG(18:1_22:6)	DG(40:7)	DG	diacyl	(18:1_22:6)	(40:7)	666.522	29.7066	C43 H70 O5	M+NH4	1	1	1	100	A	5341900	12274000	5341900	12274000	5341900	12274000	NaN	NaN	NaN	NaN	5341900	12274000	5341900	12274000	5341900	12274000	12274000	0	0	0	0	NaN	NaN	NaN	6311400	13804000	6311400	13804000	6311400	13804000	NaN	NaN	NaN
	1043	TG(12:1_16:1_18:2)	TG(46:4)	TG	triacyl	(12:1_16:1_18:2)	(46:4)	770.642	41.0578	C49 H86 O6	M+NH4	1	7	0	7.14	A	654290	1074100	654290	1074100	654290	1074100	NaN	NaN	NaN	NaN	654290	1074100	654290	1074100	654290	1074100	1074100	0	0	0	0	NaN	NaN	NaN	827310	2393400	827310	2393400	827310	2393400	NaN	NaN	NaN
	1044	TG(12:1_16:1_18:2)	TG(46:4)	TG	triacyl	(12:1_16:1_18:2)	(46:4)	770.642	41.2474	C49 H86 O6	M+NH4	1	7	0	50	A	764290	1355200	764290	1355200	764290	1355200	NaN	NaN	NaN	NaN	764290	1355200	764290	1355200	764290	1355200	1355200	0	0	0	0	NaN	NaN	NaN	2822600	3929500	2822600	3929500	2822600	3929500	NaN	NaN	NaN
	1045	PC(18:0_18:2)	PC(36:2)	PC	diacyl	(18:0_18:2)	(36:2)	785.593	29.4023	C44 H84 N1 O8 P1	M+H	2	4	40	57.14	A	229010000	421490000	229010000	421490000	229010000	421490000	NaN	NaN	NaN	NaN	229010000	421490000	229010000	421490000	229010000	421490000	421490000	0	0	0	0	NaN	NaN	NaN	406520000	700850000	406520000	700850000	406520000	700850000	NaN	NaN	NaN
	1047	DG(18:1_22:6)	DG(40:7)	DG	diacyl	(18:1_22:6)	(40:7)	666.522	30.4769	C43 H70 O5	M+NH4	1	1	1	28.57	A	940510	2160200	940510	2160200	940510	2160200	NaN	NaN	NaN	NaN	940510	2160200	940510	2160200	940510	2160200	2160200	0	0	0	0	NaN	NaN	NaN	1616500	3535300	1616500	3535300	1616500	3535300	NaN	NaN	NaN
	1048	TG(12:1_16:1_18:2)	TG(46:4)	TG	triacyl	(12:1_16:1_18:2)	(46:4)	770.642	41.3844	C49 H86 O6	M+NH4	1	7	0	14.29	A	529650	1355200	529650	1355200	529650	1355200	NaN	NaN	NaN	NaN	529650	1355200	529650	1355200	529650	1355200	1355200	0	0	0	0	NaN	NaN	NaN	1992600	3929500	1992600	3929500	1992600	3929500	NaN	NaN	NaN
	1049	TG(14:0_16:1_16:3)	TG(46:4)	TG	triacyl	(14:0_16:1_16:3)	(46:4)	770.642	41.6331	C49 H86 O6	M+NH4	1	7	0	21.43	A	846430	1733500	846430	1733500	846430	1733500	NaN	NaN	NaN	NaN	846430	1733500	846430	1733500	846430	1733500	1733500	0	0	0	0	NaN	NaN	NaN	633110	1831600	633110	1831600	633110	1831600	NaN	NaN	NaN
	105	PC(14:0_16:1)	PC(30:1)	PC	diacyl	(14:0_16:1)	(30:1)	703.515	21.0585	C38 H74 N1 O8 P1	M+H	2	3	2	92.86	A	720780	1365000	720780	1365000	720780	1365000	NaN	NaN	NaN	NaN	720780	1365000	720780	1365000	720780	1365000	1365000	0	0	0	0	NaN	NaN	NaN	727020	1058600	727020	1058600	727020	1058600	NaN	NaN	NaN
	1050	PC(18:0_18:2)	PC(36:2)	PC	diacyl	(18:0_18:2)	(36:2)	785.593	29.5706	C44 H84 N1 O8 P1	M+H	2	4	40	50	A	400340000	421490000	400340000	421490000	400340000	421490000	NaN	NaN	NaN	NaN	400340000	421490000	400340000	421490000	400340000	421490000	421490000	0	0	0	0	NaN	NaN	NaN	406520000	700850000	406520000	700850000	406520000	700850000	NaN	NaN	NaN
	1051	TG(16:1_16:1_14:2)	TG(46:4)	TG	triacyl	(16:1_16:1_14:2)	(46:4)	770.642	41.7394	C49 H86 O6	M+NH4	1	7	0	14.29	A	846430	1733500	846430	1733500	846430	1733500	NaN	NaN	NaN	NaN	846430	1733500	846430	1733500	846430	1733500	1733500	0	0	0	0	NaN	NaN	NaN	633110	1831600	633110	1831600	633110	1831600	NaN	NaN	NaN
	1052	PE(18:1_22:6)	PE(40:7)	PE	diacyl	(18:1_22:6)	(40:7)	789.531	25.2333	C45 H76 N1 O8 P1	M+H	1	2	2	28.57	A	22749000	52414000	22749000	52414000	22749000	52414000	NaN	NaN	NaN	NaN	22749000	52414000	22749000	52414000	22749000	52414000	52414000	0	0	0	0	NaN	NaN	NaN	4113900	8616700	4113900	8616700	4113900	8616700	NaN	NaN	NaN
	1054	TG(12:1_16:1_18:2)	TG(46:4)	TG	triacyl	(12:1_16:1_18:2)	(46:4)	770.642	41.9171	C49 H86 O6	M+NH4	1	7	0	14.29	A	168150	430250	168150	430250	168150	430250	NaN	NaN	NaN	NaN	168150	430250	168150	430250	168150	430250	430250	0	0	0	0	NaN	NaN	NaN	1022900	1763200	1022900	1763200	1022900	1763200	NaN	NaN	NaN
	1055	PE(18:1_22:6)	PE(40:7)	PE	diacyl	(18:1_22:6)	(40:7)	789.531	25.6162	C45 H76 N1 O8 P1	M+H	2	2	2	50	A	6010700	13848000	6010700	13848000	6010700	13848000	NaN	NaN	NaN	NaN	6010700	13848000	6010700	13848000	6010700	13848000	13848000	0	0	0	0	NaN	NaN	NaN	16485000	34529000	16485000	34529000	16485000	34529000	NaN	NaN	NaN
	1057	DG(18:1_22:4)	DG(40:5)	DG	diacyl	(18:1_22:4)	(40:5)	670.554	33.2475	C43 H74 O5	M+NH4	1	2	1	100	A	3174100	7487300	3174100	7487300	3174100	7487300	NaN	NaN	NaN	NaN	3174100	7487300	3174100	7487300	3174100	7487300	7487300	0	0	0	0	NaN	NaN	NaN	1554600	3764900	1554600	3764900	1554600	3764900	NaN	NaN	NaN
	1058	PC(18:0_18:2)	PC(36:2)	PC	diacyl	(18:0_18:2)	(36:2)	785.593	29.6681	C44 H84 N1 O8 P1	M+H	2	4	40	42.86	A	170940000	314530000	170940000	314530000	170940000	314530000	NaN	NaN	NaN	NaN	170940000	314530000	170940000	314530000	170940000	314530000	314530000	0	0	0	0	NaN	NaN	NaN	406520000	700850000	406520000	700850000	406520000	700850000	NaN	NaN	NaN
	1059	PE(18:1_22:6)	PE(40:7)	PE	diacyl	(18:1_22:6)	(40:7)	789.531	25.7393	C45 H76 N1 O8 P1	M+H	2	2	2	28.57	A	15736000	22376000	15736000	22376000	15736000	22376000	NaN	NaN	NaN	NaN	15736000	22376000	15736000	22376000	15736000	22376000	22376000	0	0	0	0	NaN	NaN	NaN	26773000	34529000	26773000	34529000	26773000	34529000	NaN	NaN	NaN
	1061	PE(18:1_22:6)	PE(40:7)	PE	diacyl	(18:1_22:6)	(40:7)	789.531	25.8609	C45 H76 N1 O8 P1	M+H	2	2	2	28.57	A	9711800	22376000	9711800	22376000	9711800	22376000	NaN	NaN	NaN	NaN	9711800	22376000	9711800	22376000	9711800	22376000	22376000	0	0	0	0	NaN	NaN	NaN	10259000	21488000	10259000	21488000	10259000	21488000	NaN	NaN	NaN
	1063	TG(10:0_18:1_18:2)	TG(46:3)	TG	triacyl	(10:0_18:1_18:2)	(46:3)	772.658	40.874	C49 H88 O6	M+NH4	1	12	0	7.14	B	449470	803550	449470	803550	449470	803550	NaN	NaN	NaN	NaN	449470	803550	449470	803550	449470	803550	803550	0	0	0	0	NaN	NaN	NaN	200480	581140	200480	581140	200480	581140	NaN	NaN	NaN
	1064	TG(10:0_18:1_18:2)	TG(46:3)	TG	triacyl	(10:0_18:1_18:2)	(46:3)	772.658	41.0455	C49 H88 O6	M+NH4	1	12	0	7.14	B	182260	391100	182260	391100	182260	391100	NaN	NaN	NaN	NaN	182260	391100	182260	391100	182260	391100	391100	0	0	0	0	NaN	NaN	NaN	403060	586200	403060	586200	403060	586200	NaN	NaN	NaN
	1065	TG(10:0_18:0_18:3)	TG(46:3)	TG	triacyl	(10:0_18:0_18:3)	(46:3)	772.658	41.2555	C49 H88 O6	M+NH4	1	12	0	7.14	B	228320	391100	228320	391100	228320	391100	NaN	NaN	NaN	NaN	228320	391100	228320	391100	228320	391100	391100	0	0	0	0	NaN	NaN	NaN	202220	586200	202220	586200	202220	586200	NaN	NaN	NaN
	1066	PE(18:1_22:6)	PE(40:7)	PE	diacyl	(18:1_22:6)	(40:7)	789.531	26.0282	C45 H76 N1 O8 P1	M+H	1	2	2	7.14	A	12541000	34388000	12541000	34388000	12541000	34388000	NaN	NaN	NaN	NaN	12541000	34388000	12541000	34388000	12541000	34388000	34388000	0	0	0	0	NaN	NaN	NaN	16672000	56725000	16672000	56725000	16672000	56725000	NaN	NaN	NaN
	1067	TG(14:1_16:1_16:1)	TG(46:3)	TG	triacyl	(14:1_16:1_16:1)	(46:3)	772.658	42.156	C49 H88 O6	M+NH4	1	12	1	28.57	A	5367400	6883300	5367400	6883300	5367400	6883300	NaN	NaN	NaN	NaN	5367400	6883300	5367400	6883300	5367400	6883300	6883300	0	0	0	0	NaN	NaN	NaN	9326300	12961000	9326300	12961000	9326300	12961000	NaN	NaN	NaN
	1071	TG(14:1_16:1_16:1)	TG(46:3)	TG	triacyl	(14:1_16:1_16:1)	(46:3)	772.658	42.3051	C49 H88 O6	M+NH4	1	12	1	21.43	A	5367400	6883300	5367400	6883300	5367400	6883300	NaN	NaN	NaN	NaN	5367400	6883300	5367400	6883300	5367400	6883300	6883300	0	0	0	0	NaN	NaN	NaN	9326300	12961000	9326300	12961000	9326300	12961000	NaN	NaN	NaN
	1072	TG(12:1_16:1_18:1)	TG(46:3)	TG	triacyl	(12:1_16:1_18:1)	(46:3)	772.658	42.4286	C49 H88 O6	M+NH4	1	12	0	42.86	A	6111600	8024700	6111600	8024700	6111600	8024700	NaN	NaN	NaN	NaN	6111600	8024700	6111600	8024700	6111600	8024700	8024700	0	0	0	0	NaN	NaN	NaN	6355800	8832700	6355800	8832700	6355800	8832700	NaN	NaN	NaN
	1074	PE(18:1_22:5)	PE(40:6)	PE	diacyl	(18:1_22:5)	(40:6)	791.547	26.149	C45 H78 N1 O8 P1	M-H	1	5	0	7.14	A	134650	309010	134650	309010	134650	309010	NaN	NaN	NaN	NaN	134650	309010	134650	309010	134650	309010	309010	0	0	0	0	NaN	NaN	NaN	118770	275630	118770	275630	118770	275630	NaN	NaN	NaN
	1075	PE(22:5_18:1)	PE(40:6)	PE	diacyl	(22:5_18:1)	(40:6)	791.547	26.7958	C45 H78 N1 O8 P1	M+H	1	5	0	7.14	B	6260400	16694000	6260400	16694000	6260400	16694000	NaN	NaN	NaN	NaN	6260400	16694000	6260400	16694000	6260400	16694000	16694000	0	0	0	0	NaN	NaN	NaN	2998500	13304000	2998500	13304000	2998500	13304000	NaN	NaN	NaN
	1076	PE(20:4_20:2)	PE(40:6)	PE	diacyl	(20:4_20:2)	(40:6)	791.547	26.98	C45 H78 N1 O8 P1	M+H	1	5	2	7.14	B	6195400	16694000	6195400	16694000	6195400	16694000	NaN	NaN	NaN	NaN	6195400	16694000	6195400	16694000	6195400	16694000	16694000	0	0	0	0	NaN	NaN	NaN	3945300	13304000	3945300	13304000	3945300	13304000	NaN	NaN	NaN
	1077	PE(18:1_22:5)	PE(40:6)	PE	diacyl	(18:1_22:5)	(40:6)	791.547	27.2994	C45 H78 N1 O8 P1	M+H	2	5	0	78.57	A	6430100	14419000	6430100	14419000	6430100	14419000	NaN	NaN	NaN	NaN	6430100	14419000	6430100	14419000	6430100	14419000	14419000	0	0	0	0	NaN	NaN	NaN	4598400	9477600	4598400	9477600	4598400	9477600	NaN	NaN	NaN
	108	SM(d18:1_14:0)	SM(d32:1)	SM	dihydrosphingomyelins	(d18:1_14:0)	(d32:1)	674.536	20.1753	C37 H75 N2 O6 P1	M+H	2	2	0	100	A	403910	965370	403910	965370	403910	965370	NaN	NaN	NaN	NaN	403910	965370	403910	965370	403910	965370	965370	0	0	0	0	NaN	NaN	NaN	237960	588970	237960	588970	237960	588970	NaN	NaN	NaN
	1083	PC(18:0_18:1)	PC(36:1)	PC	diacyl	(18:0_18:1)	(36:1)	787.609	32.1144	C44 H86 N1 O8 P1	M+Na	1	3	10	7.14	A	4023100	8772800	4023100	8772800	4023100	8772800	NaN	NaN	NaN	NaN	4023100	8772800	4023100	8772800	4023100	8772800	8772800	0	0	0	0	NaN	NaN	NaN	2835300	5506700	2835300	5506700	2835300	5506700	NaN	NaN	NaN
	1085	DG(20:1_20:2)	DG(40:3)	DG	diacyl	(20:1_20:2)	(40:3)	674.585	34.9627	C43 H78 O5	M+NH4	1	4	1	50	A	2678600	6809800	2678600	6809800	2678600	6809800	NaN	NaN	NaN	NaN	2678600	6809800	2678600	6809800	2678600	6809800	6809800	0	0	0	0	NaN	NaN	NaN	2322400	5009200	2322400	5009200	2322400	5009200	NaN	NaN	NaN
	1086	TG(12:1_16:1_18:1)	TG(46:3)	TG	triacyl	(12:1_16:1_18:1)	(46:3)	772.658	42.6415	C49 H88 O6	M+NH4	1	12	0	35.71	A	5297800	8024700	5297800	8024700	5297800	8024700	NaN	NaN	NaN	NaN	5297800	8024700	5297800	8024700	5297800	8024700	8024700	0	0	0	0	NaN	NaN	NaN	11693000	25992000	11693000	25992000	11693000	25992000	NaN	NaN	NaN
	1087	PE(18:1_22:5)	PE(40:6)	PE	diacyl	(18:1_22:5)	(40:6)	791.547	27.9614	C45 H78 N1 O8 P1	M+H	2	5	0	78.57	A	2913600	6531300	2913600	6531300	2913600	6531300	NaN	NaN	NaN	NaN	2913600	6531300	2913600	6531300	2913600	6531300	6531300	0	0	0	0	NaN	NaN	NaN	4150000	8556100	4150000	8556100	4150000	8556100	NaN	NaN	NaN
	1088	DG(22:1_18:2)	DG(40:3)	DG	diacyl	(22:1_18:2)	(40:3)	674.585	35.1912	C43 H78 O5	M+NH4	1	4	1	21.43	A	1627000	4136300	1627000	4136300	1627000	4136300	NaN	NaN	NaN	NaN	1627000	4136300	1627000	4136300	1627000	4136300	4136300	0	0	0	0	NaN	NaN	NaN	1496400	5772700	1496400	5772700	1496400	5772700	NaN	NaN	NaN
	1089	DG(18:1_22:2)	DG(40:3)	DG	diacyl	(18:1_22:2)	(40:3)	674.585	35.7325	C43 H78 O5	M+NH4	1	4	1	28.57	A	867940	2205800	867940	2205800	867940	2205800	NaN	NaN	NaN	NaN	867940	2205800	867940	2205800	867940	2205800	2205800	0	0	0	0	NaN	NaN	NaN	1185900	1573500	1185900	1573500	1185900	1573500	NaN	NaN	NaN
	109	PE(O-16:0_20:4)	PE(O-36:4)	PE	alkyl-acyl	(O-16:0_20:4)	(O-36:4)	725.536	28.0435	C41 H76 N1 O7 P1	M-H	1	2	0	7.14	B	96151	299830	96151	299830	96151	299830	NaN	NaN	NaN	NaN	96151	299830	96151	299830	96151	299830	299830	0	0	0	0	NaN	NaN	NaN	35033	111220	35033	111220	35033	111220	NaN	NaN	NaN
	1090	DG(18:1_22:2)	DG(40:3)	DG	diacyl	(18:1_22:2)	(40:3)	674.585	37.3982	C43 H78 O5	M+NH4	1	4	1	42.86	A	1462200	4332300	1462200	4332300	1462200	4332300	NaN	NaN	NaN	NaN	1462200	4332300	1462200	4332300	1462200	4332300	4332300	0	0	0	0	NaN	NaN	NaN	731290	1909300	731290	1909300	731290	1909300	NaN	NaN	NaN
	1092	PE(18:1_22:5)	PE(40:6)	PE	diacyl	(18:1_22:5)	(40:6)	791.547	28.3298	C45 H78 N1 O8 P1	M-H	1	5	0	7.14	A	2794300	20010000	2794300	20010000	2794300	20010000	NaN	NaN	NaN	NaN	2794300	20010000	2794300	20010000	2794300	20010000	20010000	0	0	0	0	NaN	NaN	NaN	102390	237600	102390	237600	102390	237600	NaN	NaN	NaN
	1094	PE(18:0_22:6)	PE(40:6)	PE	diacyl	(18:0_22:6)	(40:6)	791.547	28.6194	C45 H78 N1 O8 P1	M+H	2	5	2	78.57	A	29264000	61114000	29264000	61114000	29264000	61114000	NaN	NaN	NaN	NaN	29264000	61114000	29264000	61114000	29264000	61114000	61114000	0	0	0	0	NaN	NaN	NaN	41049000	98096000	41049000	98096000	41049000	98096000	NaN	NaN	NaN
	1095	TG(16:0_16:1_14:2)	TG(46:3)	TG	triacyl	(16:0_16:1_14:2)	(46:3)	772.658	42.9207	C49 H88 O6	M+NH4	1	12	0	7.14	A	1643200	4011800	1643200	4011800	1643200	4011800	NaN	NaN	NaN	NaN	1643200	4011800	1643200	4011800	1643200	4011800	4011800	0	0	0	0	NaN	NaN	NaN	6494400	17644000	6494400	17644000	6494400	17644000	NaN	NaN	NaN
	1096	DG(22:1_18:2)	DG(40:3)	DG	diacyl	(22:1_18:2)	(40:3)	674.585	38.0024	C43 H78 O5	M+NH4	1	4	1	35.71	A	560230	1659800	560230	1659800	560230	1659800	NaN	NaN	NaN	NaN	560230	1659800	560230	1659800	560230	1659800	1659800	0	0	0	0	NaN	NaN	NaN	827920	2161500	827920	2161500	827920	2161500	NaN	NaN	NaN
	1098	PC(18:0_18:1)	PC(36:1)	PC	diacyl	(18:0_18:1)	(36:1)	787.609	32.401	C44 H86 N1 O8 P1	M+H	3	3	26	100	A	215450000	444170000	215450000	444170000	215450000	444170000	NaN	NaN	NaN	NaN	215450000	444170000	215450000	444170000	215450000	444170000	444170000	0	0	0	0	NaN	NaN	NaN	104710000	203460000	104710000	203460000	104710000	203460000	NaN	NaN	NaN
	110	PE(O-16:1_20:3)	PE(O-36:4)	PE	alkyl-acyl	(O-16:1_20:3)	(O-36:4)	725.536	30.0712	C41 H76 N1 O7 P1	M-H	1	2	0	21.43	B	142560	392800	142560	392800	142560	392800	NaN	NaN	NaN	NaN	142560	392800	142560	392800	142560	392800	392800	0	0	0	0	NaN	NaN	NaN	36095	89524	36095	89524	36095	89524	NaN	NaN	NaN
	1100	DG(20:1_20:1)	DG(40:2)	DG	diacyl	(20:1_20:1)	(40:2)	676.601	37.3904	C43 H80 O5	M+NH4	1	2	1	28.57	A	8167900	23738000	8167900	23738000	8167900	23738000	NaN	NaN	NaN	NaN	8167900	23738000	8167900	23738000	8167900	23738000	23738000	0	0	0	0	NaN	NaN	NaN	4799800	13765000	4799800	13765000	4799800	13765000	NaN	NaN	NaN
	1102	DG(18:1_22:1)	DG(40:2)	DG	diacyl	(18:1_22:1)	(40:2)	676.601	39.8697	C43 H80 O5	M+NH4	2	2	1	100	A	1933600	7156000	1933600	7156000	1933600	7156000	NaN	NaN	NaN	NaN	1933600	7156000	1933600	7156000	1933600	7156000	7156000	0	0	0	0	NaN	NaN	NaN	1896100	6699600	1896100	6699600	1896100	6699600	NaN	NaN	NaN
	1104	TG(12:0_16:1_18:1)	TG(46:2)	TG	triacyl	(12:0_16:1_18:1)	(46:2)	774.674	43.4489	C49 H90 O6	M+NH4	1	5	1	21.43	A	21709000	41621000	21709000	41621000	21709000	41621000	NaN	NaN	NaN	NaN	21709000	41621000	21709000	41621000	21709000	41621000	41621000	0	0	0	0	NaN	NaN	NaN	18715000	35175000	18715000	35175000	18715000	35175000	NaN	NaN	NaN
	1106	PC(18:0_18:1)	PC(36:1)	PC	diacyl	(18:0_18:1)	(36:1)	787.609	32.6244	C44 H86 N1 O8 P1	M+H	3	3	26	35.71	A	148170000	500570000	148170000	500570000	148170000	500570000	NaN	NaN	NaN	NaN	148170000	500570000	148170000	500570000	148170000	500570000	500570000	0	0	0	0	NaN	NaN	NaN	93166000	284760000	93166000	284760000	93166000	284760000	NaN	NaN	NaN
	1107	TG(12:0_16:1_18:1)	TG(46:2)	TG	triacyl	(12:0_16:1_18:1)	(46:2)	774.674	43.5125	C49 H90 O6	M+NH4	1	5	1	21.43	A	25776000	41621000	25776000	41621000	25776000	41621000	NaN	NaN	NaN	NaN	25776000	41621000	25776000	41621000	25776000	41621000	41621000	0	0	0	0	NaN	NaN	NaN	18715000	35175000	18715000	35175000	18715000	35175000	NaN	NaN	NaN
	1108	DG(20:0_20:1)	DG(40:1)	DG	diacyl	(20:0_20:1)	(40:1)	678.616	39.9367	C43 H82 O5	M+NH4	1	3	1	7.14	A	72613	260600	72613	260600	72613	260600	NaN	NaN	NaN	NaN	72613	260600	72613	260600	72613	260600	260600	0	0	0	0	NaN	NaN	NaN	142380	1242100	142380	1242100	142380	1242100	NaN	NaN	NaN
	1109	PE(18:1_22:4)	PE(40:5)	PE	diacyl	(18:1_22:4)	(40:5)	793.562	28.3683	C45 H80 N1 O8 P1	M-H	1	6	2	7.14	A	7267	73051	7267	73051	7267	73051	NaN	NaN	NaN	NaN	7267	73051	7267	73051	7267	73051	73051	0	0	0	0	NaN	NaN	NaN	19967	175260	19967	175260	19967	175260	NaN	NaN	NaN
	111	LPE(18:1)	LPE(18:1)	LPE	monoacyl	(18:1)	(18:1)	479.301	5.0902	C23 H46 N1 O7 P1	M-H	1	1	4	14.29	A	2481000	3577700	2481000	3577700	2481000	3577700	NaN	NaN	NaN	NaN	2481000	3577700	2481000	3577700	2481000	3577700	3577700	0	0	0	0	NaN	NaN	NaN	8631600	15128000	8631600	15128000	8631600	15128000	NaN	NaN	NaN
	1110	DG(22:0_18:1)	DG(40:1)	DG	diacyl	(22:0_18:1)	(40:1)	678.616	40.1675	C43 H82 O5	M+NH4	1	3	1	35.71	A	320050	1148700	320050	1148700	320050	1148700	NaN	NaN	NaN	NaN	320050	1148700	320050	1148700	320050	1148700	1148700	0	0	0	0	NaN	NaN	NaN	333240	1286700	333240	1286700	333240	1286700	NaN	NaN	NaN
	1111	PE(20:1_20:4)	PE(40:5)	PE	diacyl	(20:1_20:4)	(40:5)	793.562	29.3022	C45 H80 N1 O8 P1	M+H	2	6	2	57.14	A	2734300	10328000	2734300	10328000	2734300	10328000	NaN	NaN	NaN	NaN	2734300	10328000	2734300	10328000	2734300	10328000	10328000	0	0	0	0	NaN	NaN	NaN	2453300	8232200	2453300	8232200	2453300	8232200	NaN	NaN	NaN
	1112	TG(16:0_14:1_16:1)	TG(46:2)	TG	triacyl	(16:0_14:1_16:1)	(46:2)	774.674	43.6914	C49 H90 O6	M+NH4	1	5	1	21.43	A	9521700	57541000	9521700	57541000	9521700	57541000	NaN	NaN	NaN	NaN	9521700	57541000	9521700	57541000	9521700	57541000	57541000	0	0	0	0	NaN	NaN	NaN	11280000	33420000	11280000	33420000	11280000	33420000	NaN	NaN	NaN
	1114	DG(22:0_18:1)	DG(40:1)	DG	diacyl	(22:0_18:1)	(40:1)	678.616	40.2828	C43 H82 O5	M+NH4	1	3	1	7.14	A	353630	1368600	353630	1368600	353630	1368600	NaN	NaN	NaN	NaN	353630	1368600	353630	1368600	353630	1368600	1368600	0	0	0	0	NaN	NaN	NaN	366930	1332500	366930	1332500	366930	1332500	NaN	NaN	NaN
	1115	TG(16:0_14:1_16:1)	TG(46:2)	TG	triacyl	(16:0_14:1_16:1)	(46:2)	774.674	43.8112	C49 H90 O6	M+NH4	1	5	1	14.29	A	4049900	12248000	4049900	12248000	4049900	12248000	NaN	NaN	NaN	NaN	4049900	12248000	4049900	12248000	4049900	12248000	12248000	0	0	0	0	NaN	NaN	NaN	11280000	33420000	11280000	33420000	11280000	33420000	NaN	NaN	NaN
	1117	DG(18:1_24:4)	DG(42:5)	DG	diacyl	(18:1_24:4)	(42:5)	698.585	33.227	C45 H78 O5	M+NH4	1	3	0	64.29	A	1539500	2771300	1539500	2771300	1539500	2771300	NaN	NaN	NaN	NaN	1539500	2771300	1539500	2771300	1539500	2771300	2771300	0	0	0	0	NaN	NaN	NaN	905950	2115600	905950	2115600	905950	2115600	NaN	NaN	NaN
	1119	DG(18:1_24:4)	DG(42:5)	DG	diacyl	(18:1_24:4)	(42:5)	698.585	36.7657	C45 H78 O5	M+NH4	1	3	0	28.57	A	354530	885050	354530	885050	354530	885050	NaN	NaN	NaN	NaN	354530	885050	354530	885050	354530	885050	885050	0	0	0	0	NaN	NaN	NaN	63915	203300	63915	203300	63915	203300	NaN	NaN	NaN
	112	PE(O-18:2_18:1)	PE(O-36:3)	PE	alkyl-acyl	(O-18:2_18:1)	(O-36:3)	727.552	30.9984	C41 H78 N1 O7 P1	M-H	1	3	0	35.71	B	261620	556000	261620	556000	261620	556000	NaN	NaN	NaN	NaN	261620	556000	261620	556000	261620	556000	556000	0	0	0	0	NaN	NaN	NaN	70707	159260	70707	159260	70707	159260	NaN	NaN	NaN
	1124	PE(20:4_20:1)	PE(40:5)	PE	diacyl	(20:4_20:1)	(40:5)	793.562	29.6769	C45 H80 N1 O8 P1	M+H	1	6	2	50	A	1496200	5651500	1496200	5651500	1496200	5651500	NaN	NaN	NaN	NaN	1496200	5651500	1496200	5651500	1496200	5651500	5651500	0	0	0	0	NaN	NaN	NaN	1618100	5600600	1618100	5600600	1618100	5600600	NaN	NaN	NaN
	1127	PC(O-18:1_20:4)	PC(O-38:5)	PC	alkyl-acyl	(O-18:1_20:4)	(O-38:5)	793.598	27.5576	C46 H84 N1 O7 P1	M+H	2	3	0	92.86	A	15576000	37606000	15576000	37606000	15576000	37606000	NaN	NaN	NaN	NaN	15576000	37606000	15576000	37606000	15576000	37606000	37606000	0	0	0	0	NaN	NaN	NaN	7652700	16515000	7652700	16515000	7652700	16515000	NaN	NaN	NaN
	1128	PE(20:1_20:4)	PE(40:5)	PE	diacyl	(20:1_20:4)	(40:5)	793.562	30.0797	C45 H80 N1 O8 P1	M+H	2	6	2	42.86	A	641100	2421600	641100	2421600	641100	2421600	NaN	NaN	NaN	NaN	641100	2421600	641100	2421600	641100	2421600	2421600	0	0	0	0	NaN	NaN	NaN	2399600	5938400	2399600	5938400	2399600	5938400	NaN	NaN	NaN
	113	PC(14:0_16:1)	PC(30:1)	PC	diacyl	(14:0_16:1)	(30:1)	703.515	21.1411	C38 H74 N1 O8 P1	M+H	2	3	10	42.86	A	720780	1365000	720780	1365000	720780	1365000	NaN	NaN	NaN	NaN	720780	1365000	720780	1365000	720780	1365000	1365000	0	0	0	0	NaN	NaN	NaN	727020	1058600	727020	1058600	727020	1058600	NaN	NaN	NaN
	1133	PC(O-18:1_20:4)	PC(O-38:5)	PC	alkyl-acyl	(O-18:1_20:4)	(O-38:5)	793.598	27.787	C46 H84 N1 O7 P1	M+HCOO	1	3	0	14.29	B	473270	1188000	473270	1188000	473270	1188000	NaN	NaN	NaN	NaN	473270	1188000	473270	1188000	473270	1188000	1188000	0	0	0	0	NaN	NaN	NaN	88684	317110	88684	317110	88684	317110	NaN	NaN	NaN
	1136	TG(14:0_16:0_16:1)	TG(46:1)	TG	triacyl	(14:0_16:0_16:1)	(46:1)	776.689	44.858	C49 H92 O6	M+NH4	1	1	1	100	A	6589900	28424000	6589900	28424000	6589900	28424000	NaN	NaN	NaN	NaN	6589900	28424000	6589900	28424000	6589900	28424000	28424000	0	0	0	0	NaN	NaN	NaN	4605000	22629000	4605000	22629000	4605000	22629000	NaN	NaN	NaN
	1138	PE(22:5_18:0)	PE(40:5)	PE	diacyl	(22:5_18:0)	(40:5)	793.562	30.8109	C45 H80 N1 O8 P1	M+H	1	6	0	100	A	6837700	18987000	6837700	18987000	6837700	18987000	NaN	NaN	NaN	NaN	6837700	18987000	6837700	18987000	6837700	18987000	18987000	0	0	0	0	NaN	NaN	NaN	3970100	11531000	3970100	11531000	3970100	11531000	NaN	NaN	NaN
	1139	PC(17:0_20:4)	PC(37:4)	PC	diacyl	(17:0_20:4)	(37:4)	795.578	27.0461	C45 H82 N1 O8 P1	M+H	2	2	14	92.86	A	7553800	18298000	7553800	18298000	7553800	18298000	NaN	NaN	NaN	NaN	7553800	18298000	7553800	18298000	7553800	18298000	18298000	0	0	0	0	NaN	NaN	NaN	8095500	20160000	8095500	20160000	8095500	20160000	NaN	NaN	NaN
	114	LPE(18:1)	LPE(18:1)	LPE	monoacyl	(18:1)	(18:1)	479.301	5.3445	C23 H46 N1 O7 P1	M+H	2	1	4	92.86	A	6368700	14362000	6368700	14362000	6368700	14362000	NaN	NaN	NaN	NaN	6368700	14362000	6368700	14362000	6368700	14362000	14362000	0	0	0	0	NaN	NaN	NaN	7942400	19201000	7942400	19201000	7942400	19201000	NaN	NaN	NaN
	1140	PE(22:5_18:0)	PE(40:5)	PE	diacyl	(22:5_18:0)	(40:5)	793.562	31.0616	C45 H80 N1 O8 P1	M+H	1	6	0	7.14	B	5427400	20266000	5427400	20266000	5427400	20266000	NaN	NaN	NaN	NaN	5427400	20266000	5427400	20266000	5427400	20266000	20266000	0	0	0	0	NaN	NaN	NaN	4266700	13263000	4266700	13263000	4266700	13263000	NaN	NaN	NaN
	1141	DG(18:1_18:3)	DG(36:4)	DG	diacyl	(18:1_18:3)	(36:4)	616.507	29.0206	C39 H68 O5	M+H	1	2	2	42.86	A	629420	1667800	629420	1667800	629420	1667800	NaN	NaN	NaN	NaN	629420	1667800	629420	1667800	629420	1667800	1667800	0	0	0	0	NaN	NaN	NaN	1099400	4017500	1099400	4017500	1099400	4017500	NaN	NaN	NaN
	1145	DG(18:1_18:3)	DG(36:4)	DG	diacyl	(18:1_18:3)	(36:4)	616.507	29.2195	C39 H68 O5	M+NH4	2	2	2	14.29	A	2417300	5515100	2417300	5515100	2417300	5515100	NaN	NaN	NaN	NaN	2417300	5515100	2417300	5515100	2417300	5515100	5515100	0	0	0	0	NaN	NaN	NaN	5157800	13532000	5157800	13532000	5157800	13532000	NaN	NaN	NaN
	1147	DG(18:1_18:3)	DG(36:4)	DG	diacyl	(18:1_18:3)	(36:4)	616.507	29.7802	C39 H68 O5	M+NH4	1	2	2	14.29	A	4123900	9408600	4123900	9408600	4123900	9408600	NaN	NaN	NaN	NaN	4123900	9408600	4123900	9408600	4123900	9408600	9408600	0	0	0	0	NaN	NaN	NaN	3981800	10447000	3981800	10447000	3981800	10447000	NaN	NaN	NaN
	1148	DG(18:1_18:3)	DG(36:4)	DG	diacyl	(18:1_18:3)	(36:4)	616.507	30.5624	C39 H68 O5	M+NH4	1	2	2	21.43	A	8444300	19272000	8444300	19272000	8444300	19272000	NaN	NaN	NaN	NaN	8444300	19272000	8444300	19272000	8444300	19272000	19272000	0	0	0	0	NaN	NaN	NaN	6571900	17242000	6571900	17242000	6571900	17242000	NaN	NaN	NaN
	1149	PC(O-20:0_18:1)	PC(O-38:1)	PC	alkyl-acyl	(O-20:0_18:1)	(O-38:1)	801.661	39.0193	C46 H92 N1 O7 P1	M+HCOO	1	1	0	71.43	B	63583	324050	63583	324050	63583	324050	NaN	NaN	NaN	NaN	63583	324050	63583	324050	63583	324050	324050	0	0	0	0	NaN	NaN	NaN	43958	203130	43958	203130	43958	203130	NaN	NaN	NaN
	115	Cer(d18:1_23:0)	Cer(d41:1)	Cer	acylsphingosines	(d18:1_23:0)	(d41:1)	635.622	39.2344	C41 H81 N1 O3	M+H	3	1	1	92.86	A	290950	1060800	290950	1060800	290950	1060800	NaN	NaN	NaN	NaN	290950	1060800	290950	1060800	290950	1060800	1060800	0	0	0	0	NaN	NaN	NaN	326590	1168400	326590	1168400	326590	1168400	NaN	NaN	NaN
	1150	TG(16:1_16:2_16:2)	TG(48:5)	TG	triacyl	(16:1_16:2_16:2)	(48:5)	796.658	41.2358	C51 H88 O6	M+NH4	1	7	0	14.29	A	608250	1207200	608250	1207200	608250	1207200	NaN	NaN	NaN	NaN	608250	1207200	608250	1207200	608250	1207200	1207200	0	0	0	0	NaN	NaN	NaN	1182700	2586900	1182700	2586900	1182700	2586900	NaN	NaN	NaN
	1153	PC(18:3_20:4)	PC(38:7)	PC	diacyl	(18:3_20:4)	(38:7)	803.547	20.3993	C46 H78 N1 O8 P1	M+HCOO	1	5	4	14.29	A	17522	48558	17522	48558	17522	48558	NaN	NaN	NaN	NaN	17522	48558	17522	48558	17522	48558	48558	0	0	0	0	NaN	NaN	NaN	36704	97439	36704	97439	36704	97439	NaN	NaN	NaN
	1155	PE(18:1_22:3)	PE(40:4)	PE	diacyl	(18:1_22:3)	(40:4)	795.578	31.2044	C45 H82 N1 O8 P1	M-H	1	4	0	7.14	A	65604	183490	65604	183490	65604	183490	NaN	NaN	NaN	NaN	65604	183490	65604	183490	65604	183490	183490	0	0	0	0	NaN	NaN	NaN	15163	63377	15163	63377	15163	63377	NaN	NaN	NaN
	1156	PE(18:0_22:4)	PE(40:4)	PE	diacyl	(18:0_22:4)	(40:4)	795.578	31.883	C45 H82 N1 O8 P1	M+H	2	4	2	100	A	3027500	8736000	3027500	8736000	3027500	8736000	NaN	NaN	NaN	NaN	3027500	8736000	3027500	8736000	3027500	8736000	8736000	0	0	0	0	NaN	NaN	NaN	1596700	4952500	1596700	4952500	1596700	4952500	NaN	NaN	NaN
	1157	DG(18:1_18:3)	DG(36:4)	DG	diacyl	(18:1_18:3)	(36:4)	616.507	34.1057	C39 H68 O5	M+H	1	2	8	42.86	A	2400100	7298700	2400100	7298700	2400100	7298700	NaN	NaN	NaN	NaN	2400100	7298700	2400100	7298700	2400100	7298700	7298700	0	0	0	0	NaN	NaN	NaN	2628200	8387900	2628200	8387900	2628200	8387900	NaN	NaN	NaN
	1158	TG(16:1_16:1_16:3)	TG(48:5)	TG	triacyl	(16:1_16:1_16:3)	(48:5)	796.658	41.5064	C51 H88 O6	M+NH4	1	7	0	7.14	A	2375300	3501900	2375300	3501900	2375300	3501900	NaN	NaN	NaN	NaN	2375300	3501900	2375300	3501900	2375300	3501900	3501900	0	0	0	0	NaN	NaN	NaN	1950300	4266100	1950300	4266100	1950300	4266100	NaN	NaN	NaN
	1159	PC(16:1_22:6)	PC(38:7)	PC	diacyl	(16:1_22:6)	(38:7)	803.547	20.9892	C46 H78 N1 O8 P1	M+H	3	5	11	85.71	A	17890000	35361000	17890000	35361000	17890000	35361000	NaN	NaN	NaN	NaN	17890000	35361000	17890000	35361000	17890000	35361000	35361000	0	0	0	0	NaN	NaN	NaN	19703000	40806000	19703000	40806000	19703000	40806000	NaN	NaN	NaN
	116	SM(d33:1)	SM(d33:1)	SM	sphingomyelin	(d33:1)	(d33:1)	688.552	22.0117	C38 H77 N2 O6 P1	M+H	2	1	2	100	A	1620800	3985800	1620800	3985800	1620800	3985800	NaN	NaN	NaN	NaN	1620800	3985800	1620800	3985800	1620800	3985800	3985800	0	0	0	0	NaN	NaN	NaN	926200	1463600	926200	1463600	926200	1463600	NaN	NaN	NaN
	1160	TG(16:1_14:2_18:2)	TG(48:5)	TG	triacyl	(16:1_14:2_18:2)	(48:5)	796.658	41.5927	C51 H88 O6	M+NH4	1	7	0	42.86	A	1764500	3501900	1764500	3501900	1764500	3501900	NaN	NaN	NaN	NaN	1764500	3501900	1764500	3501900	1764500	3501900	3501900	0	0	0	0	NaN	NaN	NaN	5278900	4675900	5278900	4675900	5278900	4675900	NaN	NaN	NaN
	1162	PE(20:0_20:4)	PE(40:4)	PE	diacyl	(20:0_20:4)	(40:4)	795.578	33.2212	C45 H82 N1 O8 P1	M+H	2	4	2	92.86	A	427450	1143400	427450	1143400	427450	1143400	NaN	NaN	NaN	NaN	427450	1143400	427450	1143400	427450	1143400	1143400	0	0	0	0	NaN	NaN	NaN	985020	2640400	985020	2640400	985020	2640400	NaN	NaN	NaN
	1165	DG(18:2_18:3)	DG(36:5)	DG	diacyl	(18:2_18:3)	(36:5)	614.491	26.9358	C39 H66 O5	M+NH4	1	3	3	50	A	1176000	3414700	1176000	3414700	1176000	3414700	NaN	NaN	NaN	NaN	1176000	3414700	1176000	3414700	1176000	3414700	3414700	0	0	0	0	NaN	NaN	NaN	1693000	3511600	1693000	3511600	1693000	3511600	NaN	NaN	NaN
	1166	PE(18:0_22:3)	PE(40:3)	PE	diacyl	(18:0_22:3)	(40:3)	797.593	34.5201	C45 H84 N1 O8 P1	M-H	1	1	0	71.43	A	200600	529190	200600	529190	200600	529190	NaN	NaN	NaN	NaN	200600	529190	200600	529190	200600	529190	529190	0	0	0	0	NaN	NaN	NaN	66514	113720	66514	113720	66514	113720	NaN	NaN	NaN
	1167	DG(16:1_20:4)	DG(36:5)	DG	diacyl	(16:1_20:4)	(36:5)	614.491	27.277	C39 H66 O5	M+NH4	1	3	1	7.14	A	692750	2010700	692750	2010700	692750	2010700	NaN	NaN	NaN	NaN	692750	2010700	692750	2010700	692750	2010700	2010700	0	0	0	0	NaN	NaN	NaN	772390	1601600	772390	1601600	772390	1601600	NaN	NaN	NaN
	117	PE(O-18:2_18:1)	PE(O-36:3)	PE	alkyl-acyl	(O-18:2_18:1)	(O-36:3)	727.552	31.5869	C41 H78 N1 O7 P1	M-H	1	3	0	28.57	B	163140	401450	163140	401450	163140	401450	NaN	NaN	NaN	NaN	163140	401450	163140	401450	163140	401450	401450	0	0	0	0	NaN	NaN	NaN	87069	196170	87069	196170	87069	196170	NaN	NaN	NaN
	1170	PE(20:1_22:6)	PE(42:7)	PE	diacyl	(20:1_22:6)	(42:7)	817.562	28.5031	C47 H80 N1 O8 P1	M+H	2	1	2	78.57	A	619950	1378500	619950	1378500	619950	1378500	NaN	NaN	NaN	NaN	619950	1378500	619950	1378500	619950	1378500	1378500	0	0	0	0	NaN	NaN	NaN	504120	1933300	504120	1933300	504120	1933300	NaN	NaN	NaN
	1172	DG(16:0_20:1)	DG(36:1)	DG	diacyl	(16:0_20:1)	(36:1)	622.554	37.6239	C39 H74 O5	M+NH4	1	2	1	35.71	A	5948700	22834000	5948700	22834000	5948700	22834000	NaN	NaN	NaN	NaN	5948700	22834000	5948700	22834000	5948700	22834000	22834000	0	0	0	0	NaN	NaN	NaN	4004100	11762000	4004100	11762000	4004100	11762000	NaN	NaN	NaN
	1173	PE(20:1_22:6)	PE(42:7)	PE	diacyl	(20:1_22:6)	(42:7)	817.562	28.766	C47 H80 N1 O8 P1	M+H	2	1	2	14.29	A	378330	1625900	378330	1625900	378330	1625900	NaN	NaN	NaN	NaN	378330	1625900	378330	1625900	378330	1625900	1625900	0	0	0	0	NaN	NaN	NaN	330260	1265900	330260	1265900	330260	1265900	NaN	NaN	NaN
	1174	PE(20:1_22:6)	PE(42:7)	PE	diacyl	(20:1_22:6)	(42:7)	817.562	29.2801	C47 H80 N1 O8 P1	M-H	1	1	2	21.43	A	28506	159070	28506	159070	28506	159070	NaN	NaN	NaN	NaN	28506	159070	28506	159070	28506	159070	159070	0	0	0	0	NaN	NaN	NaN	69021	238150	69021	238150	69021	238150	NaN	NaN	NaN
	1175	TG(16:1_16:1_16:3)	TG(48:5)	TG	triacyl	(16:1_16:1_16:3)	(48:5)	796.658	41.7314	C51 H88 O6	M+NH4	1	7	0	28.57	A	3629600	3501900	3629600	3501900	3629600	3501900	NaN	NaN	NaN	NaN	3629600	3501900	3629600	3501900	3629600	3501900	3501900	0	0	0	0	NaN	NaN	NaN	5278900	4675900	5278900	4675900	5278900	4675900	NaN	NaN	NaN
	1176	PE(P-16:0_20:4)	PE(P-36:4)	PE	alkenyl-acyl	(P-16:0_20:4)	(P-36:4)	723.52	27.3837	C41 H74 N1 O7 P1	M+H	1	1	0	100	B	8524700	22595000	8524700	22595000	8524700	22595000	NaN	NaN	NaN	NaN	8524700	22595000	8524700	22595000	8524700	22595000	22595000	0	0	0	0	NaN	NaN	NaN	4415600	11584000	4415600	11584000	4415600	11584000	NaN	NaN	NaN
	1179	PC(16:1_22:6)	PC(38:7)	PC	diacyl	(16:1_22:6)	(38:7)	803.547	21.6263	C46 H78 N1 O8 P1	M+H	3	5	11	78.57	A	14912000	29481000	14912000	29481000	14912000	29481000	NaN	NaN	NaN	NaN	14912000	29481000	14912000	29481000	14912000	29481000	29481000	0	0	0	0	NaN	NaN	NaN	20755000	42985000	20755000	42985000	20755000	42985000	NaN	NaN	NaN
	1180	DG(18:1_22:3)	DG(40:4)	DG	diacyl	(18:1_22:3)	(40:4)	672.569	32.2686	C43 H76 O5	M+NH4	1	5	1	14.29	B	781140	1775200	781140	1775200	781140	1775200	NaN	NaN	NaN	NaN	781140	1775200	781140	1775200	781140	1775200	1775200	0	0	0	0	NaN	NaN	NaN	700080	1668100	700080	1668100	700080	1668100	NaN	NaN	NaN
	1181	DG(20:1_20:3)	DG(40:4)	DG	diacyl	(20:1_20:3)	(40:4)	672.569	32.7485	C43 H76 O5	M+NH4	1	5	1	14.29	B	2873200	6529400	2873200	6529400	2873200	6529400	NaN	NaN	NaN	NaN	2873200	6529400	2873200	6529400	2873200	6529400	6529400	0	0	0	0	NaN	NaN	NaN	1499100	3696400	1499100	3696400	1499100	3696400	NaN	NaN	NaN
	1182	DG(18:1_22:3)	DG(40:4)	DG	diacyl	(18:1_22:3)	(40:4)	672.569	33.2657	C43 H76 O5	M+NH4	1	5	1	92.86	A	4709200	10702000	4709200	10702000	4709200	10702000	NaN	NaN	NaN	NaN	4709200	10702000	4709200	10702000	4709200	10702000	10702000	0	0	0	0	NaN	NaN	NaN	1945500	4026500	1945500	4026500	1945500	4026500	NaN	NaN	NaN
	1184	TG(16:1_16:1_16:3)	TG(48:5)	TG	triacyl	(16:1_16:1_16:3)	(48:5)	796.658	42.1497	C51 H88 O6	M+NH4	1	7	0	7.14	A	2183200	2483600	2183200	2483600	2183200	2483600	NaN	NaN	NaN	NaN	2183200	2483600	2183200	2483600	2183200	2483600	2483600	0	0	0	0	NaN	NaN	NaN	4985800	4675900	4985800	4675900	4985800	4675900	NaN	NaN	NaN
	1185	TG(16:1_16:1_16:3)	TG(48:5)	TG	triacyl	(16:1_16:1_16:3)	(48:5)	796.658	42.3215	C51 H88 O6	M+NH4	1	7	0	28.57	A	2183200	2483600	2183200	2483600	2183200	2483600	NaN	NaN	NaN	NaN	2183200	2483600	2183200	2483600	2183200	2483600	2483600	0	0	0	0	NaN	NaN	NaN	2844100	3332400	2844100	3332400	2844100	3332400	NaN	NaN	NaN
	1187	TG(16:1_16:1_16:3)	TG(48:5)	TG	triacyl	(16:1_16:1_16:3)	(48:5)	796.658	42.6085	C51 H88 O6	M+NH4	1	7	0	14.29	A	1468100	3831700	1468100	3831700	1468100	3831700	NaN	NaN	NaN	NaN	1468100	3831700	1468100	3831700	1468100	3831700	3831700	0	0	0	0	NaN	NaN	NaN	1523900	3332400	1523900	3332400	1523900	3332400	NaN	NaN	NaN
	1189	PE(P-18:1_20:4)	PE(P-38:5)	PE	alkenyl-acyl	(P-18:1_20:4)	(P-38:5)	749.536	27.4734	C43 H76 N1 O7 P1	M+H	1	2	0	92.86	B	8649000	12327000	8649000	12327000	8649000	12327000	NaN	NaN	NaN	NaN	8649000	12327000	8649000	12327000	8649000	12327000	12327000	0	0	0	0	NaN	NaN	NaN	5201100	7945200	5201100	7945200	5201100	7945200	NaN	NaN	NaN
	119	PE(O-18:2_18:1)	PE(O-36:3)	PE	alkyl-acyl	(O-18:2_18:1)	(O-36:3)	727.552	31.787	C41 H78 N1 O7 P1	M-H	1	3	0	14.29	B	67485	166120	67485	166120	67485	166120	NaN	NaN	NaN	NaN	67485	166120	67485	166120	67485	166120	166120	0	0	0	0	NaN	NaN	NaN	111590	251330	111590	251330	111590	251330	NaN	NaN	NaN
	1190	DG(18:0_22:4)	DG(40:4)	DG	diacyl	(18:0_22:4)	(40:4)	672.569	33.4877	C43 H76 O5	M+NH4	1	5	1	7.14	A	2418800	10884000	2418800	10884000	2418800	10884000	NaN	NaN	NaN	NaN	2418800	10884000	2418800	10884000	2418800	10884000	10884000	0	0	0	0	NaN	NaN	NaN	958630	5088200	958630	5088200	958630	5088200	NaN	NaN	NaN
	1192	DG(18:1_22:3)	DG(40:4)	DG	diacyl	(18:1_22:3)	(40:4)	672.569	35.8967	C43 H76 O5	M+NH4	1	5	1	71.43	A	2338300	6641400	2338300	6641400	2338300	6641400	NaN	NaN	NaN	NaN	2338300	6641400	2338300	6641400	2338300	6641400	6641400	0	0	0	0	NaN	NaN	NaN	716770	1312300	716770	1312300	716770	1312300	NaN	NaN	NaN
	1193	PE(P-16:0_22:5)	PE(P-38:5)	PE	alkenyl-acyl	(P-16:0_22:5)	(P-38:5)	749.536	27.5634	C43 H76 N1 O7 P1	M+H	1	2	0	14.29	B	8649000	12327000	8649000	12327000	8649000	12327000	NaN	NaN	NaN	NaN	8649000	12327000	8649000	12327000	8649000	12327000	12327000	0	0	0	0	NaN	NaN	NaN	5201100	7945200	5201100	7945200	5201100	7945200	NaN	NaN	NaN
	1194	PE(P-18:1_20:4)	PE(P-38:5)	PE	alkenyl-acyl	(P-18:1_20:4)	(P-38:5)	749.536	28.1523	C43 H76 N1 O7 P1	M+H	1	2	0	78.57	B	1488000	3351200	1488000	3351200	1488000	3351200	NaN	NaN	NaN	NaN	1488000	3351200	1488000	3351200	1488000	3351200	3351200	0	0	0	0	NaN	NaN	NaN	1380100	3182300	1380100	3182300	1380100	3182300	NaN	NaN	NaN
	1196	PE(P-16:0_22:5)	PE(P-38:5)	PE	alkenyl-acyl	(P-16:0_22:5)	(P-38:5)	749.536	28.7977	C43 H76 N1 O7 P1	M+H	1	2	0	7.14	B	595310	1341200	595310	1341200	595310	1341200	NaN	NaN	NaN	NaN	595310	1341200	595310	1341200	595310	1341200	1341200	0	0	0	0	NaN	NaN	NaN	738790	1703600	738790	1703600	738790	1703600	NaN	NaN	NaN
	1197	DG(18:1_22:3)	DG(40:4)	DG	diacyl	(18:1_22:3)	(40:4)	672.569	36.2608	C43 H76 O5	M+NH4	1	5	1	7.14	A	1400000	5961200	1400000	5961200	1400000	5961200	NaN	NaN	NaN	NaN	1400000	5961200	1400000	5961200	1400000	5961200	5961200	0	0	0	0	NaN	NaN	NaN	562660	1780100	562660	1780100	562660	1780100	NaN	NaN	NaN
	1199	TG(16:0_14:2_18:2)	TG(48:4)	TG	triacyl	(16:0_14:2_18:2)	(48:4)	798.674	41.1724	C51 H90 O6	M+NH4	1	14	0	28.57	A	458900	941580	458900	941580	458900	941580	NaN	NaN	NaN	NaN	458900	941580	458900	941580	458900	941580	941580	0	0	0	0	NaN	NaN	NaN	1049800	2359500	1049800	2359500	1049800	2359500	NaN	NaN	NaN
	12	AcCa(16:0)	AcCa(16:0)	AcCa	Fatty acyl carnitines	(16:0)	(16:0)	399.335	4.3677	C23 H45 N1 O4	M+H	1	1	0	35.71	A	131730	419760	131730	419760	131730	419760	NaN	NaN	NaN	NaN	131730	419760	131730	419760	131730	419760	419760	0	0	0	0	NaN	NaN	NaN	95712	372240	95712	372240	95712	372240	NaN	NaN	NaN
	1200	TG(14:0_16:1_18:3)	TG(48:4)	TG	triacyl	(14:0_16:1_18:3)	(48:4)	798.674	41.2033	C51 H90 O6	M+NH4	1	14	2	28.57	A	458900	941580	458900	941580	458900	941580	NaN	NaN	NaN	NaN	458900	941580	458900	941580	458900	941580	941580	0	0	0	0	NaN	NaN	NaN	1049800	2359500	1049800	2359500	1049800	2359500	NaN	NaN	NaN
	1202	PC(18:2_20:4)	PC(38:6)	PC	diacyl	(18:2_20:4)	(38:6)	805.562	22.5296	C46 H80 N1 O8 P1	M+H	2	4	24	100	A	26622000	59412000	26622000	59412000	26622000	59412000	NaN	NaN	NaN	NaN	26622000	59412000	26622000	59412000	26622000	59412000	59412000	0	0	0	0	NaN	NaN	NaN	29026000	71369000	29026000	71369000	29026000	71369000	NaN	NaN	NaN
	1204	TG(14:1_16:1_18:2)	TG(48:4)	TG	triacyl	(14:1_16:1_18:2)	(48:4)	798.674	42.4713	C51 H90 O6	M+NH4	1	14	1	14.29	A	9785200	21338000	9785200	21338000	9785200	21338000	NaN	NaN	NaN	NaN	9785200	21338000	9785200	21338000	9785200	21338000	21338000	0	0	0	0	NaN	NaN	NaN	11350000	20063000	11350000	20063000	11350000	20063000	NaN	NaN	NaN
	1205	PE(P-16:0_22:4)	PE(P-38:4)	PE	alkenyl-acyl	(P-16:0_22:4)	(P-38:4)	751.552	29.9684	C43 H78 N1 O7 P1	M+H	1	2	0	92.86	B	3733000	9135700	3733000	9135700	3733000	9135700	NaN	NaN	NaN	NaN	3733000	9135700	3733000	9135700	3733000	9135700	9135700	0	0	0	0	NaN	NaN	NaN	1641200	3891000	1641200	3891000	1641200	3891000	NaN	NaN	NaN
	1206	PE(P-18:0_20:4)	PE(P-38:4)	PE	alkenyl-acyl	(P-18:0_20:4)	(P-38:4)	751.552	31.2267	C43 H78 N1 O7 P1	M+H	1	2	0	92.86	B	5117500	12801000	5117500	12801000	5117500	12801000	NaN	NaN	NaN	NaN	5117500	12801000	5117500	12801000	5117500	12801000	12801000	0	0	0	0	NaN	NaN	NaN	4365000	6949300	4365000	6949300	4365000	6949300	NaN	NaN	NaN
	1208	TG(14:1_16:1_18:2)	TG(48:4)	TG	triacyl	(14:1_16:1_18:2)	(48:4)	798.674	42.6306	C51 H90 O6	M+NH4	1	14	1	50	A	9785200	21338000	9785200	21338000	9785200	21338000	NaN	NaN	NaN	NaN	9785200	21338000	9785200	21338000	9785200	21338000	21338000	0	0	0	0	NaN	NaN	NaN	11350000	20063000	11350000	20063000	11350000	20063000	NaN	NaN	NaN
	1209	DG(O-16:3_18:2)	DG(O-34:5)	DG	alkyl-acyl	(O-16:3_18:2)	(O-34:5)	572.481	27.8264	C37 H64 O4	M+H	1	2	0	7.14	B	1146800	1975100	1146800	1975100	1146800	1975100	NaN	NaN	NaN	NaN	1146800	1975100	1146800	1975100	1146800	1975100	1975100	0	0	0	0	NaN	NaN	NaN	1466200	3141500	1466200	3141500	1466200	3141500	NaN	NaN	NaN
	122	SM(d18:2_16:0)	SM(d34:2)	SM	sphingomyelin	(d18:2_16:0)	(d34:2)	700.552	20.7817	C39 H77 N2 O6 P1	M+H	2	2	3	100	A	850820	2129600	850820	2129600	850820	2129600	NaN	NaN	NaN	NaN	850820	2129600	850820	2129600	850820	2129600	2129600	0	0	0	0	NaN	NaN	NaN	680170	1688600	680170	1688600	680170	1688600	NaN	NaN	NaN
	1220	PE(16:2_22:6)	PE(38:8)	PE	diacyl	(16:2_22:6)	(38:8)	759.484	19.7051	C43 H70 N1 O8 P1	M+H	2	4	0	92.86	A	110770	243300	110770	243300	110770	243300	NaN	NaN	NaN	NaN	110770	243300	110770	243300	110770	243300	243300	0	0	0	0	NaN	NaN	NaN	113400	233420	113400	233420	113400	233420	NaN	NaN	NaN
	1223	PC(16:0_22:6)	PC(38:6)	PC	diacyl	(16:0_22:6)	(38:6)	805.562	24.131	C46 H80 N1 O8 P1	M+H	3	4	24	100	A	210110000	754020000	210110000	754020000	210110000	754020000	NaN	NaN	NaN	NaN	210110000	754020000	210110000	754020000	210110000	754020000	754020000	0	0	0	0	NaN	NaN	NaN	271350000	805650000	271350000	805650000	271350000	805650000	NaN	NaN	NaN
	1224	DG(18:1_24:5)	DG(42:6)	DG	diacyl	(18:1_24:5)	(42:6)	696.569	33.4868	C45 H76 O5	M+NH4	1	3	0	7.14	A	656580	1553700	656580	1553700	656580	1553700	NaN	NaN	NaN	NaN	656580	1553700	656580	1553700	656580	1553700	1553700	0	0	0	0	NaN	NaN	NaN	648580	1402400	648580	1402400	648580	1402400	NaN	NaN	NaN
	1225	PE(P-18:1_22:6)	PE(P-40:7)	PE	alkenyl-acyl	(P-18:1_22:6)	(P-40:7)	773.536	26.7063	C45 H76 N1 O7 P1	M+H	1	1	0	14.29	B	732160	1925700	732160	1925700	732160	1925700	NaN	NaN	NaN	NaN	732160	1925700	732160	1925700	732160	1925700	1925700	0	0	0	0	NaN	NaN	NaN	1166000	2894100	1166000	2894100	1166000	2894100	NaN	NaN	NaN
	1226	DG(18:1_24:5)	DG(42:6)	DG	diacyl	(18:1_24:5)	(42:6)	696.569	33.7982	C45 H76 O5	M+NH4	1	3	0	14.29	A	439940	1705100	439940	1705100	439940	1705100	NaN	NaN	NaN	NaN	439940	1705100	439940	1705100	439940	1705100	1705100	0	0	0	0	NaN	NaN	NaN	322600	1277800	322600	1277800	322600	1277800	NaN	NaN	NaN
	1228	DG(18:1_24:5)	DG(42:6)	DG	diacyl	(18:1_24:5)	(42:6)	696.569	34.1159	C45 H76 O5	M+NH4	1	3	0	7.14	A	965820	2286200	965820	2286200	965820	2286200	NaN	NaN	NaN	NaN	965820	2286200	965820	2286200	965820	2286200	2286200	0	0	0	0	NaN	NaN	NaN	355680	769080	355680	769080	355680	769080	NaN	NaN	NaN
	1230	TG(14:1_16:1_18:2)	TG(48:4)	TG	triacyl	(14:1_16:1_18:2)	(48:4)	798.674	42.7497	C51 H90 O6	M+NH4	1	14	1	28.57	A	20635000	23610000	20635000	23610000	20635000	23610000	NaN	NaN	NaN	NaN	20635000	23610000	20635000	23610000	20635000	23610000	23610000	0	0	0	0	NaN	NaN	NaN	19074000	33715000	19074000	33715000	19074000	33715000	NaN	NaN	NaN
	1231	PE(P-18:1_22:4)	PE(P-40:5)	PE	alkenyl-acyl	(P-18:1_22:4)	(P-40:5)	777.567	30.0492	C45 H80 N1 O7 P1	M+H	1	1	0	50	B	1898700	2611900	1898700	2611900	1898700	2611900	NaN	NaN	NaN	NaN	1898700	2611900	1898700	2611900	1898700	2611900	2611900	0	0	0	0	NaN	NaN	NaN	902440	1173100	902440	1173100	902440	1173100	NaN	NaN	NaN
	1234	DG(18:1_24:1)	DG(42:2)	DG	diacyl	(18:1_24:1)	(42:2)	704.632	39.8804	C45 H84 O5	M+NH4	1	2	0	14.29	B	557180	1844400	557180	1844400	557180	1844400	NaN	NaN	NaN	NaN	557180	1844400	557180	1844400	557180	1844400	1844400	0	0	0	0	NaN	NaN	NaN	313420	1017600	313420	1017600	313420	1017600	NaN	NaN	NaN
	1236	PE(P-18:0_22:4)	PE(P-40:4)	PE	alkenyl-acyl	(P-18:0_22:4)	(P-40:4)	779.583	33.6652	C45 H82 N1 O7 P1	M+H	1	1	0	100	B	1032400	2612900	1032400	2612900	1032400	2612900	NaN	NaN	NaN	NaN	1032400	2612900	1032400	2612900	1032400	2612900	2612900	0	0	0	0	NaN	NaN	NaN	517580	1866500	517580	1866500	517580	1866500	NaN	NaN	NaN
	1237	TG(14:1_16:1_18:2)	TG(48:4)	TG	triacyl	(14:1_16:1_18:2)	(48:4)	798.674	42.8218	C51 H90 O6	M+NH4	1	14	1	14.29	A	10827000	23610000	10827000	23610000	10827000	23610000	NaN	NaN	NaN	NaN	10827000	23610000	10827000	23610000	10827000	23610000	23610000	0	0	0	0	NaN	NaN	NaN	19074000	33715000	19074000	33715000	19074000	33715000	NaN	NaN	NaN
	1239	PC(16:0_22:6)	PC(38:6)	PC	diacyl	(16:0_22:6)	(38:6)	805.562	24.431	C46 H80 N1 O8 P1	M+H	2	4	24	35.71	A	154720000	555260000	154720000	555260000	154720000	555260000	NaN	NaN	NaN	NaN	154720000	555260000	154720000	555260000	154720000	555260000	555260000	0	0	0	0	NaN	NaN	NaN	122940000	365020000	122940000	365020000	122940000	365020000	NaN	NaN	NaN
	124	Cer(d18:1_23:0)	Cer(d41:1)	Cer	acylsphingosines	(d18:1_23:0)	(d41:1)	635.622	39.6941	C41 H81 N1 O3	M+H	4	1	1	100	A	3683200	13634000	3683200	13634000	3683200	13634000	NaN	NaN	NaN	NaN	3683200	13634000	3683200	13634000	3683200	13634000	13634000	0	0	0	0	NaN	NaN	NaN	2625200	9301000	2625200	9301000	2625200	9301000	NaN	NaN	NaN
	1240	TG(16:1_18:1_14:2)	TG(48:4)	TG	triacyl	(16:1_18:1_14:2)	(48:4)	798.674	43.033	C51 H90 O6	M+NH4	1	14	0	28.57	A	10827000	23610000	10827000	23610000	10827000	23610000	NaN	NaN	NaN	NaN	10827000	23610000	10827000	23610000	10827000	23610000	23610000	0	0	0	0	NaN	NaN	NaN	24170000	50729000	24170000	50729000	24170000	50729000	NaN	NaN	NaN
	1241	TG(16:0_16:2_16:2)	TG(48:4)	TG	triacyl	(16:0_16:2_16:2)	(48:4)	798.674	43.261	C51 H90 O6	M+NH4	1	14	0	7.14	A	7493700	16336000	7493700	16336000	7493700	16336000	NaN	NaN	NaN	NaN	7493700	16336000	7493700	16336000	7493700	16336000	16336000	0	0	0	0	NaN	NaN	NaN	6316000	11164000	6316000	11164000	6316000	11164000	NaN	NaN	NaN
	1242	TG(16:0_16:1_16:3)	TG(48:4)	TG	triacyl	(16:0_16:1_16:3)	(48:4)	798.674	43.4188	C51 H90 O6	M+NH4	1	14	0	35.71	A	8849200	16336000	8849200	16336000	8849200	16336000	NaN	NaN	NaN	NaN	8849200	16336000	8849200	16336000	8849200	16336000	16336000	0	0	0	0	NaN	NaN	NaN	6316000	11164000	6316000	11164000	6316000	11164000	NaN	NaN	NaN
	1243	DG(16:1_16:1)	DG(32:2)	DG	diacyl	(16:1_16:1)	(32:2)	564.475	26.9532	C35 H64 O5	M+NH4	1	3	1	7.14	A	2698800	4810100	2698800	4810100	2698800	4810100	NaN	NaN	NaN	NaN	2698800	4810100	2698800	4810100	2698800	4810100	4810100	0	0	0	0	NaN	NaN	NaN	1417900	3458900	1417900	3458900	1417900	3458900	NaN	NaN	NaN
	1244	PE(16:1_18:2)	PE(34:3)	PE	diacyl	(16:1_18:2)	(34:3)	713.5	22.7263	C39 H72 N1 O8 P1	M+H	2	5	2	57.14	A	1148900	2341500	1148900	2341500	1148900	2341500	NaN	NaN	NaN	NaN	1148900	2341500	1148900	2341500	1148900	2341500	2341500	0	0	0	0	NaN	NaN	NaN	1165000	2535600	1165000	2535600	1165000	2535600	NaN	NaN	NaN
	1245	DG(14:0_18:2)	DG(32:2)	DG	diacyl	(14:0_18:2)	(32:2)	564.475	27.2555	C35 H64 O5	M+NH4	1	3	1	21.43	A	2042100	3639500	2042100	3639500	2042100	3639500	NaN	NaN	NaN	NaN	2042100	3639500	2042100	3639500	2042100	3639500	3639500	0	0	0	0	NaN	NaN	NaN	2487700	4020200	2487700	4020200	2487700	4020200	NaN	NaN	NaN
	1246	DG(14:0_18:2)	DG(32:2)	DG	diacyl	(14:0_18:2)	(32:2)	564.475	27.4409	C35 H64 O5	M+NH4	1	3	1	14.29	A	2042100	3639500	2042100	3639500	2042100	3639500	NaN	NaN	NaN	NaN	2042100	3639500	2042100	3639500	2042100	3639500	3639500	0	0	0	0	NaN	NaN	NaN	1603300	4020200	1603300	4020200	1603300	4020200	NaN	NaN	NaN
	1247	PC(18:2_20:3)	PC(38:5)	PC	diacyl	(18:2_20:3)	(38:5)	807.578	23.8985	C46 H82 N1 O8 P1	M+H	2	4	24	92.86	A	1357700	9762500	1357700	9762500	1357700	9762500	NaN	NaN	NaN	NaN	1357700	9762500	1357700	9762500	1357700	9762500	9762500	0	0	0	0	NaN	NaN	NaN	1448400	11236000	1448400	11236000	1448400	11236000	NaN	NaN	NaN
	1252	DG(18:0_18:0)	DG(36:0)	DG	diacyl	(18:0_18:0)	(36:0)	624.569	40.0765	C39 H76 O5	M+Na	1	1	2	42.86	A	588120	1921000	588120	1921000	588120	1921000	NaN	NaN	NaN	NaN	588120	1921000	588120	1921000	588120	1921000	1921000	0	0	0	0	NaN	NaN	NaN	655540	2251900	655540	2251900	655540	2251900	NaN	NaN	NaN
	1253	PE(16:1_18:2)	PE(34:3)	PE	diacyl	(16:1_18:2)	(34:3)	713.5	23.3688	C39 H72 N1 O8 P1	M+H	2	5	2	42.86	A	835800	1703900	835800	1703900	835800	1703900	NaN	NaN	NaN	NaN	835800	1703900	835800	1703900	835800	1703900	1703900	0	0	0	0	NaN	NaN	NaN	1356800	2953000	1356800	2953000	1356800	2953000	NaN	NaN	NaN
	1255	PC(18:1_20:4)	PC(38:5)	PC	diacyl	(18:1_20:4)	(38:5)	807.578	25.2611	C46 H82 N1 O8 P1	M+H	2	4	24	85.71	A	157500000	350600000	157500000	350600000	157500000	350600000	NaN	NaN	NaN	NaN	157500000	350600000	157500000	350600000	157500000	350600000	350600000	0	0	0	0	NaN	NaN	NaN	140770000	314170000	140770000	314170000	140770000	314170000	NaN	NaN	NaN
	1256	PE(16:1_18:2)	PE(34:3)	PE	diacyl	(16:1_18:2)	(34:3)	713.5	23.4336	C39 H72 N1 O8 P1	M+H	2	5	2	14.29	A	835800	1703900	835800	1703900	835800	1703900	NaN	NaN	NaN	NaN	835800	1703900	835800	1703900	835800	1703900	1703900	0	0	0	0	NaN	NaN	NaN	1356800	2953000	1356800	2953000	1356800	2953000	NaN	NaN	NaN
	1259	PE(16:0_18:3)	PE(34:3)	PE	diacyl	(16:0_18:3)	(34:3)	713.5	24.2172	C39 H72 N1 O8 P1	M-H	1	5	4	7.14	A	146010	303380	146010	303380	146010	303380	NaN	NaN	NaN	NaN	146010	303380	146010	303380	146010	303380	303380	0	0	0	0	NaN	NaN	NaN	119490	280320	119490	280320	119490	280320	NaN	NaN	NaN
	1261	TG(14:1_16:1_18:1)	TG(48:3)	TG	triacyl	(14:1_16:1_18:1)	(48:3)	800.689	42.4557	C51 H92 O6	M+NH4	1	6	1	7.14	B	1785000	6827100	1785000	6827100	1785000	6827100	NaN	NaN	NaN	NaN	1785000	6827100	1785000	6827100	1785000	6827100	6827100	0	0	0	0	NaN	NaN	NaN	1322800	9358300	1322800	9358300	1322800	9358300	NaN	NaN	NaN
	1262	TG(16:1_16:1_16:1)	TG(48:3)	TG	triacyl	(16:1_16:1_16:1)	(48:3)	800.689	43.5402	C51 H92 O6	M+NH4	1	6	1	35.71	A	90230000	156210000	90230000	156210000	90230000	156210000	NaN	NaN	NaN	NaN	90230000	156210000	90230000	156210000	90230000	156210000	156210000	0	0	0	0	NaN	NaN	NaN	76850000	169280000	76850000	169280000	76850000	169280000	NaN	NaN	NaN
	1264	DG(18:1_26:4)	DG(44:5)	DG	diacyl	(18:1_26:4)	(44:5)	726.616	36.7689	C47 H82 O5	M+NH4	1	1	0	7.14	B	221510	473100	221510	473100	221510	473100	NaN	NaN	NaN	NaN	221510	473100	221510	473100	221510	473100	473100	0	0	0	0	NaN	NaN	NaN	47515	121470	47515	121470	47515	121470	NaN	NaN	NaN
	1265	PE(O-20:1_22:6)	PE(O-42:7)	PE	alkyl-acyl	(O-20:1_22:6)	(O-42:7)	803.583	34.0551	C47 H82 N1 O7 P1	M-H	1	1	0	64.29	B	45207	127340	45207	127340	45207	127340	NaN	NaN	NaN	NaN	45207	127340	45207	127340	45207	127340	127340	0	0	0	0	NaN	NaN	NaN	102200	296910	102200	296910	102200	296910	NaN	NaN	NaN
	1267	PE(O-22:2_20:4)	PE(O-42:6)	PE	alkyl-acyl	(O-22:2_20:4)	(O-42:6)	805.598	34.5479	C47 H84 N1 O7 P1	M-H	1	2	0	7.14	B	33748	105380	33748	105380	33748	105380	NaN	NaN	NaN	NaN	33748	105380	33748	105380	33748	105380	105380	0	0	0	0	NaN	NaN	NaN	56317	153840	56317	153840	56317	153840	NaN	NaN	NaN
	1268	PE(O-20:0_22:6)	PE(O-42:6)	PE	alkyl-acyl	(O-20:0_22:6)	(O-42:6)	805.598	34.7683	C47 H84 N1 O7 P1	M-H	1	2	0	57.14	B	46855	105380	46855	105380	46855	105380	NaN	NaN	NaN	NaN	46855	105380	46855	105380	46855	105380	105380	0	0	0	0	NaN	NaN	NaN	66954	128300	66954	128300	66954	128300	NaN	NaN	NaN
	1269	TG(14:0_16:1_18:2)	TG(48:3)	TG	triacyl	(14:0_16:1_18:2)	(48:3)	800.689	43.6536	C51 H92 O6	M+NH4	1	6	1	21.43	A	124530000	156210000	124530000	156210000	124530000	156210000	NaN	NaN	NaN	NaN	124530000	156210000	124530000	156210000	124530000	156210000	156210000	0	0	0	0	NaN	NaN	NaN	77975000	140870000	77975000	140870000	77975000	140870000	NaN	NaN	NaN
	127	LPC(18:2)	LPC(18:2)	LPC	monoacyl	(18:2)	(18:2)	519.332	3.4965	C26 H50 N1 O7 P1	M+H	4	1	2	71.43	A	7630300	20090000	7630300	20090000	7630300	20090000	NaN	NaN	NaN	NaN	7630300	20090000	7630300	20090000	7630300	20090000	20090000	0	0	0	0	NaN	NaN	NaN	18806000	60735000	18806000	60735000	18806000	60735000	NaN	NaN	NaN
	1270	TG(14:0_16:1_18:2)	TG(48:3)	TG	triacyl	(14:0_16:1_18:2)	(48:3)	800.689	43.818	C51 H92 O6	M+NH4	1	6	1	21.43	A	34158000	59121000	34158000	59121000	34158000	59121000	NaN	NaN	NaN	NaN	34158000	59121000	34158000	59121000	34158000	59121000	59121000	0	0	0	0	NaN	NaN	NaN	77975000	140870000	77975000	140870000	77975000	140870000	NaN	NaN	NaN
	1271	PC(18:1_20:4)	PC(38:5)	PC	diacyl	(18:1_20:4)	(38:5)	807.578	26.0598	C46 H82 N1 O8 P1	M+H	2	4	24	92.86	A	200040000	445310000	200040000	445310000	200040000	445310000	NaN	NaN	NaN	NaN	200040000	445310000	200040000	445310000	200040000	445310000	445310000	0	0	0	0	NaN	NaN	NaN	240000000	535630000	240000000	535630000	240000000	535630000	NaN	NaN	NaN
	1273	PE(20:0_22:6)	PE(42:6)	PE	diacyl	(20:0_22:6)	(42:6)	819.578	32.369	C47 H82 N1 O8 P1	M-H	1	1	2	7.14	A	37492	98815	37492	98815	37492	98815	NaN	NaN	NaN	NaN	37492	98815	37492	98815	37492	98815	98815	0	0	0	0	NaN	NaN	NaN	71452	196460	71452	196460	71452	196460	NaN	NaN	NaN
	1274	TG(14:0_16:1_18:2)	TG(48:3)	TG	triacyl	(14:0_16:1_18:2)	(48:3)	800.689	44.0516	C51 H92 O6	M+NH4	1	6	1	42.86	A	55730000	161370000	55730000	161370000	55730000	161370000	NaN	NaN	NaN	NaN	55730000	161370000	55730000	161370000	55730000	161370000	161370000	0	0	0	0	NaN	NaN	NaN	43353000	169280000	43353000	169280000	43353000	169280000	NaN	NaN	NaN
	1275	PE(P-18:0_22:6)	PE(P-40:6)	PE	alkenyl-acyl	(P-18:0_22:6)	(P-40:6)	775.552	30.3009	C45 H78 N1 O7 P1	M+H	1	1	0	57.14	B	1201900	2946500	1201900	2946500	1201900	2946500	NaN	NaN	NaN	NaN	1201900	2946500	1201900	2946500	1201900	2946500	2946500	0	0	0	0	NaN	NaN	NaN	1319100	3613900	1319100	3613900	1319100	3613900	NaN	NaN	NaN
	1276	PE(P-18:0_22:6)	PE(P-40:6)	PE	alkenyl-acyl	(P-18:0_22:6)	(P-40:6)	775.552	30.5063	C45 H78 N1 O7 P1	M+H	1	1	0	14.29	B	1261100	3402200	1261100	3402200	1261100	3402200	NaN	NaN	NaN	NaN	1261100	3402200	1261100	3402200	1261100	3402200	3402200	0	0	0	0	NaN	NaN	NaN	488010	2125000	488010	2125000	488010	2125000	NaN	NaN	NaN
	1277	PE(P-16:0_22:6)	PE(P-38:6)	PE	alkenyl-acyl	(P-16:0_22:6)	(P-38:6)	747.52	26.5087	C43 H74 N1 O7 P1	M+H	1	1	0	28.57	B	2547900	6561100	2547900	6561100	2547900	6561100	NaN	NaN	NaN	NaN	2547900	6561100	2547900	6561100	2547900	6561100	6561100	0	0	0	0	NaN	NaN	NaN	1474600	3689400	1474600	3689400	1474600	3689400	NaN	NaN	NaN
	1278	PE(P-16:0_22:6)	PE(P-38:6)	PE	alkenyl-acyl	(P-16:0_22:6)	(P-38:6)	747.52	26.7191	C43 H74 N1 O7 P1	M+H	1	1	0	14.29	B	2685200	8079700	2685200	8079700	2685200	8079700	NaN	NaN	NaN	NaN	2685200	8079700	2685200	8079700	2685200	8079700	8079700	0	0	0	0	NaN	NaN	NaN	1013300	4645300	1013300	4645300	1013300	4645300	NaN	NaN	NaN
	1280	TG(14:0_16:1_18:1)	TG(48:2)	TG	triacyl	(14:0_16:1_18:1)	(48:2)	802.705	44.8537	C51 H94 O6	M+NH4	1	3	1	100	A	86483000	319080000	86483000	319080000	86483000	319080000	NaN	NaN	NaN	NaN	86483000	319080000	86483000	319080000	86483000	319080000	319080000	0	0	0	0	NaN	NaN	NaN	49845000	168850000	49845000	168850000	49845000	168850000	NaN	NaN	NaN
	1283	PC(18:1_20:3)	PC(38:4)	PC	diacyl	(18:1_20:3)	(38:4)	809.593	26.6191	C46 H84 N1 O8 P1	M+H	2	5	22	35.71	A	64862000	124820000	64862000	124820000	64862000	124820000	NaN	NaN	NaN	NaN	64862000	124820000	64862000	124820000	64862000	124820000	124820000	0	0	0	0	NaN	NaN	NaN	4645700	10546000	4645700	10546000	4645700	10546000	NaN	NaN	NaN
	1284	PC(18:1_20:3)	PC(38:4)	PC	diacyl	(18:1_20:3)	(38:4)	809.593	26.7855	C46 H84 N1 O8 P1	M+H	2	5	22	57.14	A	64862000	124820000	64862000	124820000	64862000	124820000	NaN	NaN	NaN	NaN	64862000	124820000	64862000	124820000	64862000	124820000	124820000	0	0	0	0	NaN	NaN	NaN	27979000	63511000	27979000	63511000	27979000	63511000	NaN	NaN	NaN
	1286	PE(16:0_18:0)	PE(34:0)	PE	diacyl	(16:0_18:0)	(34:0)	719.547	32.44	C39 H78 N1 O8 P1	M-H	1	1	3	28.57	A	67930	167900	67930	167900	67930	167900	NaN	NaN	NaN	NaN	67930	167900	67930	167900	67930	167900	167900	0	0	0	0	NaN	NaN	NaN	48811	122860	48811	122860	48811	122860	NaN	NaN	NaN
	1287	PE(O-18:1_20:1)	PE(O-38:2)	PE	alkyl-acyl	(O-18:1_20:1)	(O-38:2)	757.598	37.523	C43 H84 N1 O7 P1	M-H	1	2	0	42.86	B	30445	141700	30445	141700	30445	141700	NaN	NaN	NaN	NaN	30445	141700	30445	141700	30445	141700	141700	0	0	0	0	NaN	NaN	NaN	47098	132320	47098	132320	47098	132320	NaN	NaN	NaN
	1288	PE(O-20:1_18:1)	PE(O-38:2)	PE	alkyl-acyl	(O-20:1_18:1)	(O-38:2)	757.598	37.8383	C43 H84 N1 O7 P1	M-H	1	2	0	7.14	B	39660	152520	39660	152520	39660	152520	NaN	NaN	NaN	NaN	39660	152520	39660	152520	39660	152520	152520	0	0	0	0	NaN	NaN	NaN	23410	97231	23410	97231	23410	97231	NaN	NaN	NaN
	129	PE(O-16:1_20:1)	PE(O-36:2)	PE	alkyl-acyl	(O-16:1_20:1)	(O-36:2)	729.567	34.1368	C41 H80 N1 O7 P1	M-H	1	2	0	50	B	120170	283560	120170	283560	120170	283560	NaN	NaN	NaN	NaN	120170	283560	120170	283560	120170	283560	283560	0	0	0	0	NaN	NaN	NaN	62937	144940	62937	144940	62937	144940	NaN	NaN	NaN
	1290	PE(22:1_20:4)	PE(42:5)	PE	diacyl	(22:1_20:4)	(42:5)	821.593	33.0872	C47 H84 N1 O8 P1	M-H	1	1	2	7.14	A	59366	131780	59366	131780	59366	131780	NaN	NaN	NaN	NaN	59366	131780	59366	131780	59366	131780	131780	0	0	0	0	NaN	NaN	NaN	16864	49944	16864	49944	16864	49944	NaN	NaN	NaN
	1291	PE(18:1_22:1)	PE(40:2)	PE	diacyl	(18:1_22:1)	(40:2)	799.609	35.8791	C45 H86 N1 O8 P1	M-H	1	1	2	7.14	A	76247	106580	76247	106580	76247	106580	NaN	NaN	NaN	NaN	76247	106580	76247	106580	76247	106580	106580	0	0	0	0	NaN	NaN	NaN	32192	67154	32192	67154	32192	67154	NaN	NaN	NaN
	1292	PE(18:1_22:1)	PE(40:2)	PE	diacyl	(18:1_22:1)	(40:2)	799.609	36.0862	C45 H86 N1 O8 P1	M-H	1	1	2	7.14	A	23724	60901	23724	60901	23724	60901	NaN	NaN	NaN	NaN	23724	60901	23724	60901	23724	60901	60901	0	0	0	0	NaN	NaN	NaN	33832	78005	33832	78005	33832	78005	NaN	NaN	NaN
	1294	PC(18:1_20:3)	PC(38:4)	PC	diacyl	(18:1_20:3)	(38:4)	809.593	27.4076	C46 H84 N1 O8 P1	M+H	2	5	22	14.29	A	84191000	140910000	84191000	140910000	84191000	140910000	NaN	NaN	NaN	NaN	84191000	140910000	84191000	140910000	84191000	140910000	140910000	0	0	0	0	NaN	NaN	NaN	34855000	79122000	34855000	79122000	34855000	79122000	NaN	NaN	NaN
	1295	PE(24:0_18:1)	PE(42:1)	PE	diacyl	(24:0_18:1)	(42:1)	829.656	41.2741	C47 H92 N1 O8 P1	M-H	1	1	1	14.29	A	13980	51017	13980	51017	13980	51017	NaN	NaN	NaN	NaN	13980	51017	13980	51017	13980	51017	51017	0	0	0	0	NaN	NaN	NaN	4095	13787	4095	13787	4095	13787	NaN	NaN	NaN
	1296	PC(18:1_20:3)	PC(38:4)	PC	diacyl	(18:1_20:3)	(38:4)	809.593	27.6282	C46 H84 N1 O8 P1	M+H	2	5	22	78.57	A	84191000	140910000	84191000	140910000	84191000	140910000	NaN	NaN	NaN	NaN	84191000	140910000	84191000	140910000	84191000	140910000	140910000	0	0	0	0	NaN	NaN	NaN	70887000	79122000	70887000	79122000	70887000	79122000	NaN	NaN	NaN
	1297	PE(P-16:0_22:3)	PE(P-38:3)	PE	alkenyl-acyl	(P-16:0_22:3)	(P-38:3)	753.567	32.6441	C43 H80 N1 O7 P1	M+H	1	1	0	14.29	B	753110	1858400	753110	1858400	753110	1858400	NaN	NaN	NaN	NaN	753110	1858400	753110	1858400	753110	1858400	1858400	0	0	0	0	NaN	NaN	NaN	240790	566650	240790	566650	240790	566650	NaN	NaN	NaN
	1298	PE(18:0_24:4)	PE(42:4)	PE	diacyl	(18:0_24:4)	(42:4)	823.609	34.6209	C47 H86 N1 O8 P1	M-H	1	1	0	7.14	A	35149	70788	35149	70788	35149	70788	NaN	NaN	NaN	NaN	35149	70788	35149	70788	35149	70788	70788	0	0	0	0	NaN	NaN	NaN	14896	35675	14896	35675	14896	35675	NaN	NaN	NaN
	1299	PE(16:1_18:3)	PE(34:4)	PE	diacyl	(16:1_18:3)	(34:4)	711.484	20.9859	C39 H70 N1 O8 P1	M+H	2	1	4	7.14	A	48573	97723	48573	97723	48573	97723	NaN	NaN	NaN	NaN	48573	97723	48573	97723	48573	97723	97723	0	0	0	0	NaN	NaN	NaN	67125	164100	67125	164100	67125	164100	NaN	NaN	NaN
	130	LPI(20:3)	LPI(20:3)	LPI	monoacyl	(20:3)	(20:3)	622.312	3.4154	C29 H51 O12 P1	M-H	1	1	1	21.43	A	97523	308920	97523	308920	97523	308920	NaN	NaN	NaN	NaN	97523	308920	97523	308920	97523	308920	308920	0	0	0	0	NaN	NaN	NaN	76860	254470	76860	254470	76860	254470	NaN	NaN	NaN
	1300	TG(16:0_16:1_16:1)	TG(48:2)	TG	triacyl	(16:0_16:1_16:1)	(48:2)	802.705	45.1236	C51 H94 O6	M+NH4	1	3	1	7.14	A	4149200	36138000	4149200	36138000	4149200	36138000	NaN	NaN	NaN	NaN	4149200	36138000	4149200	36138000	4149200	36138000	36138000	0	0	0	0	NaN	NaN	NaN	7258300	32672000	7258300	32672000	7258300	32672000	NaN	NaN	NaN
	1301	PE(17:0_18:2)	PE(35:2)	PE	diacyl	(17:0_18:2)	(35:2)	729.531	27.9689	C40 H76 N1 O8 P1	M-H	1	1	2	7.14	A	37055	87188	37055	87188	37055	87188	NaN	NaN	NaN	NaN	37055	87188	37055	87188	37055	87188	87188	0	0	0	0	NaN	NaN	NaN	73689	204160	73689	204160	73689	204160	NaN	NaN	NaN
	1302	TG(14:0_16:0_18:1)	TG(48:1)	TG	triacyl	(14:0_16:0_18:1)	(48:1)	804.721	46.1052	C51 H96 O6	M+NH4	1	1	1	100	A	14924000	62323000	14924000	62323000	14924000	62323000	NaN	NaN	NaN	NaN	14924000	62323000	14924000	62323000	14924000	62323000	62323000	0	0	0	0	NaN	NaN	NaN	7838000	42163000	7838000	42163000	7838000	42163000	NaN	NaN	NaN
	1303	PE(19:0_18:2)	PE(37:2)	PE	diacyl	(19:0_18:2)	(37:2)	757.562	31.8515	C42 H80 N1 O8 P1	M-H	1	1	2	14.29	A	26674	65708	26674	65708	26674	65708	NaN	NaN	NaN	NaN	26674	65708	26674	65708	26674	65708	65708	0	0	0	0	NaN	NaN	NaN	53294	114350	53294	114350	53294	114350	NaN	NaN	NaN
	1304	PE(18:3_22:6)	PE(40:9)	PE	diacyl	(18:3_22:6)	(40:9)	785.5	20.7602	C45 H72 N1 O8 P1	M-H	1	1	4	7.14	A	35870	77567	35870	77567	35870	77567	NaN	NaN	NaN	NaN	35870	77567	35870	77567	35870	77567	77567	0	0	0	0	NaN	NaN	NaN	53180	112420	53180	112420	53180	112420	NaN	NaN	NaN
	1305	PE(19:0_22:6)	PE(41:6)	PE	diacyl	(19:0_22:6)	(41:6)	805.562	30.4486	C46 H80 N1 O8 P1	M-H	1	1	2	7.14	A	48248	127910	48248	127910	48248	127910	NaN	NaN	NaN	NaN	48248	127910	48248	127910	48248	127910	127910	0	0	0	0	NaN	NaN	NaN	79821	237790	79821	237790	79821	237790	NaN	NaN	NaN
	1306	PC(18:1_20:3)	PC(38:4)	PC	diacyl	(18:1_20:3)	(38:4)	809.593	27.8403	C46 H84 N1 O8 P1	M+HCOO	1	5	8	7.14	A	2663400	4695200	2663400	4695200	2663400	4695200	NaN	NaN	NaN	NaN	2663400	4695200	2663400	4695200	2663400	4695200	4695200	0	0	0	0	NaN	NaN	NaN	527400	1147000	527400	1147000	527400	1147000	NaN	NaN	NaN
	1309	PC(18:0_20:4)	PC(38:4)	PC	diacyl	(18:0_20:4)	(38:4)	809.593	28.8667	C46 H84 N1 O8 P1	M+H	2	5	22	92.86	A	318110000	701540000	318110000	701540000	318110000	701540000	NaN	NaN	NaN	NaN	318110000	701540000	318110000	701540000	318110000	701540000	701540000	0	0	0	0	NaN	NaN	NaN	276330000	642080000	276330000	642080000	276330000	642080000	NaN	NaN	NaN
	131	PC(O-16:0_20:4)	PC(O-36:4)	PC	alkyl-acyl	(O-16:0_20:4)	(O-36:4)	767.583	27.4888	C44 H82 N1 O7 P1	M+H	2	5	0	92.86	A	7900800	20432000	7900800	20432000	7900800	20432000	NaN	NaN	NaN	NaN	7900800	20432000	7900800	20432000	7900800	20432000	20432000	0	0	0	0	NaN	NaN	NaN	4506500	10945000	4506500	10945000	4506500	10945000	NaN	NaN	NaN
	1310	TG(16:0_16:0_16:0)	TG(48:0)	TG	triacyl	(16:0_16:0_16:0)	(48:0)	806.736	47.3005	C51 H98 O6	M+NH4	1	1	1	28.57	A	3094200	12317000	3094200	12317000	3094200	12317000	NaN	NaN	NaN	NaN	3094200	12317000	3094200	12317000	3094200	12317000	12317000	0	0	0	0	NaN	NaN	NaN	555980	2834300	555980	2834300	555980	2834300	NaN	NaN	NaN
	1312	TG(16:0_16:0_16:0)	TG(48:0)	TG	triacyl	(16:0_16:0_16:0)	(48:0)	806.736	47.4152	C51 H98 O6	M+NH4	1	1	1	64.29	A	3085000	10951000	3085000	10951000	3085000	10951000	NaN	NaN	NaN	NaN	3085000	10951000	3085000	10951000	3085000	10951000	10951000	0	0	0	0	NaN	NaN	NaN	592450	3017900	592450	3017900	592450	3017900	NaN	NaN	NaN
	1313	TG(O-22:7_2:0_27:5)	TG(O-51:12)	TG	alkyl-acyl	(O-22:7_2:0_27:5)	(O-51:12)	810.616	40.5767	C54 H82 O5	M+NH4	1	1	0	7.14	B	181960	787330	181960	787330	181960	787330	NaN	NaN	NaN	NaN	181960	787330	181960	787330	181960	787330	787330	0	0	0	0	NaN	NaN	NaN	62240	261220	62240	261220	62240	261220	NaN	NaN	NaN
	1314	PC(18:0_20:4)	PC(38:4)	PC	diacyl	(18:0_20:4)	(38:4)	809.593	28.9461	C46 H84 N1 O8 P1	M+H	2	5	22	71.43	A	318110000	701540000	318110000	701540000	318110000	701540000	NaN	NaN	NaN	NaN	318110000	701540000	318110000	701540000	318110000	701540000	701540000	0	0	0	0	NaN	NaN	NaN	276330000	642080000	276330000	642080000	276330000	642080000	NaN	NaN	NaN
	1315	TG(16:1_16:1_17:1)	TG(49:3)	TG	triacyl	(16:1_16:1_17:1)	(49:3)	814.705	44.1974	C52 H94 O6	M+NH4	1	2	1	50	A	2672000	8510600	2672000	8510600	2672000	8510600	NaN	NaN	NaN	NaN	2672000	8510600	2672000	8510600	2672000	8510600	8510600	0	0	0	0	NaN	NaN	NaN	2646300	7379000	2646300	7379000	2646300	7379000	NaN	NaN	NaN
	1318	TG(15:0_16:1_18:2)	TG(49:3)	TG	triacyl	(15:0_16:1_18:2)	(49:3)	814.705	44.4581	C52 H94 O6	M+NH4	1	2	1	42.86	A	6975400	13693000	6975400	13693000	6975400	13693000	NaN	NaN	NaN	NaN	6975400	13693000	6975400	13693000	6975400	13693000	13693000	0	0	0	0	NaN	NaN	NaN	5817200	8823600	5817200	8823600	5817200	8823600	NaN	NaN	NaN
	1319	TG(15:0_16:1_18:2)	TG(49:3)	TG	triacyl	(15:0_16:1_18:2)	(49:3)	814.705	44.6599	C52 H94 O6	M+NH4	1	2	1	50	A	971120	3093200	971120	3093200	971120	3093200	NaN	NaN	NaN	NaN	971120	3093200	971120	3093200	971120	3093200	3093200	0	0	0	0	NaN	NaN	NaN	3165600	8823600	3165600	8823600	3165600	8823600	NaN	NaN	NaN
	132	LPI(20:3)	LPI(20:3)	LPI	monoacyl	(20:3)	(20:3)	622.312	3.7609	C29 H51 O12 P1	M-H	1	1	1	42.86	A	122280	387510	122280	387510	122280	387510	NaN	NaN	NaN	NaN	122280	387510	122280	387510	122280	387510	387510	0	0	0	0	NaN	NaN	NaN	85516	283130	85516	283130	85516	283130	NaN	NaN	NaN
	1320	PC(20:4_18:0)	PC(38:4)	PC	diacyl	(20:4_18:0)	(38:4)	809.593	29.0933	C46 H84 N1 O8 P1	M+Na	1	5	4	14.29	B	1042600	2572700	1042600	2572700	1042600	2572700	NaN	NaN	NaN	NaN	1042600	2572700	1042600	2572700	1042600	2572700	2572700	0	0	0	0	NaN	NaN	NaN	1053300	2936100	1053300	2936100	1053300	2936100	NaN	NaN	NaN
	1323	TG(15:0_16:1_18:1)	TG(49:2)	TG	triacyl	(15:0_16:1_18:1)	(49:2)	816.721	45.4844	C52 H96 O6	M+NH4	1	4	1	50	A	8795100	24031000	8795100	24031000	8795100	24031000	NaN	NaN	NaN	NaN	8795100	24031000	8795100	24031000	8795100	24031000	24031000	0	0	0	0	NaN	NaN	NaN	2233100	8546300	2233100	8546300	2233100	8546300	NaN	NaN	NaN
	1325	TG(15:0_16:0_18:2)	TG(49:2)	TG	triacyl	(15:0_16:0_18:2)	(49:2)	816.721	45.6967	C52 H96 O6	M+NH4	1	4	1	7.14	A	8582000	23401000	8582000	23401000	8582000	23401000	NaN	NaN	NaN	NaN	8582000	23401000	8582000	23401000	8582000	23401000	23401000	0	0	0	0	NaN	NaN	NaN	2818600	10787000	2818600	10787000	2818600	10787000	NaN	NaN	NaN
	1326	TG(15:0_16:0_18:2)	TG(49:2)	TG	triacyl	(15:0_16:0_18:2)	(49:2)	816.721	45.7731	C52 H96 O6	M+NH4	1	4	1	14.29	A	8581700	23401000	8581700	23401000	8581700	23401000	NaN	NaN	NaN	NaN	8581700	23401000	8581700	23401000	8581700	23401000	23401000	0	0	0	0	NaN	NaN	NaN	2818600	10787000	2818600	10787000	2818600	10787000	NaN	NaN	NaN
	1328	PC(20:1_18:2)	PC(38:3)	PC	diacyl	(20:1_18:2)	(38:3)	811.609	29.3683	C46 H86 N1 O8 P1	M+H	2	4	19	28.57	A	9273600	19345000	9273600	19345000	9273600	19345000	NaN	NaN	NaN	NaN	9273600	19345000	9273600	19345000	9273600	19345000	19345000	0	0	0	0	NaN	NaN	NaN	3053500	6383000	3053500	6383000	3053500	6383000	NaN	NaN	NaN
	1329	PC(18:0_20:3)	PC(38:3)	PC	diacyl	(18:0_20:3)	(38:3)	811.609	30.4774	C46 H86 N1 O8 P1	M+H	2	4	19	100	A	83031000	173160000	83031000	173160000	83031000	173160000	NaN	NaN	NaN	NaN	83031000	173160000	83031000	173160000	83031000	173160000	173160000	0	0	0	0	NaN	NaN	NaN	48627000	101650000	48627000	101650000	48627000	101650000	NaN	NaN	NaN
	133	SM(d18:1_16:0)	SM(d34:1)	SM	sphingomyelin	(d18:1_16:0)	(d34:1)	702.568	23.87	C39 H79 N2 O6 P1	M+H	3	2	3	100	A	76086000	232410000	76086000	232410000	76086000	232410000	NaN	NaN	NaN	NaN	76086000	232410000	76086000	232410000	76086000	232410000	232410000	0	0	0	0	NaN	NaN	NaN	35626000	127410000	35626000	127410000	35626000	127410000	NaN	NaN	NaN
	1330	TG(15:0_16:0_18:1)	TG(49:1)	TG	triacyl	(15:0_16:0_18:1)	(49:1)	818.736	46.7124	C52 H98 O6	M+NH4	1	1	1	100	A	4911500	16758000	4911500	16758000	4911500	16758000	NaN	NaN	NaN	NaN	4911500	16758000	4911500	16758000	4911500	16758000	16758000	0	0	0	0	NaN	NaN	NaN	3870400	14280000	3870400	14280000	3870400	14280000	NaN	NaN	NaN
	1331	TG(16:1_16:3_18:3)	TG(50:7)	TG	triacyl	(16:1_16:3_18:3)	(50:7)	820.658	40.7152	C53 H88 O6	M+NH4	1	11	0	7.14	A	343480	448880	343480	448880	343480	448880	NaN	NaN	NaN	NaN	343480	448880	343480	448880	343480	448880	448880	0	0	0	0	NaN	NaN	NaN	1447900	2277600	1447900	2277600	1447900	2277600	NaN	NaN	NaN
	1332	TG(14:2_18:2_18:3)	TG(50:7)	TG	triacyl	(14:2_18:2_18:3)	(50:7)	820.658	40.8878	C53 H88 O6	M+NH4	1	11	0	7.14	A	343480	448880	343480	448880	343480	448880	NaN	NaN	NaN	NaN	343480	448880	343480	448880	343480	448880	448880	0	0	0	0	NaN	NaN	NaN	1323900	1862200	1323900	1862200	1323900	1862200	NaN	NaN	NaN
	1334	TG(16:1_16:3_18:3)	TG(50:7)	TG	triacyl	(16:1_16:3_18:3)	(50:7)	820.658	41.172	C53 H88 O6	M+NH4	1	11	0	14.29	A	343480	448880	343480	448880	343480	448880	NaN	NaN	NaN	NaN	343480	448880	343480	448880	343480	448880	448880	0	0	0	0	NaN	NaN	NaN	915020	1312000	915020	1312000	915020	1312000	NaN	NaN	NaN
	1336	TG(16:2_18:2_16:3)	TG(50:7)	TG	triacyl	(16:2_18:2_16:3)	(50:7)	820.658	41.6404	C53 H88 O6	M+NH4	1	11	0	21.43	A	457510	597920	457510	597920	457510	597920	NaN	NaN	NaN	NaN	457510	597920	457510	597920	457510	597920	597920	0	0	0	0	NaN	NaN	NaN	1025700	1470600	1025700	1470600	1025700	1470600	NaN	NaN	NaN
	1338	TG(16:0_12:1_22:6)	TG(50:7)	TG	triacyl	(16:0_12:1_22:6)	(50:7)	820.658	41.6836	C53 H88 O6	M+NH4	1	11	0	35.71	A	457510	597920	457510	597920	457510	597920	NaN	NaN	NaN	NaN	457510	597920	457510	597920	457510	597920	597920	0	0	0	0	NaN	NaN	NaN	1025700	1470600	1025700	1470600	1025700	1470600	NaN	NaN	NaN
	134	PE(O-18:1_18:1)	PE(O-36:2)	PE	alkyl-acyl	(O-18:1_18:1)	(O-36:2)	729.567	34.5384	C41 H80 N1 O7 P1	M-H	1	2	0	71.43	B	185170	436790	185170	436790	185170	436790	NaN	NaN	NaN	NaN	185170	436790	185170	436790	185170	436790	436790	0	0	0	0	NaN	NaN	NaN	119030	274030	119030	274030	119030	274030	NaN	NaN	NaN
	1341	TG(16:0_12:1_22:6)	TG(50:7)	TG	triacyl	(16:0_12:1_22:6)	(50:7)	820.658	41.9431	C53 H88 O6	M+NH4	1	11	0	35.71	A	379910	496500	379910	496500	379910	496500	NaN	NaN	NaN	NaN	379910	496500	379910	496500	379910	496500	496500	0	0	0	0	NaN	NaN	NaN	710490	1018700	710490	1018700	710490	1018700	NaN	NaN	NaN
	1342	PC(18:0_20:3)	PC(38:3)	PC	diacyl	(18:0_20:3)	(38:3)	811.609	31.7596	C46 H86 N1 O8 P1	M+H	2	4	19	92.86	A	12674000	28242000	12674000	28242000	12674000	28242000	NaN	NaN	NaN	NaN	12674000	28242000	12674000	28242000	12674000	28242000	28242000	0	0	0	0	NaN	NaN	NaN	4666600	9162800	4666600	9162800	4666600	9162800	NaN	NaN	NaN
	1346	TG(16:1_16:2_18:3)	TG(50:6)	TG	triacyl	(16:1_16:2_18:3)	(50:6)	822.674	41.6441	C53 H90 O6	M+NH4	1	11	0	21.43	A	2517100	4208200	2517100	4208200	2517100	4208200	NaN	NaN	NaN	NaN	2517100	4208200	2517100	4208200	2517100	4208200	4208200	0	0	0	0	NaN	NaN	NaN	1919700	8631000	1919700	8631000	1919700	8631000	NaN	NaN	NaN
	1347	PC(18:1_20:1)	PC(38:2)	PC	diacyl	(18:1_20:1)	(38:2)	813.625	32.1889	C46 H88 N1 O8 P1	M+H	2	5	19	100	A	16855000	19411000	16855000	19411000	16855000	19411000	NaN	NaN	NaN	NaN	16855000	19411000	16855000	19411000	16855000	19411000	19411000	0	0	0	0	NaN	NaN	NaN	8265800	17133000	8265800	17133000	8265800	17133000	NaN	NaN	NaN
	1350	TG(14:1_18:2_18:3)	TG(50:6)	TG	triacyl	(14:1_18:2_18:3)	(50:6)	822.674	41.728	C53 H90 O6	M+NH4	1	11	2	7.14	A	2517100	4208200	2517100	4208200	2517100	4208200	NaN	NaN	NaN	NaN	2517100	4208200	2517100	4208200	2517100	4208200	4208200	0	0	0	0	NaN	NaN	NaN	1919700	8631000	1919700	8631000	1919700	8631000	NaN	NaN	NaN
	1351	TG(16:1_16:2_18:3)	TG(50:6)	TG	triacyl	(16:1_16:2_18:3)	(50:6)	822.674	41.9451	C53 H90 O6	M+NH4	1	11	0	21.43	A	4497000	7622300	4497000	7622300	4497000	7622300	NaN	NaN	NaN	NaN	4497000	7622300	4497000	7622300	4497000	7622300	7622300	0	0	0	0	NaN	NaN	NaN	5330100	15308000	5330100	15308000	5330100	15308000	NaN	NaN	NaN
	1353	TG(16:1_18:2_16:3)	TG(50:6)	TG	triacyl	(16:1_18:2_16:3)	(50:6)	822.674	42.1235	C53 H90 O6	M+NH4	1	11	0	21.43	A	5883800	5618500	5883800	5618500	5883800	5618500	NaN	NaN	NaN	NaN	5883800	5618500	5883800	5618500	5883800	5618500	5618500	0	0	0	0	NaN	NaN	NaN	8892200	15308000	8892200	15308000	8892200	15308000	NaN	NaN	NaN
	1354	TG(16:1_18:2_16:3)	TG(50:6)	TG	triacyl	(16:1_18:2_16:3)	(50:6)	822.674	42.2573	C53 H90 O6	M+NH4	1	11	0	21.43	A	3360800	5618500	3360800	5618500	3360800	5618500	NaN	NaN	NaN	NaN	3360800	5618500	3360800	5618500	3360800	5618500	5618500	0	0	0	0	NaN	NaN	NaN	5480900	12308000	5480900	12308000	5480900	12308000	NaN	NaN	NaN
	1357	TG(16:1_18:2_16:3)	TG(50:6)	TG	triacyl	(16:1_18:2_16:3)	(50:6)	822.674	42.766	C53 H90 O6	M+NH4	1	11	0	21.43	A	5258900	8818500	5258900	8818500	5258900	8818500	NaN	NaN	NaN	NaN	5258900	8818500	5258900	8818500	5258900	8818500	8818500	0	0	0	0	NaN	NaN	NaN	3103200	13944000	3103200	13944000	3103200	13944000	NaN	NaN	NaN
	1358	TG(16:1_18:2_16:3)	TG(50:6)	TG	triacyl	(16:1_18:2_16:3)	(50:6)	822.674	42.8423	C53 H90 O6	M+NH4	1	11	0	28.57	A	3601500	8818500	3601500	8818500	3601500	8818500	NaN	NaN	NaN	NaN	3601500	8818500	3601500	8818500	3601500	8818500	8818500	0	0	0	0	NaN	NaN	NaN	3103200	13944000	3103200	13944000	3103200	13944000	NaN	NaN	NaN
	1359	TG(16:1_18:2_16:3)	TG(50:6)	TG	triacyl	(16:1_18:2_16:3)	(50:6)	822.674	43.0473	C53 H90 O6	M+NH4	1	11	0	21.43	A	3080100	2654500	3080100	2654500	3080100	2654500	NaN	NaN	NaN	NaN	3080100	2654500	3080100	2654500	3080100	2654500	2654500	0	0	0	0	NaN	NaN	NaN	10639000	17161000	10639000	17161000	10639000	17161000	NaN	NaN	NaN
	1360	PC(18:0_20:2)	PC(38:2)	PC	diacyl	(18:0_20:2)	(38:2)	813.625	32.873	C46 H88 N1 O8 P1	M+HCOO	1	5	7	35.71	A	580570	1089600	580570	1089600	580570	1089600	NaN	NaN	NaN	NaN	580570	1089600	580570	1089600	580570	1089600	1089600	0	0	0	0	NaN	NaN	NaN	381210	739360	381210	739360	381210	739360	NaN	NaN	NaN
	1361	PC(18:1_20:1)	PC(38:2)	PC	diacyl	(18:1_20:1)	(38:2)	813.625	33.0327	C46 H88 N1 O8 P1	M+H	2	5	19	28.57	A	7643200	17086000	7643200	17086000	7643200	17086000	NaN	NaN	NaN	NaN	7643200	17086000	7643200	17086000	7643200	17086000	17086000	0	0	0	0	NaN	NaN	NaN	5838900	12106000	5838900	12106000	5838900	12106000	NaN	NaN	NaN
	1363	PC(20:0_18:2)	PC(38:2)	PC	diacyl	(20:0_18:2)	(38:2)	813.625	33.5049	C46 H88 N1 O8 P1	M+HCOO	1	5	2	7.14	A	613160	1119600	613160	1119600	613160	1119600	NaN	NaN	NaN	NaN	613160	1119600	613160	1119600	613160	1119600	1119600	0	0	0	0	NaN	NaN	NaN	165370	320740	165370	320740	165370	320740	NaN	NaN	NaN
	1366	PC(18:0_20:1)	PC(38:1)	PC	diacyl	(18:0_20:1)	(38:1)	815.64	35.8212	C46 H90 N1 O8 P1	M+H	2	3	22	92.86	A	2884900	3902000	2884900	3902000	2884900	3902000	NaN	NaN	NaN	NaN	2884900	3902000	2884900	3902000	2884900	3902000	3902000	0	0	0	0	NaN	NaN	NaN	2068300	4625500	2068300	4625500	2068300	4625500	NaN	NaN	NaN
	1370	TG(16:1_16:2_18:2)	TG(50:5)	TG	triacyl	(16:1_16:2_18:2)	(50:5)	824.689	41.7289	C53 H92 O6	M+NH4	1	7	42	35.71	B	957130	1656800	957130	1656800	957130	1656800	NaN	NaN	NaN	NaN	957130	1656800	957130	1656800	957130	1656800	1656800	0	0	0	0	NaN	NaN	NaN	2068200	3529500	2068200	3529500	2068200	3529500	NaN	NaN	NaN
	1371	TG(16:1_16:2_18:2)	TG(50:5)	TG	triacyl	(16:1_16:2_18:2)	(50:5)	824.689	41.7772	C53 H92 O6	M+NH4	1	7	42	21.43	B	957130	1656800	957130	1656800	957130	1656800	NaN	NaN	NaN	NaN	957130	1656800	957130	1656800	957130	1656800	1656800	0	0	0	0	NaN	NaN	NaN	2068200	3529500	2068200	3529500	2068200	3529500	NaN	NaN	NaN
	1374	TG(16:1_16:2_18:2)	TG(50:5)	TG	triacyl	(16:1_16:2_18:2)	(50:5)	824.689	42.8149	C53 H92 O6	M+NH4	1	7	0	50	A	37160000	62948000	37160000	62948000	37160000	62948000	NaN	NaN	NaN	NaN	37160000	62948000	37160000	62948000	37160000	62948000	62948000	0	0	0	0	NaN	NaN	NaN	26947000	33547000	26947000	33547000	26947000	33547000	NaN	NaN	NaN
	1376	PC(20:0_18:1)	PC(38:1)	PC	diacyl	(20:0_18:1)	(38:1)	815.64	36.3196	C46 H90 N1 O8 P1	M+HCOO	1	3	6	14.29	A	73806	173670	73806	173670	73806	173670	NaN	NaN	NaN	NaN	73806	173670	73806	173670	73806	173670	173670	0	0	0	0	NaN	NaN	NaN	65144	140300	65144	140300	65144	140300	NaN	NaN	NaN
	1379	TG(16:1_16:2_18:2)	TG(50:5)	TG	triacyl	(16:1_16:2_18:2)	(50:5)	824.689	43.0011	C53 H92 O6	M+NH4	1	7	0	42.86	A	50922000	62948000	50922000	62948000	50922000	62948000	NaN	NaN	NaN	NaN	50922000	62948000	50922000	62948000	50922000	62948000	62948000	0	0	0	0	NaN	NaN	NaN	39106000	33547000	39106000	33547000	39106000	33547000	NaN	NaN	NaN
	1380	PC(18:2_22:6)	PC(40:8)	PC	diacyl	(18:2_22:6)	(40:8)	829.562	21.753	C48 H80 N1 O8 P1	M+H	2	3	8	92.86	A	9154000	18056000	9154000	18056000	9154000	18056000	NaN	NaN	NaN	NaN	9154000	18056000	9154000	18056000	9154000	18056000	18056000	0	0	0	0	NaN	NaN	NaN	1353800	1977100	1353800	1977100	1353800	1977100	NaN	NaN	NaN
	1383	TG(16:1_18:1_16:3)	TG(50:5)	TG	triacyl	(16:1_18:1_16:3)	(50:5)	824.689	43.1202	C53 H92 O6	M+NH4	1	7	0	7.14	A	20788000	36264000	20788000	36264000	20788000	36264000	NaN	NaN	NaN	NaN	20788000	36264000	20788000	36264000	20788000	36264000	36264000	0	0	0	0	NaN	NaN	NaN	12111000	15078000	12111000	15078000	12111000	15078000	NaN	NaN	NaN
	1388	TG(16:1_18:1_16:3)	TG(50:5)	TG	triacyl	(16:1_18:1_16:3)	(50:5)	824.689	43.6597	C53 H92 O6	M+NH4	1	7	0	7.14	A	4846000	9451300	4846000	9451300	4846000	9451300	NaN	NaN	NaN	NaN	4846000	9451300	4846000	9451300	4846000	9451300	9451300	0	0	0	0	NaN	NaN	NaN	43314000	88784000	43314000	88784000	43314000	88784000	NaN	NaN	NaN
	1389	TG(16:1_18:1_16:3)	TG(50:5)	TG	triacyl	(16:1_18:1_16:3)	(50:5)	824.689	43.8198	C53 H92 O6	M+NH4	1	7	0	21.43	A	7245000	37268000	7245000	37268000	7245000	37268000	NaN	NaN	NaN	NaN	7245000	37268000	7245000	37268000	7245000	37268000	37268000	0	0	0	0	NaN	NaN	NaN	11032000	36482000	11032000	36482000	11032000	36482000	NaN	NaN	NaN
	139	CL(18:1_18:1_18:2_18:2)	CL(72:6)	CL	diacyl-diacyl	(18:1_18:1_18:2_18:2)	(72:6)	1453	43.8841	C81 H146 O17 P2	M-2H	1	2	0	50	A	45121	95075	45121	95075	45121	95075	NaN	NaN	NaN	NaN	45121	95075	45121	95075	45121	95075	95075	0	0	0	0	NaN	NaN	NaN	30832	46809	30832	46809	30832	46809	NaN	NaN	NaN
	1394	PC(18:1_22:6)	PC(40:7)	PC	diacyl	(18:1_22:6)	(40:7)	831.578	24.4584	C48 H82 N1 O8 P1	M+H	3	4	12	92.86	A	97785000	243010000	97785000	243010000	97785000	243010000	NaN	NaN	NaN	NaN	97785000	243010000	97785000	243010000	97785000	243010000	243010000	0	0	0	0	NaN	NaN	NaN	106410000	257650000	106410000	257650000	106410000	257650000	NaN	NaN	NaN
	1396	TG(16:1_18:1_16:2)	TG(50:4)	TG	triacyl	(16:1_18:1_16:2)	(50:4)	826.705	43.5357	C53 H94 O6	M+NH4	1	10	0	7.14	A	49696000	346140000	49696000	346140000	49696000	346140000	NaN	NaN	NaN	NaN	49696000	346140000	49696000	346140000	49696000	346140000	346140000	0	0	0	0	NaN	NaN	NaN	7668.4	275270	7668.4	275270	7668.4	275270	NaN	NaN	NaN
	1397	TG(16:1_16:1_18:2)	TG(50:4)	TG	triacyl	(16:1_16:1_18:2)	(50:4)	826.705	43.764	C53 H94 O6	M+NH4	1	10	1	78.57	A	132860000	211640000	132860000	211640000	132860000	211640000	NaN	NaN	NaN	NaN	132860000	211640000	132860000	211640000	132860000	211640000	211640000	0	0	0	0	NaN	NaN	NaN	119180000	266190000	119180000	266190000	119180000	266190000	NaN	NaN	NaN
	1399	TG(16:1_16:1_18:2)	TG(50:4)	TG	triacyl	(16:1_16:1_18:2)	(50:4)	826.705	43.952	C53 H94 O6	M+NH4	1	10	1	28.57	A	148380000	236360000	148380000	236360000	148380000	236360000	NaN	NaN	NaN	NaN	148380000	236360000	148380000	236360000	148380000	236360000	236360000	0	0	0	0	NaN	NaN	NaN	78469000	123960000	78469000	123960000	78469000	123960000	NaN	NaN	NaN
	1401	PC(18:1_22:6)	PC(40:7)	PC	diacyl	(18:1_22:6)	(40:7)	831.578	25.1348	C48 H82 N1 O8 P1	M+H	2	4	12	64.29	A	26196000	65100000	26196000	65100000	26196000	65100000	NaN	NaN	NaN	NaN	26196000	65100000	26196000	65100000	26196000	65100000	65100000	0	0	0	0	NaN	NaN	NaN	36511000	88375000	36511000	88375000	36511000	88375000	NaN	NaN	NaN
	1402	TG(16:1_18:1_16:2)	TG(50:4)	TG	triacyl	(16:1_18:1_16:2)	(50:4)	826.705	44.0176	C53 H94 O6	M+NH4	1	10	0	42.86	A	148380000	236360000	148380000	236360000	148380000	236360000	NaN	NaN	NaN	NaN	148380000	236360000	148380000	236360000	148380000	236360000	236360000	0	0	0	0	NaN	NaN	NaN	22884000	51127000	22884000	51127000	22884000	51127000	NaN	NaN	NaN
	1403	PC(18:1_22:6)	PC(40:7)	PC	diacyl	(18:1_22:6)	(40:7)	831.578	25.2616	C48 H82 N1 O8 P1	M+H	2	4	12	92.86	A	26196000	65100000	26196000	65100000	26196000	65100000	NaN	NaN	NaN	NaN	26196000	65100000	26196000	65100000	26196000	65100000	65100000	0	0	0	0	NaN	NaN	NaN	36511000	88375000	36511000	88375000	36511000	88375000	NaN	NaN	NaN
	1404	TG(16:0_16:2_18:2)	TG(50:4)	TG	triacyl	(16:0_16:2_18:2)	(50:4)	826.705	44.2615	C53 H94 O6	M+NH4	1	10	0	14.29	A	176430000	424640000	176430000	424640000	176430000	424640000	NaN	NaN	NaN	NaN	176430000	424640000	176430000	424640000	176430000	424640000	424640000	0	0	0	0	NaN	NaN	NaN	58357000	79104000	58357000	79104000	58357000	79104000	NaN	NaN	NaN
	1405	TG(16:0_16:2_18:2)	TG(50:4)	TG	triacyl	(16:0_16:2_18:2)	(50:4)	826.705	44.4321	C53 H94 O6	M+NH4	1	10	0	7.14	A	74165000	247260000	74165000	247260000	74165000	247260000	NaN	NaN	NaN	NaN	74165000	247260000	74165000	247260000	74165000	247260000	247260000	0	0	0	0	NaN	NaN	NaN	35418000	79104000	35418000	79104000	35418000	79104000	NaN	NaN	NaN
	1406	TG(16:0_18:1_16:3)	TG(50:4)	TG	triacyl	(16:0_18:1_16:3)	(50:4)	826.705	44.7015	C53 H94 O6	M+NH4	1	10	0	7.14	A	55356000	216650000	55356000	216650000	55356000	216650000	NaN	NaN	NaN	NaN	55356000	216650000	55356000	216650000	55356000	216650000	216650000	0	0	0	0	NaN	NaN	NaN	12712000	53128000	12712000	53128000	12712000	53128000	NaN	NaN	NaN
	141	PE(16:1_20:5)	PE(36:6)	PE	diacyl	(16:1_20:5)	(36:6)	735.484	20.1135	C41 H70 N1 O8 P1	M-H	1	2	2	7.14	A	9368.6	40222	9368.6	40222	9368.6	40222	NaN	NaN	NaN	NaN	9368.6	40222	9368.6	40222	9368.6	40222	40222	0	0	0	0	NaN	NaN	NaN	14254	40815	14254	40815	14254	40815	NaN	NaN	NaN
	1410	PC(18:1_22:5)	PC(40:6)	PC	diacyl	(18:1_22:5)	(40:6)	833.593	26.8024	C48 H84 N1 O8 P1	M+H	2	5	13	57.14	A	12923000	19263000	12923000	19263000	12923000	19263000	NaN	NaN	NaN	NaN	12923000	19263000	12923000	19263000	12923000	19263000	19263000	0	0	0	0	NaN	NaN	NaN	8233900	16958000	8233900	16958000	8233900	16958000	NaN	NaN	NaN
	1412	TG(16:0_16:1_18:2)	TG(50:3)	TG	triacyl	(16:0_16:1_18:2)	(50:3)	828.721	43.5773	C53 H96 O6	M+NH4	1	6	1	78.57	B	7148700	35536000	7148700	35536000	7148700	35536000	NaN	NaN	NaN	NaN	7148700	35536000	7148700	35536000	7148700	35536000	35536000	0	0	0	0	NaN	NaN	NaN	1677500	10932000	1677500	10932000	1677500	10932000	NaN	NaN	NaN
	1415	PC(18:1_22:5)	PC(40:6)	PC	diacyl	(18:1_22:5)	(40:6)	833.593	27.5106	C48 H84 N1 O8 P1	M+H	2	5	13	50	A	11725000	16724000	11725000	16724000	11725000	16724000	NaN	NaN	NaN	NaN	11725000	16724000	11725000	16724000	11725000	16724000	16724000	0	0	0	0	NaN	NaN	NaN	12807000	26375000	12807000	26375000	12807000	26375000	NaN	NaN	NaN
	1416	PC(18:1_22:5)	PC(40:6)	PC	diacyl	(18:1_22:5)	(40:6)	833.593	27.6221	C48 H84 N1 O8 P1	M+H	2	5	13	50	A	3832700	8134200	3832700	8134200	3832700	8134200	NaN	NaN	NaN	NaN	3832700	8134200	3832700	8134200	3832700	8134200	8134200	0	0	0	0	NaN	NaN	NaN	12807000	26375000	12807000	26375000	12807000	26375000	NaN	NaN	NaN
	1417	PC(18:1_22:5)	PC(40:6)	PC	diacyl	(18:1_22:5)	(40:6)	833.593	27.779	C48 H84 N1 O8 P1	M+HCOO	1	5	1	7.14	A	344530	680510	344530	680510	344530	680510	NaN	NaN	NaN	NaN	344530	680510	344530	680510	344530	680510	680510	0	0	0	0	NaN	NaN	NaN	123760	272260	123760	272260	123760	272260	NaN	NaN	NaN
	1418	PC(18:0_22:6)	PC(40:6)	PC	diacyl	(18:0_22:6)	(40:6)	833.593	28.0295	C48 H84 N1 O8 P1	M+H	2	5	13	100	A	63490000	257640000	63490000	257640000	63490000	257640000	NaN	NaN	NaN	NaN	63490000	257640000	63490000	257640000	63490000	257640000	257640000	0	0	0	0	NaN	NaN	NaN	68760000	253680000	68760000	253680000	68760000	253680000	NaN	NaN	NaN
	1420	TG(16:1_16:1_18:1)	TG(50:3)	TG	triacyl	(16:1_16:1_18:1)	(50:3)	828.721	44.841	C53 H96 O6	M+NH4	1	6	1	85.71	A	228160000	641690000	228160000	641690000	228160000	641690000	NaN	NaN	NaN	NaN	228160000	641690000	228160000	641690000	228160000	641690000	641690000	0	0	0	0	NaN	NaN	NaN	136290000	355440000	136290000	355440000	136290000	355440000	NaN	NaN	NaN
	1423	PC(20:1_20:4)	PC(40:5)	PC	diacyl	(20:1_20:4)	(40:5)	835.609	28.7834	C48 H86 N1 O8 P1	M+H	2	3	24	100	A	6925500	24257000	6925500	24257000	6925500	24257000	NaN	NaN	NaN	NaN	6925500	24257000	6925500	24257000	6925500	24257000	24257000	0	0	0	0	NaN	NaN	NaN	6626000	15499000	6626000	15499000	6626000	15499000	NaN	NaN	NaN
	1424	TG(16:0_16:1_18:2)	TG(50:3)	TG	triacyl	(16:0_16:1_18:2)	(50:3)	828.721	45.0798	C53 H96 O6	M+NH4	1	6	1	42.86	A	235930000	607880000	235930000	607880000	235930000	607880000	NaN	NaN	NaN	NaN	235930000	607880000	235930000	607880000	235930000	607880000	607880000	0	0	0	0	NaN	NaN	NaN	71006000	185180000	71006000	185180000	71006000	185180000	NaN	NaN	NaN
	1425	PC(18:0_22:5)	PC(40:5)	PC	diacyl	(18:0_22:5)	(40:5)	835.609	29.1438	C48 H86 N1 O8 P1	M+HCOO	1	3	2	42.86	A	123830	438950	123830	438950	123830	438950	NaN	NaN	NaN	NaN	123830	438950	123830	438950	123830	438950	438950	0	0	0	0	NaN	NaN	NaN	89840	219640	89840	219640	89840	219640	NaN	NaN	NaN
	1428	PC(18:0_22:5)	PC(40:5)	PC	diacyl	(18:0_22:5)	(40:5)	835.609	30.4403	C48 H86 N1 O8 P1	M+H	2	3	24	92.86	A	13521000	33710000	13521000	33710000	13521000	33710000	NaN	NaN	NaN	NaN	13521000	33710000	13521000	33710000	13521000	33710000	33710000	0	0	0	0	NaN	NaN	NaN	8370300	19579000	8370300	19579000	8370300	19579000	NaN	NaN	NaN
	143	PE(14:0_22:6)	PE(36:6)	PE	diacyl	(14:0_22:6)	(36:6)	735.484	21.0641	C41 H70 N1 O8 P1	M-H	1	2	2	64.29	A	71414	200000	71414	200000	71414	200000	NaN	NaN	NaN	NaN	71414	200000	71414	200000	71414	200000	200000	0	0	0	0	NaN	NaN	NaN	71779	190730	71779	190730	71779	190730	NaN	NaN	NaN
	1431	TG(16:0_16:1_18:2)	TG(50:3)	TG	triacyl	(16:0_16:1_18:2)	(50:3)	828.721	45.2944	C53 H96 O6	M+NH4	1	6	1	7.14	A	128840000	362360000	128840000	362360000	128840000	362360000	NaN	NaN	NaN	NaN	128840000	362360000	128840000	362360000	128840000	362360000	362360000	0	0	0	0	NaN	NaN	NaN	166840000	685960000	166840000	685960000	166840000	685960000	NaN	NaN	NaN
	1432	PC(20:1_20:3)	PC(40:4)	PC	diacyl	(20:1_20:3)	(40:4)	837.625	30.3036	C48 H88 N1 O8 P1	M+H	2	4	24	28.57	A	3095900	7155000	3095900	7155000	3095900	7155000	NaN	NaN	NaN	NaN	3095900	7155000	3095900	7155000	3095900	7155000	7155000	0	0	0	0	NaN	NaN	NaN	1504800	3142000	1504800	3142000	1504800	3142000	NaN	NaN	NaN
	1433	PC(20:1_20:3)	PC(40:4)	PC	diacyl	(20:1_20:3)	(40:4)	837.625	31.2507	C48 H88 N1 O8 P1	M+HCOO	1	4	4	7.14	A	37821	104550	37821	104550	37821	104550	NaN	NaN	NaN	NaN	37821	104550	37821	104550	37821	104550	104550	0	0	0	0	NaN	NaN	NaN	28551	65695	28551	65695	28551	65695	NaN	NaN	NaN
	1434	PC(18:0_22:4)	PC(40:4)	PC	diacyl	(18:0_22:4)	(40:4)	837.625	31.6025	C48 H88 N1 O8 P1	M+H	2	4	24	92.86	A	4194800	9694500	4194800	9694500	4194800	9694500	NaN	NaN	NaN	NaN	4194800	9694500	4194800	9694500	4194800	9694500	9694500	0	0	0	0	NaN	NaN	NaN	2839300	5928100	2839300	5928100	2839300	5928100	NaN	NaN	NaN
	1436	PC(20:0_20:4)	PC(40:4)	PC	diacyl	(20:0_20:4)	(40:4)	837.625	33.0015	C48 H88 N1 O8 P1	M+H	2	4	24	92.86	A	1250000	2832400	1250000	2832400	1250000	2832400	NaN	NaN	NaN	NaN	1250000	2832400	1250000	2832400	1250000	2832400	2832400	0	0	0	0	NaN	NaN	NaN	1924000	4292000	1924000	4292000	1924000	4292000	NaN	NaN	NaN
	1437	TG(16:0_16:1_18:1)	TG(50:2)	TG	triacyl	(16:0_16:1_18:1)	(50:2)	830.736	46.0518	C53 H98 O6	M+NH4	1	1	1	100	A	189800000	621810000	189800000	621810000	189800000	621810000	NaN	NaN	NaN	NaN	189800000	621810000	189800000	621810000	189800000	621810000	621810000	0	0	0	0	NaN	NaN	NaN	111710000	495590000	111710000	495590000	111710000	495590000	NaN	NaN	NaN
	1439	PC(20:4_22:6)	PC(42:10)	PC	diacyl	(20:4_22:6)	(42:10)	853.562	21.0308	C50 H80 N1 O8 P1	M+H	2	2	3	100	A	1120100	2979400	1120100	2979400	1120100	2979400	NaN	NaN	NaN	NaN	1120100	2979400	1120100	2979400	1120100	2979400	2979400	0	0	0	0	NaN	NaN	NaN	1143600	3179300	1143600	3179300	1143600	3179300	NaN	NaN	NaN
	144	CL(18:1_18:1_18:2_18:2)	CL(72:6)	CL	diacyl-diacyl	(18:1_18:1_18:2_18:2)	(72:6)	1453	44.2255	C81 H146 O17 P2	M-2H	1	2	0	7.14	B	13592	61952	13592	61952	13592	61952	NaN	NaN	NaN	NaN	13592	61952	13592	61952	13592	61952	61952	0	0	0	0	NaN	NaN	NaN	11601	64880	11601	64880	11601	64880	NaN	NaN	NaN
	1440	PC(14:0_16:0)	PC(30:0)	PC	diacyl	(14:0_16:0)	(30:0)	705.531	24.2903	C38 H76 N1 O8 P1	M+H	2	2	12	92.86	A	3644800	5068100	3644800	5068100	3644800	5068100	NaN	NaN	NaN	NaN	3644800	5068100	3644800	5068100	3644800	5068100	5068100	0	0	0	0	NaN	NaN	NaN	1953300	2658100	1953300	2658100	1953300	2658100	NaN	NaN	NaN
	1447	PC(14:1_18:2)	PC(32:3)	PC	diacyl	(14:1_18:2)	(32:3)	727.515	20.1712	C40 H74 N1 O8 P1	M+H	2	3	10	14.29	A	630270	411890	630270	411890	630270	411890	NaN	NaN	NaN	NaN	630270	411890	630270	411890	630270	411890	411890	0	0	0	0	NaN	NaN	NaN	449610	532050	449610	532050	449610	532050	NaN	NaN	NaN
	145	CL(18:1_18:2_18:2_18:2)	CL(72:7)	CL	diacyl-diacyl	(18:1_18:2_18:2_18:2)	(72:7)	1450.99	43.1094	C81 H144 O17 P2	M-2H	1	1	0	7.14	A	11368	38843	11368	38843	11368	38843	NaN	NaN	NaN	NaN	11368	38843	11368	38843	11368	38843	38843	0	0	0	0	NaN	NaN	NaN	21969	62109	21969	62109	21969	62109	NaN	NaN	NaN
	1450	TG(16:0_16:0_18:1)	TG(50:1)	TG	triacyl	(16:0_16:0_18:1)	(50:1)	832.752	40.7683	C53 H100 O6	M+Na	1	1	2	7.14	A	112520	201990	112520	201990	112520	201990	NaN	NaN	NaN	NaN	112520	201990	112520	201990	112520	201990	201990	0	0	0	0	NaN	NaN	NaN	269790	268780	269790	268780	269790	268780	NaN	NaN	NaN
	1451	TG(16:0_16:0_18:1)	TG(50:1)	TG	triacyl	(16:0_16:0_18:1)	(50:1)	832.752	47.202	C53 H100 O6	M+NH4	1	1	2	85.71	A	58756000	209240000	58756000	209240000	58756000	209240000	NaN	NaN	NaN	NaN	58756000	209240000	58756000	209240000	58756000	209240000	209240000	0	0	0	0	NaN	NaN	NaN	39021000	113630000	39021000	113630000	39021000	113630000	NaN	NaN	NaN
	1452	PC(O-13:1_22:6)	PC(O-35:7)	PC	alkyl-acyl	(O-13:1_22:6)	(O-35:7)	747.52	26.4955	C43 H74 N1 O7 P1	M+H	1	1	0	14.29	B	2558900	6341000	2558900	6341000	2558900	6341000	NaN	NaN	NaN	NaN	2558900	6341000	2558900	6341000	2558900	6341000	6341000	0	0	0	0	NaN	NaN	NaN	1493200	3571600	1493200	3571600	1493200	3571600	NaN	NaN	NaN
	1455	TG(16:0_16:0_18:1)	TG(50:1)	TG	triacyl	(16:0_16:0_18:1)	(50:1)	832.752	47.3293	C53 H100 O6	M+NH4	1	1	2	14.29	A	58756000	209240000	58756000	209240000	58756000	209240000	NaN	NaN	NaN	NaN	58756000	209240000	58756000	209240000	58756000	209240000	209240000	0	0	0	0	NaN	NaN	NaN	39021000	113630000	39021000	113630000	39021000	113630000	NaN	NaN	NaN
	1456	PC(15:0_20:4)	PC(35:4)	PC	diacyl	(15:0_20:4)	(35:4)	767.547	23.2333	C43 H78 N1 O8 P1	M+H	2	3	15	92.86	A	3397400	8753300	3397400	8753300	3397400	8753300	NaN	NaN	NaN	NaN	3397400	8753300	3397400	8753300	3397400	8753300	8753300	0	0	0	0	NaN	NaN	NaN	2765300	8435900	2765300	8435900	2765300	8435900	NaN	NaN	NaN
	1458	TG(16:0_16:0_18:0)	TG(50:0)	TG	triacyl	(16:0_16:0_18:0)	(50:0)	834.768	48.3541	C53 H102 O6	M+NH4	1	1	1	100	A	2771400	11769000	2771400	11769000	2771400	11769000	NaN	NaN	NaN	NaN	2771400	11769000	2771400	11769000	2771400	11769000	11769000	0	0	0	0	NaN	NaN	NaN	2061200	8965000	2061200	8965000	2061200	8965000	NaN	NaN	NaN
	1463	TG(16:1_17:1_18:2)	TG(51:4)	TG	triacyl	(16:1_17:1_18:2)	(51:4)	840.721	44.4433	C54 H96 O6	M+NH4	1	2	1	28.57	A	4581900	15286000	4581900	15286000	4581900	15286000	NaN	NaN	NaN	NaN	4581900	15286000	4581900	15286000	4581900	15286000	15286000	0	0	0	0	NaN	NaN	NaN	11811000	26676000	11811000	26676000	11811000	26676000	NaN	NaN	NaN
	1464	TG(16:1_17:1_18:2)	TG(51:4)	TG	triacyl	(16:1_17:1_18:2)	(51:4)	840.721	44.5461	C54 H96 O6	M+NH4	1	2	1	50	A	8863900	16540000	8863900	16540000	8863900	16540000	NaN	NaN	NaN	NaN	8863900	16540000	8863900	16540000	8863900	16540000	16540000	0	0	0	0	NaN	NaN	NaN	11811000	26676000	11811000	26676000	11811000	26676000	NaN	NaN	NaN
	1466	TG(16:1_17:1_18:2)	TG(51:4)	TG	triacyl	(16:1_17:1_18:2)	(51:4)	840.721	44.6701	C54 H96 O6	M+NH4	1	2	1	50	A	4601200	16540000	4601200	16540000	4601200	16540000	NaN	NaN	NaN	NaN	4601200	16540000	4601200	16540000	4601200	16540000	16540000	0	0	0	0	NaN	NaN	NaN	11811000	26676000	11811000	26676000	11811000	26676000	NaN	NaN	NaN
	1469	TG(15:0_18:2_18:2)	TG(51:4)	TG	triacyl	(15:0_18:2_18:2)	(51:4)	840.721	44.9404	C54 H96 O6	M+NH4	1	2	1	7.14	A	821590	4483100	821590	4483100	821590	4483100	NaN	NaN	NaN	NaN	821590	4483100	821590	4483100	821590	4483100	4483100	0	0	0	0	NaN	NaN	NaN	288010	2867400	288010	2867400	288010	2867400	NaN	NaN	NaN
	1471	TG(16:1_17:1_18:1)	TG(51:3)	TG	triacyl	(16:1_17:1_18:1)	(51:3)	842.736	45.7106	C54 H98 O6	M+NH4	1	3	1	92.86	A	22377000	56322000	22377000	56322000	22377000	56322000	NaN	NaN	NaN	NaN	22377000	56322000	22377000	56322000	22377000	56322000	56322000	0	0	0	0	NaN	NaN	NaN	1255500	3938700	1255500	3938700	1255500	3938700	NaN	NaN	NaN
	1472	PC(17:0_18:2)	PC(35:2)	PC	diacyl	(17:0_18:2)	(35:2)	771.578	26.891	C43 H82 N1 O8 P1	M+H	2	6	14	71.43	A	7604500	15338000	7604500	15338000	7604500	15338000	NaN	NaN	NaN	NaN	7604500	15338000	7604500	15338000	7604500	15338000	15338000	0	0	0	0	NaN	NaN	NaN	7530700	15444000	7530700	15444000	7530700	15444000	NaN	NaN	NaN
	1474	PC(17:0_18:2)	PC(35:2)	PC	diacyl	(17:0_18:2)	(35:2)	771.578	27.5811	C43 H82 N1 O8 P1	M+H	2	6	14	100	A	6609500	13331000	6609500	13331000	6609500	13331000	NaN	NaN	NaN	NaN	6609500	13331000	6609500	13331000	6609500	13331000	13331000	0	0	0	0	NaN	NaN	NaN	9039500	18538000	9039500	18538000	9039500	18538000	NaN	NaN	NaN
	1476	TG(16:1_17:1_18:1)	TG(51:3)	TG	triacyl	(16:1_17:1_18:1)	(51:3)	842.736	45.7605	C54 H98 O6	M+NH4	1	3	1	71.43	A	22377000	56322000	22377000	56322000	22377000	56322000	NaN	NaN	NaN	NaN	22377000	56322000	22377000	56322000	22377000	56322000	56322000	0	0	0	0	NaN	NaN	NaN	20556000	64459000	20556000	64459000	20556000	64459000	NaN	NaN	NaN
	1480	PC(O-18:1_18:1)	PC(O-36:2)	PC	alkyl-acyl	(O-18:1_18:1)	(O-36:2)	771.614	31.2075	C44 H86 N1 O7 P1	M+HCOO	1	3	0	7.14	B	139070	227950	139070	227950	139070	227950	NaN	NaN	NaN	NaN	139070	227950	139070	227950	139070	227950	227950	0	0	0	0	NaN	NaN	NaN	41972	77799	41972	77799	41972	77799	NaN	NaN	NaN
	1482	PC(O-16:1_20:1)	PC(O-36:2)	PC	alkyl-acyl	(O-16:1_20:1)	(O-36:2)	771.614	37.8796	C44 H86 N1 O7 P1	M+H	2	3	0	28.57	A	643540	3099900	643540	3099900	643540	3099900	NaN	NaN	NaN	NaN	643540	3099900	643540	3099900	643540	3099900	3099900	0	0	0	0	NaN	NaN	NaN	262010	464610	262010	464610	262010	464610	NaN	NaN	NaN
	1485	PC(O-15:1_22:6)	PC(O-37:7)	PC	alkyl-acyl	(O-15:1_22:6)	(O-37:7)	775.552	30.3032	C45 H78 N1 O7 P1	M+H	1	1	0	42.86	B	1260000	3147100	1260000	3147100	1260000	3147100	NaN	NaN	NaN	NaN	1260000	3147100	1260000	3147100	1260000	3147100	3147100	0	0	0	0	NaN	NaN	NaN	1432200	3839800	1432200	3839800	1432200	3839800	NaN	NaN	NaN
	1497	TG(16:0_17:1_18:1)	TG(51:2)	TG	triacyl	(16:0_17:1_18:1)	(51:2)	844.752	46.6329	C54 H100 O6	M+NH4	1	2	1	64.29	A	31116000	98127000	31116000	98127000	31116000	98127000	NaN	NaN	NaN	NaN	31116000	98127000	31116000	98127000	31116000	98127000	98127000	0	0	0	0	NaN	NaN	NaN	16127000	64830000	16127000	64830000	16127000	64830000	NaN	NaN	NaN
	1499	PC(16:2_22:6)	PC(38:8)	PC	diacyl	(16:2_22:6)	(38:8)	801.531	19.3076	C46 H76 N1 O8 P1	M+H	2	4	6	100	A	464090	801430	464090	801430	464090	801430	NaN	NaN	NaN	NaN	464090	801430	464090	801430	464090	801430	801430	0	0	0	0	NaN	NaN	NaN	531680	927480	531680	927480	531680	927480	NaN	NaN	NaN
	1500	TG(16:0_17:1_18:1)	TG(51:2)	TG	triacyl	(16:0_17:1_18:1)	(51:2)	844.752	46.724	C54 H100 O6	M+NH4	1	2	1	42.86	A	31116000	98127000	31116000	98127000	31116000	98127000	NaN	NaN	NaN	NaN	31116000	98127000	31116000	98127000	31116000	98127000	98127000	0	0	0	0	NaN	NaN	NaN	26914000	64830000	26914000	64830000	26914000	64830000	NaN	NaN	NaN
	1501	TG(16:0_17:1_18:1)	TG(51:2)	TG	triacyl	(16:0_17:1_18:1)	(51:2)	844.752	46.9046	C54 H100 O6	M+NH4	1	2	1	7.14	A	31116000	98127000	31116000	98127000	31116000	98127000	NaN	NaN	NaN	NaN	31116000	98127000	31116000	98127000	31116000	98127000	98127000	0	0	0	0	NaN	NaN	NaN	10764000	43250000	10764000	43250000	10764000	43250000	NaN	NaN	NaN
	1503	TG(O-18:1_16:0_18:1)	TG(O-52:2)	TG	alkyl-acyl	(O-18:1_16:0_18:1)	(O-52:2)	844.788	48.6615	C55 H104 O5	M+NH4	1	1	0	14.29	A	1740300	6102000	1740300	6102000	1740300	6102000	NaN	NaN	NaN	NaN	1740300	6102000	1740300	6102000	1740300	6102000	6102000	0	0	0	0	NaN	NaN	NaN	1931300	4413400	1931300	4413400	1931300	4413400	NaN	NaN	NaN
	1505	TG(16:0_16:0_18:2)+O:(s)	TG(50:2)+O:(s)	TG	triacyl	(16:0_16:0_18:2)+O:(s)	(50:2)+O:(s)	846.731	40.4153	C53 H98 O7	M+NH4	1	4	0	71.43	A	704380	1843800	704380	1843800	704380	1843800	NaN	NaN	NaN	NaN	704380	1843800	704380	1843800	704380	1843800	1843800	0	0	0	0	NaN	NaN	NaN	570970	1157700	570970	1157700	570970	1157700	NaN	NaN	NaN
	1508	TG(16:0_16:1_18:1)+O:(s)	TG(50:2)+O:(s)	TG	triacyl	(16:0_16:1_18:1)+O:(s)	(50:2)+O:(s)	846.731	40.9755	C53 H98 O7	M+NH4	1	4	0	21.43	A	542080	1419000	542080	1419000	542080	1419000	NaN	NaN	NaN	NaN	542080	1419000	542080	1419000	542080	1419000	1419000	0	0	0	0	NaN	NaN	NaN	331200	671560	331200	671560	331200	671560	NaN	NaN	NaN
	151	PE(16:1_20:4)	PE(36:5)	PE	diacyl	(16:1_20:4)	(36:5)	737.5	22.2306	C41 H72 N1 O8 P1	M+H	2	2	2	100	A	4311800	11070000	4311800	11070000	4311800	11070000	NaN	NaN	NaN	NaN	4311800	11070000	4311800	11070000	4311800	11070000	11070000	0	0	0	0	NaN	NaN	NaN	2792000	7309300	2792000	7309300	2792000	7309300	NaN	NaN	NaN
	1510	TG(16:0_16:1_18:1)+O:(s)	TG(50:2)+O:(s)	TG	triacyl	(16:0_16:1_18:1)+O:(s)	(50:2)+O:(s)	846.731	42.054	C53 H98 O7	M+NH4	1	4	0	64.29	A	754980	1975600	754980	1975600	754980	1975600	NaN	NaN	NaN	NaN	754980	1975600	754980	1975600	754980	1975600	1975600	0	0	0	0	NaN	NaN	NaN	1205100	2038400	1205100	2038400	1205100	2038400	NaN	NaN	NaN
	1511	TG(16:0_16:1_18:1)+O:(s)	TG(50:2)+O:(s)	TG	triacyl	(16:0_16:1_18:1)+O:(s)	(50:2)+O:(s)	846.731	42.2442	C53 H98 O7	M+NH4	1	4	0	7.14	A	942880	2468100	942880	2468100	942880	2468100	NaN	NaN	NaN	NaN	942880	2468100	942880	2468100	942880	2468100	2468100	0	0	0	0	NaN	NaN	NaN	648790	2038400	648790	2038400	648790	2038400	NaN	NaN	NaN
	1516	TG(16:0_17:0_18:1)	TG(51:1)	TG	triacyl	(16:0_17:0_18:1)	(51:1)	846.768	47.7504	C54 H102 O6	M+NH4	1	1	1	100	A	9359000	42119000	9359000	42119000	9359000	42119000	NaN	NaN	NaN	NaN	9359000	42119000	9359000	42119000	9359000	42119000	42119000	0	0	0	0	NaN	NaN	NaN	8791900	34872000	8791900	34872000	8791900	34872000	NaN	NaN	NaN
	1520	TG(18:3_16:2_18:2)	TG(52:7)	TG	triacyl	(18:3_16:2_18:2)	(52:7)	848.689	41.8358	C55 H92 O6	M+NH4	1	14	0	7.14	B	2068800	6845300	2068800	6845300	2068800	6845300	NaN	NaN	NaN	NaN	2068800	6845300	2068800	6845300	2068800	6845300	6845300	0	0	0	0	NaN	NaN	NaN	7253600	22452000	7253600	22452000	7253600	22452000	NaN	NaN	NaN
	1523	TG(16:1_18:2_18:4)	TG(52:7)	TG	triacyl	(16:1_18:2_18:4)	(52:7)	848.689	41.9676	C55 H92 O6	M+NH4	1	14	1	35.71	A	4579800	7260200	4579800	7260200	4579800	7260200	NaN	NaN	NaN	NaN	4579800	7260200	4579800	7260200	4579800	7260200	7260200	0	0	0	0	NaN	NaN	NaN	10338000	23260000	10338000	23260000	10338000	23260000	NaN	NaN	NaN
	1525	PC(19:0_18:2)	PC(37:2)	PC	diacyl	(19:0_18:2)	(37:2)	799.609	31.2875	C45 H86 N1 O8 P1	M+HCOO	1	2	2	7.14	A	23967	66933	23967	66933	23967	66933	NaN	NaN	NaN	NaN	23967	66933	23967	66933	23967	66933	66933	0	0	0	0	NaN	NaN	NaN	19690	66716	19690	66716	19690	66716	NaN	NaN	NaN
	1526	PC(19:0_18:2)	PC(37:2)	PC	diacyl	(19:0_18:2)	(37:2)	799.609	31.5634	C45 H86 N1 O8 P1	M+H	2	2	14	42.86	A	1664000	2818100	1664000	2818100	1664000	2818100	NaN	NaN	NaN	NaN	1664000	2818100	1664000	2818100	1664000	2818100	2818100	0	0	0	0	NaN	NaN	NaN	2106600	4702500	2106600	4702500	2106600	4702500	NaN	NaN	NaN
	1527	PC(19:0_18:2)	PC(37:2)	PC	diacyl	(19:0_18:2)	(37:2)	799.609	31.6201	C45 H86 N1 O8 P1	M+HCOO	1	2	2	42.86	A	74146	149180	74146	149180	74146	149180	NaN	NaN	NaN	NaN	74146	149180	74146	149180	74146	149180	149180	0	0	0	0	NaN	NaN	NaN	66763	234910	66763	234910	66763	234910	NaN	NaN	NaN
	153	SM(d18:1_18:0)	SM(d36:1)	SM	dihydrosphingomyelins	(d18:1_18:0)	(d36:1)	730.599	27.9874	C41 H83 N2 O6 P1	M+H	2	2	0	100	A	1281100	7328400	1281100	7328400	1281100	7328400	NaN	NaN	NaN	NaN	1281100	7328400	1281100	7328400	1281100	7328400	7328400	0	0	0	0	NaN	NaN	NaN	6217700	20299000	6217700	20299000	6217700	20299000	NaN	NaN	NaN
	1530	PC(19:0_20:4)	PC(39:4)	PC	diacyl	(19:0_20:4)	(39:4)	823.609	31.0684	C47 H86 N1 O8 P1	M+H	2	2	10	28.57	A	1288000	3255700	1288000	3255700	1288000	3255700	NaN	NaN	NaN	NaN	1288000	3255700	1288000	3255700	1288000	3255700	3255700	0	0	0	0	NaN	NaN	NaN	1663200	3953200	1663200	3953200	1663200	3953200	NaN	NaN	NaN
	1531	TG(16:1_18:2_18:4)	TG(52:7)	TG	triacyl	(16:1_18:2_18:4)	(52:7)	848.689	42.2381	C55 H92 O6	M+NH4	1	14	1	21.43	A	3709700	6563800	3709700	6563800	3709700	6563800	NaN	NaN	NaN	NaN	3709700	6563800	3709700	6563800	3709700	6563800	6563800	0	0	0	0	NaN	NaN	NaN	15618000	23260000	15618000	23260000	15618000	23260000	NaN	NaN	NaN
	1535	TG(16:1_18:2_18:4)	TG(52:7)	TG	triacyl	(16:1_18:2_18:4)	(52:7)	848.689	42.2784	C55 H92 O6	M+NH4	1	14	1	28.57	A	3709700	6563800	3709700	6563800	3709700	6563800	NaN	NaN	NaN	NaN	3709700	6563800	3709700	6563800	3709700	6563800	6563800	0	0	0	0	NaN	NaN	NaN	11026000	23260000	11026000	23260000	11026000	23260000	NaN	NaN	NaN
	1552	PC(O-18:0_16:0)	PC(O-34:0)	PC	alkyl-acyl	(O-18:0_16:0)	(O-34:0)	747.614	35.2073	C42 H86 N1 O7 P1	M+H	2	2	0	28.57	A	1121300	2479800	1121300	2479800	1121300	2479800	NaN	NaN	NaN	NaN	1121300	2479800	1121300	2479800	1121300	2479800	2479800	0	0	0	0	NaN	NaN	NaN	714370	1243400	714370	1243400	714370	1243400	NaN	NaN	NaN
	1553	TG(18:2_18:2_16:3)	TG(52:7)	TG	triacyl	(18:2_18:2_16:3)	(52:7)	848.689	43.1975	C55 H92 O6	M+NH4	1	14	0	21.43	A	3319500	5874700	3319500	5874700	3319500	5874700	NaN	NaN	NaN	NaN	3319500	5874700	3319500	5874700	3319500	5874700	5874700	0	0	0	0	NaN	NaN	NaN	6566900	14472000	6566900	14472000	6566900	14472000	NaN	NaN	NaN
	1557	TG(18:2_18:2_16:3)	TG(52:7)	TG	triacyl	(18:2_18:2_16:3)	(52:7)	848.689	43.3834	C55 H92 O6	M+NH4	1	14	0	14.29	A	3556500	7656600	3556500	7656600	3556500	7656600	NaN	NaN	NaN	NaN	3556500	7656600	3556500	7656600	3556500	7656600	7656600	0	0	0	0	NaN	NaN	NaN	2986700	12085000	2986700	12085000	2986700	12085000	NaN	NaN	NaN
	1565	PC(19:0_18:1)	PC(37:1)	PC	diacyl	(19:0_18:1)	(37:1)	801.625	33.8258	C45 H88 N1 O8 P1	M+HCOO	1	2	2	7.14	A	25914	48541	25914	48541	25914	48541	NaN	NaN	NaN	NaN	25914	48541	25914	48541	25914	48541	48541	0	0	0	0	NaN	NaN	NaN	27596	46437	27596	46437	27596	46437	NaN	NaN	NaN
	1566	PC(19:0_18:1)	PC(37:1)	PC	diacyl	(19:0_18:1)	(37:1)	801.625	34.4921	C45 H88 N1 O8 P1	M+HCOO	2	2	2	21.43	A	42016	78701	42016	78701	42016	78701	NaN	NaN	NaN	NaN	42016	78701	42016	78701	42016	78701	78701	0	0	0	0	NaN	NaN	NaN	49752	86301	49752	86301	49752	86301	NaN	NaN	NaN
	1567	PC(19:0_18:1)	PC(37:1)	PC	diacyl	(19:0_18:1)	(37:1)	801.625	34.579	C45 H88 N1 O8 P1	M+H	2	2	14	21.43	A	650140	1196900	650140	1196900	650140	1196900	NaN	NaN	NaN	NaN	650140	1196900	650140	1196900	650140	1196900	1196900	0	0	0	0	NaN	NaN	NaN	661510	1192600	661510	1192600	661510	1192600	NaN	NaN	NaN
	1568	TG(16:0_16:0_18:1)+O:(s)	TG(50:1)+O:(s)	TG	triacyl	(16:0_16:0_18:1)+O:(s)	(50:1)+O:(s)	848.747	41.7279	C53 H100 O7	M+NH4	1	1	0	7.14	A	481950	956110	481950	956110	481950	956110	NaN	NaN	NaN	NaN	481950	956110	481950	956110	481950	956110	956110	0	0	0	0	NaN	NaN	NaN	218340	582220	218340	582220	218340	582220	NaN	NaN	NaN
	1569	TG(16:0_16:0_18:1)+O:(s)	TG(50:1)+O:(s)	TG	triacyl	(16:0_16:0_18:1)+O:(s)	(50:1)+O:(s)	848.747	41.926	C53 H100 O7	M+NH4	1	1	0	7.14	A	263340	648290	263340	648290	263340	648290	NaN	NaN	NaN	NaN	263340	648290	263340	648290	263340	648290	648290	0	0	0	0	NaN	NaN	NaN	64886	246500	64886	246500	64886	246500	NaN	NaN	NaN
	157	PG(15:0_18:1)+D7:(s)	PG(33:1)+D7:(s)	PG	Dlabeled FA	(15:0_18:1)+D7:(s)	(33:1)+D7:(s)	741.554	24.1557	C39 H68 D7 O10 P1	M-H	1	1	0	71.43	B	722780	1714300	722780	1714300	722780	1714300	NaN	NaN	NaN	NaN	722780	1714300	722780	1714300	722780	1714300	1714300	0	0	0	0	NaN	NaN	NaN	358390	733520	358390	733520	358390	733520	NaN	NaN	NaN
	1570	TG(16:0_16:0_18:1)+O:(s)	TG(50:1)+O:(s)	TG	triacyl	(16:0_16:0_18:1)+O:(s)	(50:1)+O:(s)	848.747	42.139	C53 H100 O7	M+NH4	1	1	0	14.29	A	263340	648290	263340	648290	263340	648290	NaN	NaN	NaN	NaN	263340	648290	263340	648290	263340	648290	648290	0	0	0	0	NaN	NaN	NaN	103570	393460	103570	393460	103570	393460	NaN	NaN	NaN
	1573	TG(16:1_18:1_18:4)	TG(52:6)	TG	triacyl	(16:1_18:1_18:4)	(52:6)	850.705	41.8351	C55 H94 O6	M+NH4	1	11	1	21.43	A	643990	1728700	643990	1728700	643990	1728700	NaN	NaN	NaN	NaN	643990	1728700	643990	1728700	643990	1728700	1728700	0	0	0	0	NaN	NaN	NaN	2845500	6742000	2845500	6742000	2845500	6742000	NaN	NaN	NaN
	1574	TG(16:1_18:1_18:4)	TG(52:6)	TG	triacyl	(16:1_18:1_18:4)	(52:6)	850.705	41.8811	C55 H94 O6	M+NH4	1	11	1	50	A	643990	1728700	643990	1728700	643990	1728700	NaN	NaN	NaN	NaN	643990	1728700	643990	1728700	643990	1728700	1728700	0	0	0	0	NaN	NaN	NaN	3288400	6961700	3288400	6961700	3288400	6961700	NaN	NaN	NaN
	1575	PC(O-15:2_22:6)	PC(O-37:8)	PC	alkyl-acyl	(O-15:2_22:6)	(O-37:8)	773.536	26.6956	C45 H76 N1 O7 P1	M+H	1	1	0	14.29	B	1960400	2573100	1960400	2573100	1960400	2573100	NaN	NaN	NaN	NaN	1960400	2573100	1960400	2573100	1960400	2573100	2573100	0	0	0	0	NaN	NaN	NaN	800920	2587800	800920	2587800	800920	2587800	NaN	NaN	NaN
	1577	TG(16:1_18:2_18:3)	TG(52:6)	TG	triacyl	(16:1_18:2_18:3)	(52:6)	850.705	43.0392	C55 H94 O6	M+NH4	1	11	2	35.71	A	35762000	71338000	35762000	71338000	35762000	71338000	NaN	NaN	NaN	NaN	35762000	71338000	35762000	71338000	35762000	71338000	71338000	0	0	0	0	NaN	NaN	NaN	36510000	99927000	36510000	99927000	36510000	99927000	NaN	NaN	NaN
	1579	PC(20:0_20:3)	PC(40:3)	PC	diacyl	(20:0_20:3)	(40:3)	839.64	34.5518	C48 H90 N1 O8 P1	M+HCOO	1	2	5	7.14	A	36124	74149	36124	74149	36124	74149	NaN	NaN	NaN	NaN	36124	74149	36124	74149	36124	74149	74149	0	0	0	0	NaN	NaN	NaN	21972	40034	21972	40034	21972	40034	NaN	NaN	NaN
	158	PC(O-16:0_16:0)	PC(O-32:0)	PC	alkyl-acyl	(O-16:0_16:0)	(O-32:0)	719.583	30.8474	C40 H82 N1 O7 P1	M+H	2	2	0	100	A	7556600	15318000	7556600	15318000	7556600	15318000	NaN	NaN	NaN	NaN	7556600	15318000	7556600	15318000	7556600	15318000	15318000	0	0	0	0	NaN	NaN	NaN	3214500	6532200	3214500	6532200	3214500	6532200	NaN	NaN	NaN
	1580	TG(16:1_18:2_18:3)	TG(52:6)	TG	triacyl	(16:1_18:2_18:3)	(52:6)	850.705	43.2671	C55 H94 O6	M+NH4	1	11	2	50	A	57551000	71338000	57551000	71338000	57551000	71338000	NaN	NaN	NaN	NaN	57551000	71338000	57551000	71338000	57551000	71338000	71338000	0	0	0	0	NaN	NaN	NaN	46549000	127410000	46549000	127410000	46549000	127410000	NaN	NaN	NaN
	1584	TG(16:1_18:2_18:3)	TG(52:6)	TG	triacyl	(16:1_18:2_18:3)	(52:6)	850.705	43.5728	C55 H94 O6	M+NH4	1	11	2	14.29	A	21731000	43349000	21731000	43349000	21731000	43349000	NaN	NaN	NaN	NaN	21731000	43349000	21731000	43349000	21731000	43349000	43349000	0	0	0	0	NaN	NaN	NaN	33496000	91645000	33496000	91645000	33496000	91645000	NaN	NaN	NaN
	1586	TG(18:1_18:2_16:3)	TG(52:6)	TG	triacyl	(18:1_18:2_16:3)	(52:6)	850.705	43.7826	C55 H94 O6	M+NH4	1	11	0	14.29	A	7093700	46599000	7093700	46599000	7093700	46599000	NaN	NaN	NaN	NaN	7093700	46599000	7093700	46599000	7093700	46599000	46599000	0	0	0	0	NaN	NaN	NaN	17299000	93729000	17299000	93729000	17299000	93729000	NaN	NaN	NaN
	1587	TG(16:3_18:1_18:2)	TG(52:6)	TG	triacyl	(16:3_18:1_18:2)	(52:6)	850.705	44.0043	C55 H94 O6	M+NH4	1	11	0	21.43	A	23897000	57317000	23897000	57317000	23897000	57317000	NaN	NaN	NaN	NaN	23897000	57317000	23897000	57317000	23897000	57317000	57317000	0	0	0	0	NaN	NaN	NaN	9574000	26204000	9574000	26204000	9574000	26204000	NaN	NaN	NaN
	1589	TG(18:1_18:2_16:3)	TG(52:6)	TG	triacyl	(18:1_18:2_16:3)	(52:6)	850.705	44.3233	C55 H94 O6	M+NH4	1	11	0	21.43	A	6559300	13085000	6559300	13085000	6559300	13085000	NaN	NaN	NaN	NaN	6559300	13085000	6559300	13085000	6559300	13085000	13085000	0	0	0	0	NaN	NaN	NaN	7963000	21787000	7963000	21787000	7963000	21787000	NaN	NaN	NaN
	159	SM(d18:1_18:1)+D9:(s)	SM(d36:2)+D9:(s)	SM	sphingomyelin_D7LCB	(d18:1_18:1)+D9:(s)	(d36:2)+D9:(s)	737.64	24.3088	C41 H72 D9 N2 O6 P1	M+H	2	2	0	85.71	A	2377200	6012700	2377200	6012700	2377200	6012700	NaN	NaN	NaN	NaN	2377200	6012700	2377200	6012700	2377200	6012700	6012700	0	0	0	0	NaN	NaN	NaN	2242400	5308200	2242400	5308200	2242400	5308200	NaN	NaN	NaN
	1590	TG(14:0_16:0_22:6)	TG(52:6)	TG	triacyl	(14:0_16:0_22:6)	(52:6)	850.705	44.4966	C55 H94 O6	M+NH4	1	11	1	7.14	A	5960700	16912000	5960700	16912000	5960700	16912000	NaN	NaN	NaN	NaN	5960700	16912000	5960700	16912000	5960700	16912000	16912000	0	0	0	0	NaN	NaN	NaN	6633500	21122000	6633500	21122000	6633500	21122000	NaN	NaN	NaN
	1596	TG(18:1_16:2_18:2)	TG(52:5)	TG	triacyl	(18:1_16:2_18:2)	(52:5)	852.721	42.8301	C55 H96 O6	M+NH4	1	8	0	50	B	6617800	19615000	6617800	19615000	6617800	19615000	NaN	NaN	NaN	NaN	6617800	19615000	6617800	19615000	6617800	19615000	19615000	0	0	0	0	NaN	NaN	NaN	5441800	20894000	5441800	20894000	5441800	20894000	NaN	NaN	NaN
	1597	TG(16:1_18:1_18:3)	TG(52:5)	TG	triacyl	(16:1_18:1_18:3)	(52:5)	852.721	42.8894	C55 H96 O6	M+NH4	1	8	2	28.57	B	6617800	19615000	6617800	19615000	6617800	19615000	NaN	NaN	NaN	NaN	6617800	19615000	6617800	19615000	6617800	19615000	19615000	0	0	0	0	NaN	NaN	NaN	5441800	20894000	5441800	20894000	5441800	20894000	NaN	NaN	NaN
	1598	TG(18:1_16:2_18:2)	TG(52:5)	TG	triacyl	(18:1_16:2_18:2)	(52:5)	852.721	43.7476	C55 H96 O6	M+NH4	1	8	0	7.14	A	179680000	425890000	179680000	425890000	179680000	425890000	NaN	NaN	NaN	NaN	179680000	425890000	179680000	425890000	179680000	425890000	425890000	0	0	0	0	NaN	NaN	NaN	247520000	620150000	247520000	620150000	247520000	620150000	NaN	NaN	NaN
	1599	TG(16:1_18:2_18:2)	TG(52:5)	TG	triacyl	(16:1_18:2_18:2)	(52:5)	852.721	43.9201	C55 H96 O6	M+NH4	1	8	1	14.29	A	62190000	149820000	62190000	149820000	62190000	149820000	NaN	NaN	NaN	NaN	62190000	149820000	62190000	149820000	62190000	149820000	149820000	0	0	0	0	NaN	NaN	NaN	288130000	620150000	288130000	620150000	288130000	620150000	NaN	NaN	NaN
	1600	TG(16:1_18:2_18:2)	TG(52:5)	TG	triacyl	(16:1_18:2_18:2)	(52:5)	852.721	44.1649	C55 H96 O6	M+NH4	1	8	1	42.86	A	172970000	266440000	172970000	266440000	172970000	266440000	NaN	NaN	NaN	NaN	172970000	266440000	172970000	266440000	172970000	266440000	266440000	0	0	0	0	NaN	NaN	NaN	255590000	398570000	255590000	398570000	255590000	398570000	NaN	NaN	NaN
	1602	TG(16:1_18:2_18:2)	TG(52:5)	TG	triacyl	(16:1_18:2_18:2)	(52:5)	852.721	44.2467	C55 H96 O6	M+NH4	1	8	1	78.57	A	172970000	266440000	172970000	266440000	172970000	266440000	NaN	NaN	NaN	NaN	172970000	266440000	172970000	266440000	172970000	266440000	266440000	0	0	0	0	NaN	NaN	NaN	255590000	398570000	255590000	398570000	255590000	398570000	NaN	NaN	NaN
	1605	TG(16:1_18:1_18:3)	TG(52:5)	TG	triacyl	(16:1_18:1_18:3)	(52:5)	852.721	44.3922	C55 H96 O6	M+NH4	1	8	2	57.14	A	110600000	266440000	110600000	266440000	110600000	266440000	NaN	NaN	NaN	NaN	110600000	266440000	110600000	266440000	110600000	266440000	266440000	0	0	0	0	NaN	NaN	NaN	375990000	398570000	375990000	398570000	375990000	398570000	NaN	NaN	NaN
	1607	TG(16:0_18:2_18:3)	TG(52:5)	TG	triacyl	(16:0_18:2_18:3)	(52:5)	852.721	44.6943	C55 H96 O6	M+NH4	1	8	2	21.43	A	120410000	290070000	120410000	290070000	120410000	290070000	NaN	NaN	NaN	NaN	120410000	290070000	120410000	290070000	120410000	290070000	290070000	0	0	0	0	NaN	NaN	NaN	274440000	620150000	274440000	620150000	274440000	620150000	NaN	NaN	NaN
	1608	TG(18:1_18:1_16:3)	TG(52:5)	TG	triacyl	(18:1_18:1_16:3)	(52:5)	852.721	45.0937	C55 H96 O6	M+NH4	1	8	0	35.71	A	2428700	11551000	2428700	11551000	2428700	11551000	NaN	NaN	NaN	NaN	2428700	11551000	2428700	11551000	2428700	11551000	11551000	0	0	0	0	NaN	NaN	NaN	2581600	19924000	2581600	19924000	2581600	19924000	NaN	NaN	NaN
	1610	TG(18:1_18:1_16:3)	TG(52:5)	TG	triacyl	(18:1_18:1_16:3)	(52:5)	852.721	45.2984	C55 H96 O6	M+NH4	1	8	0	7.14	A	1377300	6550500	1377300	6550500	1377300	6550500	NaN	NaN	NaN	NaN	1377300	6550500	1377300	6550500	1377300	6550500	6550500	0	0	0	0	NaN	NaN	NaN	3756300	19924000	3756300	19924000	3756300	19924000	NaN	NaN	NaN
	1612	TG(16:1_18:1_18:2)	TG(52:4)	TG	triacyl	(16:1_18:1_18:2)	(52:4)	854.736	43.8411	C55 H98 O6	M+NH4	1	8	1	78.57	B	15225000	56394000	15225000	56394000	15225000	56394000	NaN	NaN	NaN	NaN	15225000	56394000	15225000	56394000	15225000	56394000	56394000	0	0	0	0	NaN	NaN	NaN	7815500	31546000	7815500	31546000	7815500	31546000	NaN	NaN	NaN
	1613	TG(16:0_18:2_18:2)	TG(52:4)	TG	triacyl	(16:0_18:2_18:2)	(52:4)	854.736	44.7966	C55 H98 O6	M+NH4	1	8	1	21.43	A	5399900	64399000	5399900	64399000	5399900	64399000	NaN	NaN	NaN	NaN	5399900	64399000	5399900	64399000	5399900	64399000	64399000	0	0	0	0	NaN	NaN	NaN	171420000	1146900000	171420000	1146900000	171420000	1146900000	NaN	NaN	NaN
	1615	TG(16:1_18:1_18:2)	TG(52:4)	TG	triacyl	(16:1_18:1_18:2)	(52:4)	854.736	45.0293	C55 H98 O6	M+NH4	1	8	1	78.57	A	265970000	555060000	265970000	555060000	265970000	555060000	NaN	NaN	NaN	NaN	265970000	555060000	265970000	555060000	265970000	555060000	555060000	0	0	0	0	NaN	NaN	NaN	332600000	549460000	332600000	549460000	332600000	549460000	NaN	NaN	NaN
	1616	TG(16:0_18:1_18:3)	TG(52:4)	TG	triacyl	(16:0_18:1_18:3)	(52:4)	854.736	45.2649	C55 H98 O6	M+NH4	1	8	2	7.14	A	489880000	555060000	489880000	555060000	489880000	555060000	NaN	NaN	NaN	NaN	489880000	555060000	489880000	555060000	489880000	555060000	555060000	0	0	0	0	NaN	NaN	NaN	332600000	549460000	332600000	549460000	332600000	549460000	NaN	NaN	NaN
	1617	TG(16:0_18:1_18:3)	TG(52:4)	TG	triacyl	(16:0_18:1_18:3)	(52:4)	854.736	45.4623	C55 H98 O6	M+NH4	1	8	2	7.14	A	345990000	1128500000	345990000	1128500000	345990000	1128500000	NaN	NaN	NaN	NaN	345990000	1128500000	345990000	1128500000	345990000	1128500000	1128500000	0	0	0	0	NaN	NaN	NaN	410010000	937180000	410010000	937180000	410010000	937180000	NaN	NaN	NaN
	1619	TG(16:0_18:1_18:2)	TG(52:3)	TG	triacyl	(16:0_18:1_18:2)	(52:3)	856.752	44.8409	C55 H100 O6	M+NH4	1	5	1	50	A	12662000	54238000	12662000	54238000	12662000	54238000	NaN	NaN	NaN	NaN	12662000	54238000	12662000	54238000	12662000	54238000	54238000	0	0	0	0	NaN	NaN	NaN	6154900	35545000	6154900	35545000	6154900	35545000	NaN	NaN	NaN
	1620	TG(16:1_18:1_18:1)	TG(52:3)	TG	triacyl	(16:1_18:1_18:1)	(52:3)	856.752	46.0018	C55 H100 O6	M+NH4	1	5	1	85.71	A	309650000	854440000	309650000	854440000	309650000	854440000	NaN	NaN	NaN	NaN	309650000	854440000	309650000	854440000	309650000	854440000	854440000	0	0	0	0	NaN	NaN	NaN	291220000	694580000	291220000	694580000	291220000	694580000	NaN	NaN	NaN
	1621	TG(16:0_18:1_18:2)	TG(52:3)	TG	triacyl	(16:0_18:1_18:2)	(52:3)	856.752	46.2885	C55 H100 O6	M+NH4	1	5	1	57.14	A	262360000	723950000	262360000	723950000	262360000	723950000	NaN	NaN	NaN	NaN	262360000	723950000	262360000	723950000	262360000	723950000	723950000	0	0	0	0	NaN	NaN	NaN	237690000	566940000	237690000	566940000	237690000	566940000	NaN	NaN	NaN
	1623	TG(16:0_18:1_18:1)	TG(52:2)	TG	triacyl	(16:0_18:1_18:1)	(52:2)	858.768	47.1282	C55 H102 O6	M+NH4	1	3	1	92.86	A	357360000	855840000	357360000	855840000	357360000	855840000	NaN	NaN	NaN	NaN	357360000	855840000	357360000	855840000	357360000	855840000	855840000	0	0	0	0	NaN	NaN	NaN	326870000	770370000	326870000	770370000	326870000	770370000	NaN	NaN	NaN
	1625	TG(16:0_18:0_18:1)	TG(52:1)	TG	triacyl	(16:0_18:0_18:1)	(52:1)	860.783	48.2594	C55 H104 O6	M+NH4	1	1	1	100	A	45172000	191190000	45172000	191190000	45172000	191190000	NaN	NaN	NaN	NaN	45172000	191190000	45172000	191190000	45172000	191190000	191190000	0	0	0	0	NaN	NaN	NaN	40346000	146170000	40346000	146170000	40346000	146170000	NaN	NaN	NaN
	1626	TG(16:0_16:0_20:0)	TG(52:0)	TG	triacyl	(16:0_16:0_20:0)	(52:0)	862.799	49.3052	C55 H106 O6	M+NH4	1	1	1	92.86	A	895320	5338300	895320	5338300	895320	5338300	NaN	NaN	NaN	NaN	895320	5338300	895320	5338300	895320	5338300	5338300	0	0	0	0	NaN	NaN	NaN	1075000	6367500	1075000	6367500	1075000	6367500	NaN	NaN	NaN
	1627	TG(17:1_18:2_18:2)	TG(53:5)	TG	triacyl	(17:1_18:2_18:2)	(53:5)	866.736	44.5812	C56 H98 O6	M+NH4	1	3	1	14.29	A	2699300	9749400	2699300	9749400	2699300	9749400	NaN	NaN	NaN	NaN	2699300	9749400	2699300	9749400	2699300	9749400	9749400	0	0	0	0	NaN	NaN	NaN	3980400	16443000	3980400	16443000	3980400	16443000	NaN	NaN	NaN
	1628	TG(17:1_18:2_18:2)	TG(53:5)	TG	triacyl	(17:1_18:2_18:2)	(53:5)	866.736	44.7021	C56 H98 O6	M+NH4	1	3	1	78.57	A	2872200	8194700	2872200	8194700	2872200	8194700	NaN	NaN	NaN	NaN	2872200	8194700	2872200	8194700	2872200	8194700	8194700	0	0	0	0	NaN	NaN	NaN	5712000	16443000	5712000	16443000	5712000	16443000	NaN	NaN	NaN
	1629	TG(17:1_18:2_18:2)	TG(53:5)	TG	triacyl	(17:1_18:2_18:2)	(53:5)	866.736	44.9078	C56 H98 O6	M+NH4	1	3	1	7.14	A	3248600	9749400	3248600	9749400	3248600	9749400	NaN	NaN	NaN	NaN	3248600	9749400	3248600	9749400	3248600	9749400	9749400	0	0	0	0	NaN	NaN	NaN	1726300	7131100	1726300	7131100	1726300	7131100	NaN	NaN	NaN
	1630	TG(17:1_18:1_18:3)	TG(53:5)	TG	triacyl	(17:1_18:1_18:3)	(53:5)	866.736	45.0759	C56 H98 O6	M+NH4	1	3	2	7.14	A	951690	4190200	951690	4190200	951690	4190200	NaN	NaN	NaN	NaN	951690	4190200	951690	4190200	951690	4190200	4190200	0	0	0	0	NaN	NaN	NaN	751230	3103400	751230	3103400	751230	3103400	NaN	NaN	NaN
	1636	TG(34:1_18:4)+O:(s)	TG(52:5)+O:(s)	TG	triacyl	(34:1_18:4)+O:(s)	(52:5)+O:(s)	868.716	42.9278	C55 H96 O7	M+NH4	1	5	0	7.14	A	2806700	6268600	2806700	6268600	2806700	6268600	NaN	NaN	NaN	NaN	2806700	6268600	2806700	6268600	2806700	6268600	6268600	0	0	0	0	NaN	NaN	NaN	695560	1906600	695560	1906600	695560	1906600	NaN	NaN	NaN
	1637	TG(20:2_16:0_16:3)+O:(s)	TG(52:5)+O:(s)	TG	triacyl	(20:2_16:0_16:3)+O:(s)	(52:5)+O:(s)	868.716	43.1402	C55 H96 O7	M+NH4	1	5	0	21.43	B	2999400	7912700	2999400	7912700	2999400	7912700	NaN	NaN	NaN	NaN	2999400	7912700	2999400	7912700	2999400	7912700	7912700	0	0	0	0	NaN	NaN	NaN	1036900	2842200	1036900	2842200	1036900	2842200	NaN	NaN	NaN
	1638	TG(17:1_18:1_18:2)	TG(53:4)	TG	triacyl	(17:1_18:1_18:2)	(53:4)	868.752	45.7931	C56 H100 O6	M+NH4	1	1	1	100	A	13856000	42301000	13856000	42301000	13856000	42301000	NaN	NaN	NaN	NaN	13856000	42301000	13856000	42301000	13856000	42301000	42301000	0	0	0	0	NaN	NaN	NaN	17471000	57385000	17471000	57385000	17471000	57385000	NaN	NaN	NaN
	1639	TG(16:0_18:2_18:2)+O:(s)	TG(52:4)+O:(s)	TG	triacyl	(16:0_18:2_18:2)+O:(s)	(52:4)+O:(s)	870.731	39.1925	C55 H98 O7	M+NH4	1	5	0	7.14	A	412060	938490	412060	938490	412060	938490	NaN	NaN	NaN	NaN	412060	938490	412060	938490	412060	938490	938490	0	0	0	0	NaN	NaN	NaN	1126000	1295200	1126000	1295200	1126000	1295200	NaN	NaN	NaN
	164	PG(16:1_18:2)	PG(34:3)	PG	diacyl	(16:1_18:2)	(34:3)	744.494	18.6329	C40 H73 O10 P1	M-H	2	1	12	71.43	A	132590	319520	132590	319520	132590	319520	NaN	NaN	NaN	NaN	132590	319520	132590	319520	132590	319520	319520	0	0	0	0	NaN	NaN	NaN	72258	180240	72258	180240	72258	180240	NaN	NaN	NaN
	1641	TG(18:1_18:1_16:2)+O:(s)	TG(52:4)+O:(s)	TG	triacyl	(18:1_18:1_16:2)+O:(s)	(52:4)+O:(s)	870.731	40.0778	C55 H98 O7	M+NH4	1	5	0	7.14	A	229500	522540	229500	522540	229500	522540	NaN	NaN	NaN	NaN	229500	522540	229500	522540	229500	522540	522540	0	0	0	0	NaN	NaN	NaN	994690	1723800	994690	1723800	994690	1723800	NaN	NaN	NaN
	1642	TG(16:1_18:1_18:2)+O:(s)	TG(52:4)+O:(s)	TG	triacyl	(16:1_18:1_18:2)+O:(s)	(52:4)+O:(s)	870.731	40.9143	C55 H98 O7	M+NH4	1	5	0	71.43	A	1956300	1562100	1956300	1562100	1956300	1562100	NaN	NaN	NaN	NaN	1956300	1562100	1956300	1562100	1956300	1562100	1562100	0	0	0	0	NaN	NaN	NaN	1453400	2379300	1453400	2379300	1453400	2379300	NaN	NaN	NaN
	1644	TG(36:4_16:0)+O:(s)	TG(52:4)+O:(s)	TG	triacyl	(36:4_16:0)+O:(s)	(52:4)+O:(s)	870.731	44.2556	C55 H98 O7	M+NH4	1	5	0	35.71	B	3437000	13868000	3437000	13868000	3437000	13868000	NaN	NaN	NaN	NaN	3437000	13868000	3437000	13868000	3437000	13868000	13868000	0	0	0	0	NaN	NaN	NaN	1132200	4606100	1132200	4606100	1132200	4606100	NaN	NaN	NaN
	1645	TG(17:1_18:1_18:1)	TG(53:3)	TG	triacyl	(17:1_18:1_18:1)	(53:3)	870.768	46.5953	C56 H102 O6	M+NH4	1	4	1	28.57	A	22645000	78874000	22645000	78874000	22645000	78874000	NaN	NaN	NaN	NaN	22645000	78874000	22645000	78874000	22645000	78874000	78874000	0	0	0	0	NaN	NaN	NaN	36486000	115260000	36486000	115260000	36486000	115260000	NaN	NaN	NaN
	1648	TG(17:0_18:1_18:2)	TG(53:3)	TG	triacyl	(17:0_18:1_18:2)	(53:3)	870.768	46.8636	C56 H102 O6	M+NH4	1	4	1	85.71	A	35929000	74964000	35929000	74964000	35929000	74964000	NaN	NaN	NaN	NaN	35929000	74964000	35929000	74964000	35929000	74964000	74964000	0	0	0	0	NaN	NaN	NaN	33877000	100570000	33877000	100570000	33877000	100570000	NaN	NaN	NaN
	1650	TG(16:0_18:3_20:6)	TG(54:9)	TG	triacyl	(16:0_18:3_20:6)	(54:9)	872.689	41.5077	C57 H92 O6	M+NH4	1	7	0	7.14	A	425790	1421700	425790	1421700	425790	1421700	NaN	NaN	NaN	NaN	425790	1421700	425790	1421700	425790	1421700	1421700	0	0	0	0	NaN	NaN	NaN	529950	2102500	529950	2102500	529950	2102500	NaN	NaN	NaN
	1651	TG(16:1_16:2_22:6)	TG(54:9)	TG	triacyl	(16:1_16:2_22:6)	(54:9)	872.689	41.7814	C57 H92 O6	M+NH4	1	7	0	21.43	A	564880	1271100	564880	1271100	564880	1271100	NaN	NaN	NaN	NaN	564880	1271100	564880	1271100	564880	1271100	1271100	0	0	0	0	NaN	NaN	NaN	2344700	2885400	2344700	2885400	2344700	2885400	NaN	NaN	NaN
	1652	TG(16:1_16:2_22:6)	TG(54:9)	TG	triacyl	(16:1_16:2_22:6)	(54:9)	872.689	41.9607	C57 H92 O6	M+NH4	1	7	0	42.86	A	564880	1271100	564880	1271100	564880	1271100	NaN	NaN	NaN	NaN	564880	1271100	564880	1271100	564880	1271100	1271100	0	0	0	0	NaN	NaN	NaN	2344700	2885400	2344700	2885400	2344700	2885400	NaN	NaN	NaN
	1653	TG(16:1_16:2_22:6)	TG(54:9)	TG	triacyl	(16:1_16:2_22:6)	(54:9)	872.689	42.1622	C57 H92 O6	M+NH4	1	7	0	28.57	A	160720	361650	160720	361650	160720	361650	NaN	NaN	NaN	NaN	160720	361650	160720	361650	160720	361650	361650	0	0	0	0	NaN	NaN	NaN	2826900	5196100	2826900	5196100	2826900	5196100	NaN	NaN	NaN
	1654	TG(16:0_18:3_20:6)	TG(54:9)	TG	triacyl	(16:0_18:3_20:6)	(54:9)	872.689	42.2708	C57 H92 O6	M+NH4	1	7	0	7.14	A	174680	393060	174680	393060	174680	393060	NaN	NaN	NaN	NaN	174680	393060	174680	393060	174680	393060	393060	0	0	0	0	NaN	NaN	NaN	2188800	3801400	2188800	3801400	2188800	3801400	NaN	NaN	NaN
	1655	TG(16:1_16:2_22:6)	TG(54:9)	TG	triacyl	(16:1_16:2_22:6)	(54:9)	872.689	42.7082	C57 H92 O6	M+NH4	1	7	0	7.14	A	678350	1132200	678350	1132200	678350	1132200	NaN	NaN	NaN	NaN	678350	1132200	678350	1132200	678350	1132200	1132200	0	0	0	0	NaN	NaN	NaN	1950200	2399900	1950200	2399900	1950200	2399900	NaN	NaN	NaN
	1656	TG(16:0_18:1_18:2)+O:(s)	TG(52:3)+O:(s)	TG	triacyl	(16:0_18:1_18:2)+O:(s)	(52:3)+O:(s)	872.747	40.4797	C55 H100 O7	M+NH4	2	5	0	28.57	A	2263000	5579100	2263000	5579100	2263000	5579100	NaN	NaN	NaN	NaN	2263000	5579100	2263000	5579100	2263000	5579100	5579100	0	0	0	0	NaN	NaN	NaN	2039200	5228500	2039200	5228500	2039200	5228500	NaN	NaN	NaN
	1657	TG(16:0_18:1_18:2)+O:(s)	TG(52:3)+O:(s)	TG	triacyl	(16:0_18:1_18:2)+O:(s)	(52:3)+O:(s)	872.747	40.7425	C55 H100 O7	M+NH4	2	5	0	64.29	A	2705600	3566600	2705600	3566600	2705600	3566600	NaN	NaN	NaN	NaN	2705600	3566600	2705600	3566600	2705600	3566600	3566600	0	0	0	0	NaN	NaN	NaN	3494800	4811000	3494800	4811000	3494800	4811000	NaN	NaN	NaN
	1659	TG(16:1_18:1_18:1)+O:(s)	TG(52:3)+O:(s)	TG	triacyl	(16:1_18:1_18:1)+O:(s)	(52:3)+O:(s)	872.747	41.9835	C55 H100 O7	M+NH4	1	5	0	35.71	A	1464600	3234000	1464600	3234000	1464600	3234000	NaN	NaN	NaN	NaN	1464600	3234000	1464600	3234000	1464600	3234000	3234000	0	0	0	0	NaN	NaN	NaN	4000600	9871400	4000600	9871400	4000600	9871400	NaN	NaN	NaN
	1660	TG(16:1_18:1_18:1)+O:(s)	TG(52:3)+O:(s)	TG	triacyl	(16:1_18:1_18:1)+O:(s)	(52:3)+O:(s)	872.747	42.2174	C55 H100 O7	M+NH4	1	5	0	64.29	A	7179600	6394300	7179600	6394300	7179600	6394300	NaN	NaN	NaN	NaN	7179600	6394300	7179600	6394300	7179600	6394300	6394300	0	0	0	0	NaN	NaN	NaN	5394700	7425100	5394700	7425100	5394700	7425100	NaN	NaN	NaN
	1661	TG(16:1_18:1_18:1)+O:(s)	TG(52:3)+O:(s)	TG	triacyl	(16:1_18:1_18:1)+O:(s)	(52:3)+O:(s)	872.747	42.5725	C55 H100 O7	M+NH4	1	5	0	21.43	A	8243200	6394300	8243200	6394300	8243200	6394300	NaN	NaN	NaN	NaN	8243200	6394300	8243200	6394300	8243200	6394300	6394300	0	0	0	0	NaN	NaN	NaN	5840000	9871400	5840000	9871400	5840000	9871400	NaN	NaN	NaN
	1662	TG(16:1_18:1_18:1)+O:(s)	TG(52:3)+O:(s)	TG	triacyl	(16:1_18:1_18:1)+O:(s)	(52:3)+O:(s)	872.747	43.121	C55 H100 O7	M+NH4	1	5	0	21.43	A	2526500	5578800	2526500	5578800	2526500	5578800	NaN	NaN	NaN	NaN	2526500	5578800	2526500	5578800	2526500	5578800	5578800	0	0	0	0	NaN	NaN	NaN	2348800	3232800	2348800	3232800	2348800	3232800	NaN	NaN	NaN
	1664	TG(16:0_18:1_19:1)	TG(53:2)	TG	triacyl	(16:0_18:1_19:1)	(53:2)	872.783	47.6466	C56 H104 O6	M+NH4	1	2	1	78.57	A	39051000	156190000	39051000	156190000	39051000	156190000	NaN	NaN	NaN	NaN	39051000	156190000	39051000	156190000	39051000	156190000	156190000	0	0	0	0	NaN	NaN	NaN	39183000	143980000	39183000	143980000	39183000	143980000	NaN	NaN	NaN
	1665	TG(17:0_18:1_18:1)	TG(53:2)	TG	triacyl	(17:0_18:1_18:1)	(53:2)	872.783	47.7926	C56 H104 O6	M+NH4	1	2	1	14.29	A	39051000	156190000	39051000	156190000	39051000	156190000	NaN	NaN	NaN	NaN	39051000	156190000	39051000	156190000	39051000	156190000	156190000	0	0	0	0	NaN	NaN	NaN	39183000	143980000	39183000	143980000	39183000	143980000	NaN	NaN	NaN
	1666	TG(16:0_18:2_20:6)	TG(54:8)	TG	triacyl	(16:0_18:2_20:6)	(54:8)	874.705	42.2405	C57 H94 O6	M+NH4	1	7	0	7.14	A	5709600	17653000	5709600	17653000	5709600	17653000	NaN	NaN	NaN	NaN	5709600	17653000	5709600	17653000	5709600	17653000	17653000	0	0	0	0	NaN	NaN	NaN	16339000	32433000	16339000	32433000	16339000	32433000	NaN	NaN	NaN
	1667	TG(16:1_18:2_20:5)	TG(54:8)	TG	triacyl	(16:1_18:2_20:5)	(54:8)	874.705	42.4865	C57 H94 O6	M+NH4	1	7	1	71.43	A	9729000	25887000	9729000	25887000	9729000	25887000	NaN	NaN	NaN	NaN	9729000	25887000	9729000	25887000	9729000	25887000	25887000	0	0	0	0	NaN	NaN	NaN	9479300	23888000	9479300	23888000	9479300	23888000	NaN	NaN	NaN
	1668	TG(16:1_18:2_20:5)	TG(54:8)	TG	triacyl	(16:1_18:2_20:5)	(54:8)	874.705	42.5463	C57 H94 O6	M+NH4	1	7	1	50	A	9729000	25887000	9729000	25887000	9729000	25887000	NaN	NaN	NaN	NaN	9729000	25887000	9729000	25887000	9729000	25887000	25887000	0	0	0	0	NaN	NaN	NaN	9479300	23888000	9479300	23888000	9479300	23888000	NaN	NaN	NaN
	1669	TG(16:1_16:1_22:6)	TG(54:8)	TG	triacyl	(16:1_16:1_22:6)	(54:8)	874.705	42.864	C57 H94 O6	M+NH4	1	7	1	42.86	A	13283000	15238000	13283000	15238000	13283000	15238000	NaN	NaN	NaN	NaN	13283000	15238000	13283000	15238000	13283000	15238000	15238000	0	0	0	0	NaN	NaN	NaN	8849600	18416000	8849600	18416000	8849600	18416000	NaN	NaN	NaN
	1671	TG(16:1_16:1_22:6)	TG(54:8)	TG	triacyl	(16:1_16:1_22:6)	(54:8)	874.705	43.0249	C57 H94 O6	M+NH4	1	7	1	64.29	A	10976000	25887000	10976000	25887000	10976000	25887000	NaN	NaN	NaN	NaN	10976000	25887000	10976000	25887000	10976000	25887000	25887000	0	0	0	0	NaN	NaN	NaN	16142000	18416000	16142000	18416000	16142000	18416000	NaN	NaN	NaN
	1673	TG(16:1_16:1_22:6)	TG(54:8)	TG	triacyl	(16:1_16:1_22:6)	(54:8)	874.705	43.4094	C57 H94 O6	M+NH4	1	7	1	7.14	A	6363500	15905000	6363500	15905000	6363500	15905000	NaN	NaN	NaN	NaN	6363500	15905000	6363500	15905000	6363500	15905000	15905000	0	0	0	0	NaN	NaN	NaN	15152000	29348000	15152000	29348000	15152000	29348000	NaN	NaN	NaN
	1676	TG(16:0_18:1_18:1)+O:(s)	TG(52:2)+O:(s)	TG	triacyl	(16:0_18:1_18:1)+O:(s)	(52:2)+O:(s)	874.763	40.949	C55 H102 O7	M+NH4	1	8	0	21.43	B	290450	869440	290450	869440	290450	869440	NaN	NaN	NaN	NaN	290450	869440	290450	869440	290450	869440	869440	0	0	0	0	NaN	NaN	NaN	150650	357310	150650	357310	150650	357310	NaN	NaN	NaN
	1678	TG(16:0_18:1_18:1)+O:(s)	TG(52:2)+O:(s)	TG	triacyl	(16:0_18:1_18:1)+O:(s)	(52:2)+O:(s)	874.763	42.0605	C55 H102 O7	M+NH4	1	8	0	21.43	A	8165800	16270000	8165800	16270000	8165800	16270000	NaN	NaN	NaN	NaN	8165800	16270000	8165800	16270000	8165800	16270000	16270000	0	0	0	0	NaN	NaN	NaN	5696900	13433000	5696900	13433000	5696900	13433000	NaN	NaN	NaN
	1680	TG(22:1_16:0_14:1)+O:(s)	TG(52:2)+O:(s)	TG	triacyl	(22:1_16:0_14:1)+O:(s)	(52:2)+O:(s)	874.763	43.3606	C55 H102 O7	M+NH4	1	8	0	100	A	4003600	12529000	4003600	12529000	4003600	12529000	NaN	NaN	NaN	NaN	4003600	12529000	4003600	12529000	4003600	12529000	12529000	0	0	0	0	NaN	NaN	NaN	3002500	11145000	3002500	11145000	3002500	11145000	NaN	NaN	NaN
	1681	TG(20:2_16:0_16:0)+O:(s)	TG(52:2)+O:(s)	TG	triacyl	(20:2_16:0_16:0)+O:(s)	(52:2)+O:(s)	874.763	43.9651	C55 H102 O7	M+NH4	1	8	0	7.14	B	2303500	7208900	2303500	7208900	2303500	7208900	NaN	NaN	NaN	NaN	2303500	7208900	2303500	7208900	2303500	7208900	7208900	0	0	0	0	NaN	NaN	NaN	795090	2952800	795090	2952800	795090	2952800	NaN	NaN	NaN
	1682	TG(16:0_19:0_18:1)	TG(53:1)	TG	triacyl	(16:0_19:0_18:1)	(53:1)	874.799	48.7336	C56 H106 O6	M+NH4	1	1	1	100	A	1947200	8612900	1947200	8612900	1947200	8612900	NaN	NaN	NaN	NaN	1947200	8612900	1947200	8612900	1947200	8612900	8612900	0	0	0	0	NaN	NaN	NaN	3173700	13131000	3173700	13131000	3173700	13131000	NaN	NaN	NaN
	1686	TG(16:0_18:1_20:6)	TG(54:7)	TG	triacyl	(16:0_18:1_20:6)	(54:7)	876.721	42.8529	C57 H96 O6	M+NH4	1	9	0	7.14	A	520870	6207600	520870	6207600	520870	6207600	NaN	NaN	NaN	NaN	520870	6207600	520870	6207600	520870	6207600	6207600	0	0	0	0	NaN	NaN	NaN	1534700	13093000	1534700	13093000	1534700	13093000	NaN	NaN	NaN
	1688	TG(18:2_18:2_18:3)	TG(54:7)	TG	triacyl	(18:2_18:2_18:3)	(54:7)	876.721	43.5127	C57 H96 O6	M+NH4	1	9	2	50	A	30991000	40587000	30991000	40587000	30991000	40587000	NaN	NaN	NaN	NaN	30991000	40587000	30991000	40587000	30991000	40587000	40587000	0	0	0	0	NaN	NaN	NaN	73428000	118070000	73428000	118070000	73428000	118070000	NaN	NaN	NaN
	1689	TG(16:1_18:2_20:4)	TG(54:7)	TG	triacyl	(16:1_18:2_20:4)	(54:7)	876.721	43.7237	C57 H96 O6	M+NH4	1	9	1	42.86	A	16816000	40587000	16816000	40587000	16816000	40587000	NaN	NaN	NaN	NaN	16816000	40587000	16816000	40587000	16816000	40587000	40587000	0	0	0	0	NaN	NaN	NaN	73408000	118070000	73408000	118070000	73408000	118070000	NaN	NaN	NaN
	1690	TG(16:1_18:2_20:4)	TG(54:7)	TG	triacyl	(16:1_18:2_20:4)	(54:7)	876.721	44.0001	C57 H96 O6	M+NH4	1	9	1	7.14	A	18375000	57037000	18375000	57037000	18375000	57037000	NaN	NaN	NaN	NaN	18375000	57037000	18375000	57037000	18375000	57037000	57037000	0	0	0	0	NaN	NaN	NaN	15624000	55695000	15624000	55695000	15624000	55695000	NaN	NaN	NaN
	1691	TG(16:0_16:1_22:6)	TG(54:7)	TG	triacyl	(16:0_16:1_22:6)	(54:7)	876.721	44.2846	C57 H96 O6	M+NH4	1	9	1	64.29	A	24934000	60181000	24934000	60181000	24934000	60181000	NaN	NaN	NaN	NaN	24934000	60181000	24934000	60181000	24934000	60181000	60181000	0	0	0	0	NaN	NaN	NaN	15458000	55077000	15458000	55077000	15458000	55077000	NaN	NaN	NaN
	1694	TG(18:1_18:1_18:4)	TG(54:6)	TG	triacyl	(18:1_18:1_18:4)	(54:6)	878.736	42.9974	C57 H98 O6	M+NH4	1	10	1	28.57	B	1626500	6445200	1626500	6445200	1626500	6445200	NaN	NaN	NaN	NaN	1626500	6445200	1626500	6445200	1626500	6445200	6445200	0	0	0	0	NaN	NaN	NaN	10654000	37323000	10654000	37323000	10654000	37323000	NaN	NaN	NaN
	1696	TG(18:1_18:1_18:4)	TG(54:6)	TG	triacyl	(18:1_18:1_18:4)	(54:6)	878.736	43.291	C57 H98 O6	M+NH4	1	10	1	71.43	A	7156900	11563000	7156900	11563000	7156900	11563000	NaN	NaN	NaN	NaN	7156900	11563000	7156900	11563000	7156900	11563000	11563000	0	0	0	0	NaN	NaN	NaN	10162000	32150000	10162000	32150000	10162000	32150000	NaN	NaN	NaN
	1697	TG(18:1_18:2_18:3)	TG(54:6)	TG	triacyl	(18:1_18:2_18:3)	(54:6)	878.736	44.4312	C57 H98 O6	M+NH4	1	10	2	21.43	A	122000000	292230000	122000000	292230000	122000000	292230000	NaN	NaN	NaN	NaN	122000000	292230000	122000000	292230000	122000000	292230000	292230000	0	0	0	0	NaN	NaN	NaN	50401000	105630000	50401000	105630000	50401000	105630000	NaN	NaN	NaN
	1698	TG(18:1_18:2_18:3)	TG(54:6)	TG	triacyl	(18:1_18:2_18:3)	(54:6)	878.736	44.5671	C57 H98 O6	M+NH4	1	10	2	42.86	A	126880000	250680000	126880000	250680000	126880000	250680000	NaN	NaN	NaN	NaN	126880000	250680000	126880000	250680000	126880000	250680000	250680000	0	0	0	0	NaN	NaN	NaN	126710000	265560000	126710000	265560000	126710000	265560000	NaN	NaN	NaN
	1699	TG(18:1_18:2_18:3)	TG(54:6)	TG	triacyl	(18:1_18:2_18:3)	(54:6)	878.736	44.6881	C57 H98 O6	M+NH4	1	10	2	57.14	A	126880000	250680000	126880000	250680000	126880000	250680000	NaN	NaN	NaN	NaN	126880000	250680000	126880000	250680000	126880000	250680000	250680000	0	0	0	0	NaN	NaN	NaN	126710000	265560000	126710000	265560000	126710000	265560000	NaN	NaN	NaN
	1700	TG(16:0_18:2_20:4)	TG(54:6)	TG	triacyl	(16:0_18:2_20:4)	(54:6)	878.736	44.9162	C57 H98 O6	M+NH4	1	10	1	14.29	A	130720000	292230000	130720000	292230000	130720000	292230000	NaN	NaN	NaN	NaN	130720000	292230000	130720000	292230000	130720000	292230000	292230000	0	0	0	0	NaN	NaN	NaN	53552000	112270000	53552000	112270000	53552000	112270000	NaN	NaN	NaN
	1701	TG(16:0_18:1_20:5)	TG(54:6)	TG	triacyl	(16:0_18:1_20:5)	(54:6)	878.736	45.0909	C57 H98 O6	M+NH4	1	10	1	7.14	A	20062000	81314000	20062000	81314000	20062000	81314000	NaN	NaN	NaN	NaN	20062000	81314000	20062000	81314000	20062000	81314000	81314000	0	0	0	0	NaN	NaN	NaN	20725000	157750000	20725000	157750000	20725000	157750000	NaN	NaN	NaN
	1702	TG(16:0_16:0_22:6)	TG(54:6)	TG	triacyl	(16:0_16:0_22:6)	(54:6)	878.736	45.5967	C57 H98 O6	M+NH4	1	10	1	92.86	A	6769100	26161000	6769100	26161000	6769100	26161000	NaN	NaN	NaN	NaN	6769100	26161000	6769100	26161000	6769100	26161000	26161000	0	0	0	0	NaN	NaN	NaN	4715700	16931000	4715700	16931000	4715700	16931000	NaN	NaN	NaN
	1703	TG(18:1_18:2_18:2)	TG(54:5)	TG	triacyl	(18:1_18:2_18:2)	(54:5)	880.752	44.1915	C57 H100 O6	M+NH4	1	5	1	57.14	A	14282000	37030000	14282000	37030000	14282000	37030000	NaN	NaN	NaN	NaN	14282000	37030000	14282000	37030000	14282000	37030000	37030000	0	0	0	0	NaN	NaN	NaN	13530000	53084000	13530000	53084000	13530000	53084000	NaN	NaN	NaN
	1704	TG(18:1_18:2_18:2)	TG(54:5)	TG	triacyl	(18:1_18:2_18:2)	(54:5)	880.752	45.2431	C57 H100 O6	M+NH4	1	5	1	14.29	A	77924000	268590000	77924000	268590000	77924000	268590000	NaN	NaN	NaN	NaN	77924000	268590000	77924000	268590000	77924000	268590000	268590000	0	0	0	0	NaN	NaN	NaN	157140000	589730000	157140000	589730000	157140000	589730000	NaN	NaN	NaN
	1707	TG(18:1_18:2_18:2)	TG(54:5)	TG	triacyl	(18:1_18:2_18:2)	(54:5)	880.752	45.455	C57 H100 O6	M+NH4	1	5	1	57.14	A	181790000	357380000	181790000	357380000	181790000	357380000	NaN	NaN	NaN	NaN	181790000	357380000	181790000	357380000	181790000	357380000	357380000	0	0	0	0	NaN	NaN	NaN	216450000	536830000	216450000	536830000	216450000	536830000	NaN	NaN	NaN
	1708	TG(18:1_18:2_18:2)	TG(54:5)	TG	triacyl	(18:1_18:2_18:2)	(54:5)	880.752	45.5959	C57 H100 O6	M+NH4	1	5	1	7.14	A	103690000	357380000	103690000	357380000	103690000	357380000	NaN	NaN	NaN	NaN	103690000	357380000	103690000	357380000	103690000	357380000	357380000	0	0	0	0	NaN	NaN	NaN	248820000	589730000	248820000	589730000	248820000	589730000	NaN	NaN	NaN
	171	Cer(d18:1_20:1)	Cer(d38:2)	Cer	acylsphingosines	(d18:1_20:1)	(d38:2)	591.559	32.1132	C38 H73 N1 O3	M+HCOO	1	1	0	71.43	A	130190	367660	130190	367660	130190	367660	NaN	NaN	NaN	NaN	130190	367660	130190	367660	130190	367660	367660	0	0	0	0	NaN	NaN	NaN	211330	576520	211330	576520	211330	576520	NaN	NaN	NaN
	1710	TG(16:0_18:1_20:4)	TG(54:5)	TG	triacyl	(16:0_18:1_20:4)	(54:5)	880.752	45.8615	C57 H100 O6	M+NH4	1	5	1	57.14	A	85682000	295330000	85682000	295330000	85682000	295330000	NaN	NaN	NaN	NaN	85682000	295330000	85682000	295330000	85682000	295330000	295330000	0	0	0	0	NaN	NaN	NaN	127120000	315380000	127120000	315380000	127120000	315380000	NaN	NaN	NaN
	1712	TG(16:3_18:0_20:1)	TG(54:4)	TG	triacyl	(16:3_18:0_20:1)	(54:4)	882.768	45.091	C57 H102 O6	M+NH4	1	9	70	71.43	B	9419100	39905000	9419100	39905000	9419100	39905000	NaN	NaN	NaN	NaN	9419100	39905000	9419100	39905000	9419100	39905000	39905000	0	0	0	0	NaN	NaN	NaN	9076300	38343000	9076300	38343000	9076300	38343000	NaN	NaN	NaN
	1713	TG(18:1_18:1_18:2)	TG(54:4)	TG	triacyl	(18:1_18:1_18:2)	(54:4)	882.768	46.1821	C57 H102 O6	M+NH4	1	9	1	28.57	A	217420000	542490000	217420000	542490000	217420000	542490000	NaN	NaN	NaN	NaN	217420000	542490000	217420000	542490000	217420000	542490000	542490000	0	0	0	0	NaN	NaN	NaN	267930000	699490000	267930000	699490000	267930000	699490000	NaN	NaN	NaN
[truncated: 660 more rows]
[truncated: 303 more columns]
