# Supplementary material for: Inhibition of hepatic oxalate overproduction ameliorates metabolic dysfunction-associated steatohepatitis
Source: Nat Metab. 2024 Sep 27;6(10):1939–62. doi: 10.1038/s42255-024-01134-4 (PMC11495999; doi:10.1038/s42255-024-01134-4)
Supplement: Supplementary file 8 — Statistical source data. [file 42255_2024_1134_MOESM8_ESM.xlsx]

## Sheet: 4b
Primary hepatocytes isolated from mice fed a standard chow diet (n=4) and HepG2 cells (n=4) were treated with or without sodium oxalate (NaOX, 250 μM, primary mouse hepatocytes; 500 μM, HepG2 cells). Neutral lipids were visualized with Nile Red stain (red) and nuclei were labeled with DAPI (blue). Intensity of Nile Red staining was normalized to number of nuclei (DAPI) and expressed as fold chang…
		Primary Heps	HepG2s
		1.49012	1.68443
		1.29547	1.66681
		1.48136	1.3892
		1.33819	1.5958

## Sheet: 4c
Expression of Ppara relative to Gapdh in primary hepatocytes (n=5) and PPARA relative to GAPDH in HepG2 cells (n=7) treated with or without NaOX overnight and expressed as fold change from control (without NaOX)
		Primary Hep	HepG2
		Ppara	PPARA
		0.953524	0.97643
		0.897676	0.648457
		0.938336	0.926786
		0.848346	0.808839
		0.953709	0.739734
			0.789935
			0.827825

## Sheet: 4d
Expression of PPARα target genes regulating fatty acid β-oxidation in primary hepatocytes (relative to Actb, n=5) and in HepG2 cells (relative to GAPDHI, n=3) treated with or without NaOX
			Primary Hep				HepG2
		Ppargc1a	Cpt1a	Acadm		PPARGC1A	CPT1A	ACADM
		0.55728	0.743998	1.01521		0.621101	0.604118	0.630997
		1.00851	0.798369	0.7716		0.882619	0.712227	0.713019
		0.613821	0.945572	0.853113		0.723698	0.626182	0.609042
		0.737696	0.814735	0.94901
		0.800053	1.0197	0.897992

## Sheet: 4e
Protein abundance and quantification of CPT1α relative to GAPDH in HepG2 cells treated with and without NaOX overnight and expressed as fold change from control (without NaOX) (n=6).
		Control	NaOX
		1.16402	0.882158
		1.14449	0.851568
		0.880129	0.861522
		0.926065	0.836549
		0.859088	0.704061
		1.02622	0.583018

## Sheet: 4f
de novo PPARA transcription assessed by the Click-iT Nascent RNA Capture assay in HepG2 cells incubated in the presence or absence of NaOX and the alkyne-modified nucleoside 5-ethynyl uridine (EU) overnight. The EU-containing newly synthesized mRNAs were captured and precipitated with streptavidin magnetic beads and analyzed by qRT-PCR for de novo synthesis of PPARA transcripts (n=6).
		no EU	(-) Oxalate	(+) Oxalate
		0.00106873	0.8066	0.775374
		0.00122	0.95188	0.79853
		0.00522	0.83862	0.9344
		0.00108	1.19735	0.90106
		0.00095	0.95594	0.79179
		0.00499	1.25042	0.81088

## Sheet: 4g
PPRE luciferase activity relative to Renilla luminescence in HepG2 cells transfected with PPREx3-TK-luciferase, human PPARα and Renilla constructs, and treated with vehicle (control), Wy 14,643 (25 μM), or NaOX for 24 hours (n=4).
		Vehicle	Wy 14,643	NaOX
		1169.82	2059.99	450.919
		973.208	2126.65	459.078
		1026.12	1993.33	485.944
		1158.52	2181.41	601.776

## Sheet: 4h
HepG2 cells were transfected with either GFP control (GFP) or PPARα plasmids. After 24 h, the cells were treated overnight with or without NaOX followed by analyses of CPT1A and ACADM expression relative to GAPDH (n=4),
			GFP + NaOX					PPARα					PPARα + NaOX
		CPT1a	0.675813	0.744795	0.471708	0.670929		1.71518	1.78038	1.84074	1.93773		0.971161	1.3559	1.23008	1.20239
		ACADM	0.595544	0.700919	0.556098	0.610956		1.52538	1.92856	1.69074	1.79039		0.98486	1.3037	1.27629	1.17619

## Sheet: 4i
HepG2 cells were transfected with either GFP control (GFP) or PPARα plasmids. After 24 h, the cells were treated overnight with or without NaOX followed by analyses of oxygen consumption rates (OCR) determined by Seahorse and normalized to protein concentrations (n=4),
		N=1
		Time (min)	GFP						GFP +NaOX						PPARα						PPARα +NaOX
		1.37983	3.40401	4.44933	5.11354	3.97714	5.9465		3.40645	3.98482	3.13237	4.57264	3.27125		5.29703	6.67189	5.46677	6.27139	6.10845		4.88941	4.47382	4.29953	3.64832
		9.88151	3.42794	4.42561	5.06974	3.99066	5.89912		3.40645	4.001	3.11681	4.54626	3.25599		5.32583	6.72098	5.48134	6.33995	6.16274		4.79311	4.4263	4.25737	3.64253
		18.3889	3.45215	4.44871	5.0772	3.98177	5.8879		3.42744	4.05525	3.15507	4.57707	3.28117		5.36583	6.74926	5.53246	6.46017	6.23677		4.82986	4.44385	4.28076	3.66482
		27.006	2.45579	3.16626	3.77987	2.85574	4.28638		2.89086	3.48364	2.58824	3.81968	2.77182		3.53588	4.35391	3.72508	4.03958	4.10334		3.67694	3.4325	3.20875	2.74059
		35.5087	2.51763	3.25184	3.81141	2.92616	4.34713		2.97247	3.53748	2.61607	3.9268	2.80632		3.88226	4.80461	3.98928	4.45649	4.39567		3.74207	3.50267	3.2718	2.80167
		44.0177	2.60943	3.32493	3.87164	2.93493	4.44746		3.03439	3.59093	2.67647	4.03534	2.84952		4.24966	5.31503	4.32208	4.98311	4.86805		3.83724	3.63331	3.35988	2.8936
		52.6316	5.68802	5.90612	7.1813	4.71813	10.622		5.20201	5.48039	2.29202	6.70898	4.49019		6.01394	6.90571	7.78526	5.76506	6.4422		7.69581	7.28368	7.55121	6.10958
		61.1348	5.61249	6.32134	6.87702	4.98345	9.14527		4.80954	5.22982	2.08458	6.01484	3.90668		6.14077	7.50432	7.80418	5.33578	5.87167		6.63678	6.20728	5.89649	5.67231
		69.6389	5.30102	6.2513	6.46576	5.16737	8.25033		4.33956	5.04638	2.42459	5.42548	3.51284		7.1404	8.89509	8.17753	6.3524	6.7855		5.91713	5.60187	5.26071	5.20286
		78.2491	1.98759	2.70591	3.25281	2.46798	3.55201		2.41247	2.99488	2.14436	3.10089	2.21498		2.97571	3.73664	3.20191	3.50656	3.48073		3.07524	2.91694	2.65513	2.24347
		86.7555	1.99329	2.70042	3.22398	2.43291	3.50304		2.39423	2.96862	2.12912	3.10022	2.17748		3.00743	3.72471	3.21088	3.50795	3.50256		3.03201	2.89879	2.67007	2.27579
		95.2572	1.97193	2.64812	3.18027	2.38622	3.44736		2.37198	2.91499	2.08301	3.05917	2.13997		2.97707	3.68176	3.15924	3.44701	3.43242		2.96526	2.84576	2.62365	2.24135
		N=2
		Time (min)	GFP						GFP +NaOX						PPARα						PPARα +NaOX
		1.37983	3.32768	4.42089	4.30937	4.66814	3.37613			2.60761	2.11739	2.57802	2.71027		2.64325	5.71104	4.60226	4.58169	3.09646		6.54863	3.9381	7.38323	6.8276
		9.88151	3.26892	4.29364	4.30134	4.52776	3.22997			2.47441	1.99146	2.48094	2.67801		2.55221	5.64553	4.51214	4.51142	3.08884		6.48191	3.96836	7.16033	6.66899
		18.3889	3.24151	4.2588	4.34482	4.49025	3.16525			2.36673	1.90281	2.45077	2.59232		2.52541	5.62523	4.48636	4.49615	3.06258		6.43774	3.96992	7.0789	6.61231
		27.006	1.90112	2.51618	2.52231	2.65645	1.85065			2.12485	1.74961	1.99675	2.15967		1.77288	3.39735	2.91472	3.02438	2.11176		3.58775	2.33893	4.27823	3.65502
		35.5087	2.15162	2.8545	3.01037	3.07125	2.14656			2.09187	1.73347	2.07544	2.18296		1.93728	4.26575	3.46003	3.60528	2.43152		4.19747	2.77413	5.13508	4.63451
		44.0177	2.35623	3.11282	3.4388	3.33842	2.31267			2.04267	1.70315	2.09958	2.19069		2.07297	4.58696	3.68012	3.74412	2.53514		4.59798	3.012	5.57862	4.9993
		52.6316	6.57874	8.10111	9.11274	9.06686	5.60789			2.41056	2.0359	2.72791	2.56		3.28537	9.66162	6.86135	5.87775	4.04503		11.6794	7.55623	11.8154	11.1807
		61.1348	5.69258	7.63736	8.52113	8.18686	5.05527			2.24657	1.93826	2.68957	2.51073		3.1534	8.10685	6.50438	5.56728	3.91142		10.5939	6.93166	11.8519	10.6346
		69.6389	5.03492	7.06722	8.10512	7.4997	4.68965			2.14659	1.85309	2.65631	2.46923		3.15268	8.02869	6.37707	5.42591	3.91227		9.4152	6.47775	11.7282	9.94377
		78.2491	1.2689	1.7865	1.91564	1.90714	1.24634			1.67588	1.50553	1.70632	1.83879		1.39253	2.56903	6.26161	2.31432	1.57303		2.55439	1.75315	3.19018	2.5663
		86.7555	1.2779	1.79164	1.98731	1.89052	1.22048			1.65025	1.48971	1.69268	1.80709		1.43335	2.55379	6.07072	2.35847	1.59183		2.58074	1.81022	3.15949	2.65638
		95.2572	1.23727	1.70368	1.87328	1.7882	1.17917			1.59577	1.46898	1.70812	1.78586		1.41847	2.46211	5.84335	2.31408	1.52447		2.49965	1.76487	3.04098	2.553
		N=3
		Time (min)	GFP				GFP +NaOX							PPARα						PPARα +NaOX
		1.37983	4.30592	4.51881	3.96307		2.4605	2.57704	2.3328	1.30074	2.31672	2.76691		6.63515	5.44748	5.38484				3.96421	2.52778	3.93531	4.63399	2.69695
		9.88151	4.16417	4.36668	3.78934		2.38134	2.55258	2.30467	1.28632	2.24892	2.6886		6.6902	5.32701	5.25585				3.88822	2.48396	3.84754	4.75233	2.68102
		18.3889	4.11956	4.33168	3.75599		2.36473	2.56495	2.30904	1.27908	2.24791	2.68641		6.51303	5.35084	5.24739				3.87863	2.50045	3.87311	4.66612	2.72182
		27.006	2.59098	2.8065	3.12322		1.47028	2.03687	1.49599	1.05576	1.68007	1.82884		4.16966	3.60247	3.52775				2.45864	1.83763	2.56174	3.65897	2.09839
		35.5087	2.90948	3.12807	3.19245		1.60998	2.13102	1.62681	1.09167	1.75008	2.08641		4.73007	3.83736	3.83358				2.70708	1.96294	2.86043	3.80982	2.1626
		44.0177	3.15037	3.40008	3.24482		1.73011	2.16829	1.76157	1.12476	1.81789	2.19625		5.06392	4.11303	4.1417				2.90595	1.96203	3.13637	3.92754	2.24274
		52.6316	6.60074	7.52245	4.35902		3.76379	3.04568	3.49529	1.37034	2.78813	3.6171		9.84873	7.57997	7.21643				6.25395	2.73346	5.62669	5.02742	2.98393
		61.1348	6.01742	6.69757	4.31398		3.30776	2.96879	3.2506	1.3434	2.70793	3.54455		9.11621	7.20353	6.99423				5.59812	2.72614	5.23209	5.09074	2.99662
		69.6389	5.61854	5.93949	4.10803		2.96093	2.88457	3.02495	1.36972	2.71868	3.46925		8.47213	6.90658	6.7363				5.07142	2.71276	4.99	5.1207	2.9977
		78.2491	1.96393	2.13648	2.59283		1.03255	1.57914	1.13881	0.875041	1.36658	1.38866		3.08635	2.91991	2.94834				1.72633	1.55285	1.99059	3.23018	1.7818
		86.7555	1.99512	2.08602	2.47743		1.03945	1.55284	1.15246	0.870741	1.27712	1.35867		3.25197	2.78722	2.80988				1.78743	1.53985	1.9587	3.06891	1.71794
		95.2572	1.90464	2.08631	2.39198		1.01878	1.52736	1.10265	0.881165	1.25954	1.36543		3.13226	2.76099	2.85706				1.73768	1.61546	2.0004	3.04079	1.69222
		N=4		Representative for Figure
		Time (min)	GFP				GFP +NaOX							PPARα				PPARα +NaOX
		1.37983	3.26582	3.96637	4.29906		2.56429	2.60544	2.72018	2.65767	1.74309	1.04513		3.82676	5.28076	4.99849		5.38266	3.0275	4.05168	2.93011	2.90072	2.93742	2.41109
		9.88151	3.22279	3.85226	4.11883		2.53573	2.57948	2.67081	2.6116	1.71186	1.01659		3.83093	5.06708	4.97167		5.46864	3.00579	3.92118	2.9146	2.77127	2.86942	2.38732
		18.3889	3.20144	3.9183	4.06542		2.58728	2.59303	2.66851	2.60013	1.6851	0.989641		3.82314	5.01458	4.92824		5.55925	3.04337	3.88411	2.94896	2.77236	2.86643	2.41678
		27.006	1.71033	1.98142	1.92283		1.25937	1.62726	1.40367	1.36136	1.23106	0.761114		1.80941	2.47849	2.21778		2.7319	1.41717	1.9623	2.01683	1.53467	1.86599	1.16475
		35.5087	2.11357	2.63461	2.48378		1.5968	1.79938	1.76221	1.63935	1.34541	0.814217		2.24471	3.1231	2.98951		3.51324	1.90921	2.43473	2.33476	1.87686	2.24914	1.55181
		44.0177	2.3996	3.05177	2.89204		1.89101	1.94585	1.99922	1.90214	1.35474	0.822594		2.65924	3.49286	3.51337		4.10151	2.31121	2.76704	2.45052	2.09542	2.40614	1.83664
		52.6316	6.57139	7.2372	8.51277		5.74368	3.53949	4.56457	4.13511	1.81735	0.916097		8.78835	9.84353	11.4108		12.4941	6.9516	7.85839	4.05673	5.07241	3.69741	5.0469
		61.1348	6.25093	7.47613	8.06976		5.54744	3.67659	4.94564	4.32734	1.82047	0.930297		8.05258	9.24542	10.4018		11.651	6.16693	7.90461	3.65066	5.00126	3.49412	4.85097
		69.6389	6.00959	7.62085	7.8337		5.13696	3.69028	4.83286	4.45686	1.85811	0.955822		7.17728	8.68263	9.69853		10.9559	5.85483	7.73032	3.64016	4.87874	3.51427	4.78137
		78.2491	1.03129	1.23401	0.916787		0.616766	0.981611	0.823851	0.921018	0.734417	0.478902		0.853711	1.21732	0.787751		1.34961	0.805613	1.19251	1.36062	0.882634	1.27641	0.65933
		86.7555	0.940437	1.16798	0.822681		0.623574	0.925477	0.799901	0.842237	0.793479	0.440985		0.866531	1.35534	0.878639		1.47074	0.841433	1.19049	1.33539	0.934155	1.31032	0.683776
		95.2572	0.845475	1.04131	0.735935		0.572089	0.890499	0.725827	0.773378	0.752183	0.411068		0.814667	1.26971	0.749388		1.41331	0.81209	1.11696	1.2717	0.88092	1.26994	0.660187

## Sheet: 4j
HepG2 cells were transfected with either GFP control (GFP) or PPARα plasmids. After 24 h, the cells were treated overnight with or without NaOX. Neutral lipids were visualized with Nile Red stain and normalized to number of nuclei (n=4).
		GFP +NaOX					PPARα					PPARα +NaOX
		1.49196	1.80527	1.72158	1.73456		0.586045	0.609011	0.653226	0.64727		1.1227	1.13326	0.950077	1.21881

## Sheet: 4k
HepG2 cells were treated with or without NaOX overnight followed by Seahorse analysis of OCR in the absence or presence of etomoxir (n=6).
		N=1
		Time (min)	CTL					NaOX					CTL +Eto			NaOX +Eto
		1.38009	8.70995	9.16633	6.92664	8.08909		6.17428	4.5553	3.69487	4.85883		6.45454	6.63233		4.33789	4.60627
		9.88907	8.64358	9.10983	7.33228	8.04286		6.23922	4.61617	3.67368	4.89607		6.7515	6.60524		4.33666	4.62799
		18.3976	8.61611	9.11947	7.45702	8.06049		6.41717	4.64055	3.69921	4.98577		7.27217	6.59961		4.384	4.69139
		27.0111	8.65895	9.21501	7.46299	8.11858		6.49156	4.66797	3.70698	4.98464		6.37458	5.44482		4.29711	4.4671
		35.5165	8.67504	9.22439	7.5066	8.15381		6.57139	4.69885	3.75051	5.06895		6.64289	5.47727		4.31597	4.60812
		44.0236	8.68341	9.26915	7.53324	8.20387		6.61519	4.76088	3.76478	5.13575		6.40845	5.43207		4.31301	4.69263
		52.6331	5.16129	5.5121	4.78669	4.82367		4.9885	3.85934	3.35591	4.49926		4.51046	3.72257		3.76899	3.87849
		61.3371	5.09304	5.43654	4.77002	4.80934		4.976	3.93029	3.36904	4.52442		4.47112	3.66441		3.76947	3.95936
		69.8321	5.03687	5.44078	4.72061	4.76021		4.96503	3.95944	3.35579	4.55658		4.40348	3.63698		3.77501	3.96172
		N=2
		Time (min)	CTL				NaOX						CTL +Eto			NaOX +Eto
		1.38009	6.51474	7.73962	8.06513		2.60076	3.92278	4.21052	3.47574	4.01282		5.48646	5.8918		3.82768	3.21136
		9.88907	6.45024	7.43267	7.86076		2.58473	3.88376	3.98929	3.30343	3.94183		5.26254	5.7913		3.72112	3.09061
		18.3976	6.4877	7.33622	7.86098		2.60239	3.90004	3.96114	3.27073	3.94588		5.19393	5.79797		3.7157	3.09161
		27.0111	6.54859	7.25698	7.88828		2.57359	3.89702	3.87807	3.28114	3.86989		4.82867	5.5245		3.64626	3.03966
		35.5165	6.51592	7.23004	7.87926		2.64564	3.97205	3.87618	3.05891	3.84011		4.80968	5.49509		3.63043	3.08324
		44.0236	6.46838	7.18602	7.88249		2.62865	3.97024	3.83304	3.06413	3.72877		4.87746	5.45453		3.61202	3.03603
		52.6331	2.83899	3.32868	3.31081		1.91029	2.84453	3.32315	2.60388	2.54935		2.31339	2.71019		2.63654	2.45054
		61.3371	2.85858	3.29753	3.26097		1.87407	2.87468	3.30229	2.55095	2.45559		2.2347	2.64339		2.64344	2.45611
		69.8321	2.78648	3.26135	3.18618		1.88868	2.87866	3.33282	2.67016	2.37245		2.23761	2.57543		2.64618	2.4312
		N=3
		Time (min)	CTL				NaOX						CTL +Eto			NaOX +Eto
		1.38009	9.84653	8.76154	9.14687		6.50227	5.58373	5.56365	6.03083	6.18429		7.81837	9.17156		6.67989	5.61786
		9.88907	10.1834	8.73283	9.20898		6.56215	5.72277	5.77686	6.12037	6.30389		7.87129	9.17063		6.80954	5.63863
		18.3976	10.6853	8.7762	9.21918		6.62354	5.8351	5.83109	6.23176	6.43286		7.8524	9.22378		6.92187	5.69909
		27.0111	11.0481	8.8889	9.29198		6.71738	5.91172	5.89794	6.34131	6.49646		6.36603	7.60131		6.59425	5.43009
		35.5165	11.1025	8.96714	9.37047		6.7868	6.03969	5.96657	6.40433	6.64469		6.60908	7.8129		6.96725	5.59333
		44.0236	11.2001	9.06073	9.43902		6.85587	6.11177	6.04893	6.49059	6.76278		6.85575	7.74065		7.17755	5.67695
		52.6331	6.35627	5.43617	5.2971		4.38417	4.94007	4.67936	5.32981	5.70472		4.53089	5.37456		5.70527	4.60152
		61.3371	6.27895	5.33378	5.26408		4.42561	4.92206	4.71254	5.38908	5.77566		4.55913	5.31795		5.86778	4.63879
		69.8321	6.27056	5.27229	5.25443		4.36741	4.93029	4.73141	5.29394	5.80328		4.46034	5.26809		5.92319	4.64822
		N=4
		Time (min)	CTL					NaOX					CTL +Eto			NaOX +Eto
		1.38009	7.40428	7.35085	6.08919	6.15915		5.04666	4.70798	4.1205	3.84862		4.47146	7.79123		4.67772	5.19146
		9.88907	9.18776	7.80826	6.87358	6.64124		5.48021	4.83698	4.32894	4.07783		4.98767	8.89953		4.86513	5.37462
		18.3976	9.83219	7.96088	7.46346	6.92054		5.47938	4.80484	4.26733	4.09913		5.02316	9.18552		4.78757	5.34392
		27.0111	10.0202	8.24128	8.12971	7.44386		5.56171	4.81308	4.22009	4.18425		4.2709	8.21507		4.69229	5.21544
		35.5165	10.3008	8.38693	8.90563	7.86212		5.54513	4.8409	4.26161	4.49697		4.89106	8.70744		4.76494	5.26477
		44.0236	10.8089	8.48825	9.55907	8.2737		5.59879	4.84808	4.30246	4.75231		5.25724	9.05621		4.82182	5.38357
		52.6331	5.83982	4.47549	5.89048	5.23651		4.64054	3.97975	3.80455	3.4992		3.16624	5.20862		4.63522	5.05839
		61.3371	5.80888	4.4165	5.96979	5.23947		4.61976	4.02287	3.84002	3.60863		3.27298	5.22359		4.67705	5.14615
		69.8321	5.77755	4.39882	6.10623	5.20991		4.70314	4.04283	3.86155	3.71743		3.251	5.21674		4.67027	5.17726
		N=5
		Time (min)	CTL						NaOX						CTL +Eto					NaOX +Eto
		1.38009	4.86959	7.26101	6.07942	6.79757	6.57146		3.83829	3.17723	4.0967	3.60371	4.04112		5.74681	5.937	5.39635	7.43678		3.94217	3.788	4.50146	2.81332	3.08757
		9.88907	4.70938	6.98403	5.93165	6.59196	6.33566		3.81146	3.20926	4.09352	3.57214	4.01835		5.60913	5.82858	5.24066	7.17361		3.97736	3.8418	4.46306	2.78983	3.06251
		18.3976	4.63005	6.87702	5.87362	6.52102	6.28231		3.82646	3.24649	4.1358	3.59514	4.0541		5.54724	5.75516	5.19004	7.05717		4.0497	3.96043	4.48502	2.79385	3.07296
		27.0111	4.60709	6.86307	5.89904	6.53567	6.30755		3.84545	3.27883	4.14783	3.61706	4.05349		4.32468	4.36957	3.9644	5.33748		3.81256	3.82154	4.35678	2.75452	2.93533
		35.5165	4.5657	6.79357	5.89547	6.50225	6.34738		3.87436	3.29761	4.19598	3.6521	4.09571		4.28842	4.37388	3.98684	5.35099		3.93414	3.99242	4.37416	2.86346	2.9509
		44.0236	4.55965	6.78941	5.96486	6.53211	6.38168		3.90709	3.31557	4.23465	3.69578	4.13773		4.25199	4.39444	3.95257	5.25097		4.03476	4.11277	4.41936	2.9519	2.98591
		52.6331	2.51708	3.83705	3.5382	3.7409	3.77093		3.1348	2.97354	3.79215	3.20327	3.46279		3.11541	3.34047	2.85625	3.66029		3.50315	3.68589	4.04807	2.68155	2.68937
		61.3371	2.49256	3.77182	3.55969	3.68153	3.71211		3.14608	2.95803	3.85362	3.22255	3.46397		3.07385	3.37963	2.81197	3.58956		3.54304	3.7859	4.12985	2.79284	2.70982
		69.8321	2.45806	3.72269	3.58908	3.65735	3.66657		3.1605	2.97002	3.93684	3.25008	3.48639		3.04187	3.32051	2.78461	3.54594		3.54416	3.84077	4.19501	2.83682	2.715
		N=6
		Time (min)	CTL					NaOX						CTL +Eto						NaOX +Eto
		1.38009	6.01749	6.86723	6.04237	7.46371		4.11391	4.05575	4.1562	3.46852	3.967		5.86549	5.67574	6.80226	7.34671	6.66882		4.20845	3.88562	4.1507	4.34876
		9.88907	6.02739	6.41858	6.01496	6.90329		4.13558	4.0733	4.15304	3.65607	4.02428		5.83405	5.70041	6.6502	7.17191	6.62947		4.2224	3.83196	4.12547	4.3858
		18.3976	6.06542	6.30868	6.02651	6.77819		4.17537	4.10579	4.1939	3.87082	4.08809		5.84667	5.72394	6.60441	7.11534	6.60813		4.24466	3.85304	4.15943	4.4484
		27.0111	6.11809	6.28239	6.10569	6.69863		4.26053	4.15496	4.23972	4.04854	4.10826		4.42684	4.19082	4.98398	5.71842	4.99411		4.08647	3.81841	4.14164	4.34144
		35.5165	6.16624	6.28943	6.11377	6.73096		4.30857	4.19016	4.2727	4.16095	4.19644		4.5248	4.31942	5.04035	5.74851	5.19332		4.17177	3.87813	4.19722	4.38286
		44.0236	6.22236	6.28735	6.14013	6.7737		4.35213	4.23322	4.30667	4.22612	4.25246		4.51915	4.44006	5.07678	5.74473	5.13895		4.1608	3.87332	4.22473	4.40754
		52.6331	2.80654	3.60294	2.97941	4.53313		3.55302	3.54714	3.9934	3.93467	3.86036		2.4891	2.5038	3.26163	3.43316	3.00454		3.5243	3.56929	3.79313	3.837
		61.3371	2.74594	3.47827	2.92834	4.40334		3.59355	3.5917	4.0549	4.00581	3.8809		2.45257	2.54336	3.19142	3.40681	2.94946		3.60595	3.59734	3.8224	3.83347
		69.8321	2.67974	3.41083	2.86564	4.30424		3.57769	3.55414	4.02506	4.0577	3.89771		2.402	2.50738	3.16883	3.35667	2.90277		3.54241	3.59705	3.80454	3.82399

[truncated: 5 more sheets: 4l, 4m, 4o, 4p, 4q]
