# Supplementary material for: Inhibition of hepatic oxalate overproduction ameliorates metabolic dysfunction-associated steatohepatitis
Source: Nat Metab. 2024 Sep 27;6(10):1939–62. doi: 10.1038/s42255-024-01134-4 (PMC11495999; doi:10.1038/s42255-024-01134-4)
Supplement: Supplementary file 10 — Statistical source data. [file 42255_2024_1134_MOESM10_ESM.xlsx]

## Sheet: 5a
Male C57BL/6J mice were injected with AAV8-TBG-GFP or AAV8-TBG-AGXT (2x10¹¹ viral genomes per mouse) and placed on the MASH diet for 24 weeks prior to endpoint analyses. Pathways significantly enriched in the downregulated DEGs, and normalized enrichment scores (NES), based on KEGG pathway analysis comparing livers from mice treated with AAV8-GFP or AAV8-AGXT (n=4).
	ID	Description	setSize	enrichmentScore	NES	pvalue	p.adjust	qvalues	core_enrichment_genes
	mmu04060	Cytokine-cytokine receptor interaction	238	-0.481959	-1.77658	1.21e-05	0.00154559	0.00119931	Il27ra/Il15/Gdf10/Tgfb1/Ifngr1/Ackr3/Csf1/Gdf9/Cd40/Cxcr6/Tnfrsf13b/Ccl9/Tnfsf13b/Il1rn/Tnfrsf25/Osmr/Il10ra/Csf2rb2/Ccr3/Il7r/Eda2r/Lta/Gm13306/Tnfrsf9/Cxcl17/Il2rg/Ngf/Tnfrsf11a/Gm13305/Il23a/Tnfsf8/Il1rl1/Tnfsf12/Ccl22/Ccl17/Il20ra/Cxcl5/Csf3r/Xcl1/Il10rb/Cxcl9/Ccr2/Cd27/Il17re/Ccr7/Fasl/Tnfsf11/Cxcl16/Il9r/Tgfb2/Cxcl10/Gdf6/Il19/Csf2/Csf2ra/Tnfsf9/Edar/Cx3cr1/Il7/Il11/Ccr1/Tnfrsf12a/Cxcr3/Ltb…
	mmu04062	Chemokine signaling pathway	181	-0.489263	-1.7579	1.26e-05	0.00154559	0.00119931	Adcy3/Pik3r3/Plcb2/Hck/Dock2/Arrb2/Vav1/Gng2/Fgr/Cxcr6/Ccl9/Pik3cd/Rac2/Gng11/Tiam1/Pik3r5/Itk/Gng10/Prkcb/Ccr3/Gm13306/Grk3/Adcy7/Ccl22/Ccl17/Cxcl5/Gngt2/Xcl1/Cxcl9/Ccr2/Elmo1/Ccr7/Src/Cxcl16/Cxcl10/Pak1/Cx3cr1/Gm5741/Ccr1/Cxcr3/Cxcr2/Ccr6/Gnb5/Pf4/Cxcr4/Adcy1/Cxcr5/Shc2/Cx3cl1/Ccl2/Ccl5/Ccl3/Cxcl14/Gng8/Cxcl2/Cxcl1/Shc4/Ccl7/Adcy2/Ccl4/Gnb3/Ccl8/Ccr4/Ccl1/Cxcl3/Gm10591/Ccl12/Ccr8/Ccl11
	mmu05323	Rheumatoid arthritis	79	-0.641911	-2.08505	1.4e-05	0.00154559	0.00119931	Ccl20/H2-DMb2/Ifng/H2-Ob/Cd80/Il15/Tgfb1/Csf1/Atp6v1g2/Itgb2/Tcirg1/Ctla4/Tnfsf13b/Tlr4/Tnfrsf11a/Il23a/Icam1/Tlr2/Cxcl5/H2-DMa/Tnfsf11/Tgfb2/Ctsk/Csf2/H2-Ab1/H2-DMb1/Il11/Ltb/Atp6v0d2/Atp6v0e2/Mmp3/H2-Eb1/H2-Aa/Tgfb3/H2-Eb2/Tnf/Ccl2/Ccl5/Ccl3/H2-Oa/Cxcl2/Atp6v0a4/Cxcl1/Cxcl3/Ccl12
	mmu04146	Peroxisome	85	0.500283	1.83125	3.56e-05	0.00196624	0.00152572	Nudt7/Ehhadh/Acsl1/Mpv17l/Agxt/Pxmp2/Acot8/Hacl1/Acox1/Ephx2/Abcd3/Pex16/Acaa1a/Acaa1b/Pex11a/Slc27a2/Scp2/Eci2/Dhrs4/Hmgcl/Pex26/Crat/Hsd17b4/Dao/Phyh/Pex1/Pex3/Hao1/Pex19/Abcd1/Acox2/Decr2/Amacr/Cat/Ech1/Mvk/Pex14/Mpv17l2/Xdh/Pex7/Pex5/Pex6/Pecr/Acnat1/Gstk1/Sod1/Paox/Nudt12/Acsl4/Pmvk/Pipox/Idh1/Mlycd/Acnat2/Pex13/Acox3/Abcd4/Baat/Gnpat
	mmu04510	Focal adhesion	193	-0.451825	-1.63419	2.49e-05	0.00196624	0.00152572	Ccnd1/Birc3/Parvb/Ccnd2/Itgb5/Pak4/Vegfc/Fyn/Col9a2/Birc2/Pip5k1b/Actn1/Itgb7/Lamc3/Lamb1/Mapk3/Itga5/Pdgfd/Flna/Col9a3/Erbb2/Lamb2/Cav2/Cav1/Thbs2/Pik3r3/Col4a2/Itga3/Vav1/Tnn/Lamc1/Pdgfa/Col4a1/Pdgfra/Vegfb/Parvg/Pik3cd/Rac2/Pdgfrb/Myl12b/Pdgfc/Pak6/Lama2/Prkcb/Itga6/Thbs3/Prkcg/Lama4/Col6a1/Itga11/Col4a4/Itgb8/Col6a6/Lamc2/Bcl2/Lama5/Src/Itgb4/Pdgfb/Col2a1/Myl7/Col6a2/Pak1/Thbs1/Col4a5/Col6a3/…
	mmu00140	Steroid hormone biosynthesis	78	0.534235	1.92815	3.48e-05	0.00196624	0.00152572	Hsd3b5/Ugt1a10/Ugt1a2/Cyp2c40/Cyp2c37/Cyp2c54/Cyp2d34/Gm4450/Cyp7b1/Cyp1a1/Cyp2c50/Cyp2c29/Cyp1a2/Cyp3a16/Cyp2e1/Cyp2d9/Hsd17b7/Ugt2b1/Ugt1a1/Cyp7a1/Cyp2d11/Hsd11b1/Cyp2d40/Ugt1a6a/Cyp3a44/Ugt1a5/Cyp3a25/Cyp2c68/Ugt2a3/Ugt2b38/H2-Ke6/Tomt/Ugt2b37/Cyp2d26/Cyp2d10/Ugt1a6b/Cyp2c39/Cyp11b2/Hsd3b1
	mmu04061	Viral protein interaction with cytokine and cytokine receptor	86	-0.557749	-1.83379	4.16e-05	0.00196737	0.0015266	Il10ra/Ccr3/Lta/Gm13306/Il2rg/Ccl22/Ccl17/Il20ra/Cxcl5/Xcl1/Il10rb/Cxcl9/Ccr2/Ccr7/Cxcl10/Il19/Cx3cr1/Ccr1/Cxcr3/Cxcr2/Ccr6/Tnfrsf10b/Pf4/Cxcr4/Cxcr5/Cx3cl1/Tnf/Ccl2/Ccl5/Ccl3/Cxcl14/Cxcl2/Cxcl1/Ccl7/Il2/Ccl4/Ccl8/Ccr4/Ccl1/Cxcl3/Gm10591/Ccl12/Ccr8/Ccl11
	mmu00830	Retinol metabolism	86	0.504332	1.84878	7.17e-05	0.00296627	0.0023017	Ugt1a10/Ugt1a2/Cyp2c40/Cyp2c37/Cyp4a14/Cyp2c54/Cyp4a30b/Sdr16c5/Cyp2a5/Cyp4a10/Cyp1a1/Retsat/Cyp2c50/Cyp2c29/Cyp1a2/Cyp3a16/Cyp4a31/Cyp4a32/Rdh16f2/Cyp26b1/Ugt2b1/Ugt1a1/Ugt1a6a/Cyp3a44/Ugt1a5/Cyp4a12a/Cyp3a25/Cyp2c68/Rdh9/Ugt2a3/Ugt2b38/Cyp4a12b/Rdh1/Rdh16/Ugt2b37/Dhrs4/Ugt1a6b/Cyp2c39/Aldh1a1
	mmu00071	Fatty acid degradation	48	0.598164	1.97707	0.000123251	0.00453291	0.00351735	Cyp4a14/Cyp4a30b/Cyp4a10/Ehhadh/Cyp4a31/Cyp4a32/Acsl1/Acox1/Acadvl/Cyp4a12a/Cpt1a/Acaa1a/Cpt2/Gcdh/Hadhb/Cyp4a12b/Acaa1b/Acadm/Hadha/Acadsb/Aldh9a1/Eci2/Acaa2/Eci1/Acat1/Aldh7a1/Aldh3a2/Echs1/Acadl/Adh7/Adh5
	mmu04514	Cell adhesion molecules	148	-0.461585	-1.62287	0.000206967	0.00629072	0.00488134	Jam3/Itgb7/Mpzl1/Spn/Icam2/Vcam1/Nrxn1/H2-DMb2/Nrxn2/H2-Q4/Cd22/Ptprc/H2-Ob/Cd80/H2-M5/H2-Q2/Cd40/Nrxn3/Pdcd1lg2/Itgb2/Cldn10/Ctla4/H2-T-ps/Cd276/Alcam/Ptprs/Mpz/Itga6/Selplg/Icam1/Itgb8/H2-Q1/Gm10499/Icosl/Madcam1/Nlgn2/H2-DMa/Cdh1/Itgam/Cldn7/Cd8b1/Vtcn1/Cd2/H2-Ab1/Mag/H2-DMb1/Cldn8/Cd6/Cldn19/Itga8/Cdh3/H2-Eb1/H2-Aa/H2-Eb2/H2-M2/H2-Oa/Tigit/Vcan/Slitrk2/Cldn23/Cldn4/Cd34/H2-M10.6/Cldn6/Pdcd1/C…
	mmu04810	Regulation of actin cytoskeleton	201	-0.429972	-1.56049	0.000223134	0.00629072	0.00488134	Git1/Pfn1/Ssh3/Pip4k2a/Baiap2/Itgb5/Pak4/Fgf21/Arhgef4/Myh9/Pip5k1b/Actn1/Itgb7/Cfl1/Mapk3/Itga5/Cyfip2/Pdgfd/Chrm3/Pik3r3/Msn/Arpc1b/Itga3/Vav1/Pdgfa/Itgb2/Pdgfra/Actr3b/Pik3cd/Rac2/Tiam1/Pdgfrb/Myl12b/Pdgfc/Pak6/Fgd3/Lpar4/Diaph3/Limk1/Iqgap1/Ezr/Itga6/Nckap1l/Rras/Itga11/Fgd1/Itgb8/Fgf22/Tmsb4x/Gsn/Src/Itgb4/Pdgfb/Enah/Itgam/Myl7/Pak1/Fgf18/Gm5741/Fgf7/Itga8/Insrr/Itgax/Cxcr4/Scin/Bdkrb2/Itga2…
	mmu04151	PI3K-Akt signaling pathway	317	-0.394945	-1.48925	0.000243951	0.00629072	0.00488134	Ccnd1/Creb1/Ppp2r5b/Ccnd2/Ppp2r3d/Itgb5/Gngt1/Vegfc/Fgf21/Trp53/Col9a2/Itgb7/Lamc3/Lamb1/Mapk3/Cd19/Itga5/Il3ra/Il4/Pdgfd/Col9a3/Erbb2/Lamb2/Thbs2/Pik3r3/Col4a2/Ywhah/Angpt4/Itga3/Pkn3/Csf1/Tnn/Lamc1/Gng2/Pdgfa/Myb/Flt3/Col4a1/Pdgfra/Vegfb/Pik3cd/Gng11/Pdgfrb/Ddit4/Pdgfc/Pik3r5/Syk/Tlr4/Lama2/Efna2/Osmr/Efna1/Lpar4/Gng10/Flt3l/Ntrk2/Il7r/Itga6/Thbs3/Magi2/Pck2/Lama4/Col6a1/Il2rg/Ngf/Itga11/Col4a4…
	mmu05164	Influenza A	143	-0.464924	-1.62862	0.000247068	0.00629072	0.00488134	Tmprss4/Mapk3/Oas1b/Oas3/H2-DMb2/Oas1a/Ifng/Tmprss2/H2-Ob/Pik3r3/Ifngr1/Ikbke/Ciita/Apaf1/Bax/Pik3cd/Tlr4/Oas1g/Oas2/Mx1/Prkcb/Slc25a4/Icam1/Casp1/Nxf7/H2-DMa/Pycard/Fasl/Cxcl10/H2-Ab1/H2-DMb1/H2-Eb1/H2-Aa/Il33/Tnfrsf10b/Pabpn1l/H2-Eb2/Tnf/Ccl2/Ccl5/H2-Oa/Tpsb2/Prss2/Nxf2/Ccl12
	mmu04740	Olfactory transduction	93	0.466242	1.73045	0.0002936	0.00694153	0.00538634	Olfr703/Olfr15/Olfr45/Olfr857/Olfr372/Olfr699/Olfr701/Olfr109/Olfr177/Olfr539/Olfr1346/Olfr544/Olfr374/Olfr698/Calml3/Cnga4/Olfr531/Olfr267/Olfr1396/Olfr1444/Olfr541/Olfr101/Slc8a3/Cnga2/Olfr433/Ncald/Olfr1442/Olfr1031
	mmu04640	Hematopoietic cell lineage	91	-0.512028	-1.69654	0.000413605	0.00912688	0.00708208	Cd7/Cd19/Itga5/Il3ra/Il4/H2-DMb2/Cd22/H2-Ob/Itga3/Csf1/Cd5/Cd37/Flt3/Flt3l/Il7r/Cd44/Itga6/Gm13305/Fcgr1/Cd3e/Csf3r/Cd3g/H2-DMa/Il9r/Itgam/Siglech/Cd9/Cd8b1/Csf2/Cd2/H2-Ab1/Cd14/Csf2ra/Il7/H2-DMb1/Il11/Il1r2/Cd24a/H2-Eb1/H2-Aa/H2-Eb2/Itga2/Tnf/H2-Oa/Cd34/Cd8a/Il11ra2
	mmu05166	Human T-cell leukemia virus 1 infection	230	-0.409018	-1.50341	0.000546282	0.0110329	0.0085611	Stat5a/H2-DMb2/E2f1/H2-Q4/H2-Ob/Chek2/Adcy3/Pik3r3/H2-M5/Il15/Tgfb1/H2-Q2/Cd40/Map3k14/Itgb2/Cdkn2a/Map3k1/Bax/Pik3cd/H2-T-ps/Egr2/Slc25a4/Lta/Il2rg/Icam1/Nfkb2/H2-Q1/Gm10499/Adcy7/Cd3e/Cdkn2c/Creb3l4/Cd3g/Spi1/Lck/Cdkn1a/H2-DMa/Nfatc4/Creb5/Tgfb2/Nfatc2/Mad2l1/Csf2/H2-Ab1/E2f2/H2-DMb1/Creb3l1/Il1r2/Relb/Fosl1/H2-Eb1/H2-Aa/Tgfb3/Ccna2/H2-Eb2/Espl1/Adcy1/H2-M2/Tnf/H2-Oa/Tnfrsf13c/Cdkn2b/Calr4/Ccnb…
	mmu01240	Biosynthesis of cofactors	145	0.39278	1.55396	0.000566646	0.0110329	0.0085611	Ugt1a10/Alpi/Ugt1a2/Sdr16c5/Tdo2/Alas1/Hpd/Mat1a/Afmid/Ugt2b1/Ugt1a1/Cpox/Ugt1a6a/Ugt1a5/Pmm1/Pank1/Pdxk/Ido2/Ugt2a3/Ugt2b38/Ak9/Alas2/Ugt2b37/Shmt1/Nadk2/Kmo/Mocs1/Ugt1a6b/Gphn/Ak2/Mthfd1/Ugt1a9/Urod/Gch1/Aldh3a2/Fech/Haao/Flad1/Aspdh/Ak7/Ugt2b35/Coq3/Bcat2/Ugt2b5/Nme2/Gulo/Mat2a/Kynu/Naprt/Bco1/Coq6/Nmnat3/Ugt2b34/Shmt2/Ppcs/Ak8/Oxsm/Nfs1/Coasy/Lipt1/Eprs/Adssl1/Hmbs/Lias/Aldh2/Pank3/Spr
	mmu05142	Chagas disease	101	-0.490875	-1.64931	0.000611513	0.0111615	0.00866082	Ifng/Pik3r3/Tgfb1/Plcb2/Ifngr1/C1qc/Pik3cd/C1qa/Tlr4/C1qb/Cd3e/Tlr2/Cd3g/Fasl/Tgfb2/Ace/Nos2/Mapk13/Tgfb3/Adcy1/Bdkrb2/Cd247/Tnf/Ccl2/Ccl5/Ccl3/Calr4/Ppp2r2b/Il2/Ccl12/Ppp2r2c
	mmu05140	Leishmaniasis	69	-0.54084	-1.72068	0.000640688	0.0111615	0.00866082	Mapk3/Il4/Ptgs2/H2-DMb2/Ifng/H2-Ob/Cybb/Tgfb1/Fcgr3/Ifngr1/Fcgr4/Itgb2/Tlr4/Prkcb/Ncf2/Marcksl1/Cyba/Fcgr1/Tlr2/Ncf4/H2-DMa/Tgfb2/Itgam/H2-Ab1/H2-DMb1/H2-Eb1/Nos2/H2-Aa/Mapk13/Tgfb3/H2-Eb2/Tnf/H2-Oa/Eef1a2
	mmu04668	TNF signaling pathway	112	-0.477202	-1.62425	0.000697678	0.0113606	0.00881535	Creb3l2/Traf5/Mapk12/Rps6ka4/Irf1/Il18r1/Nfkbia/Bcl3/Nod2/Edn1/Mapk11/Creb1/Map3k8/Birc3/Vegfc/Birc2/Mapk3/Mmp14/Ifi47/Ptgs2/Vcam1/Ccl20/Pik3r3/Il15/Csf1/Map3k14/Traf2/Pik3cd/Gm5431/Lta/Icam1/Cxcl5/Creb3l4/Creb5/Cxcl10/Csf2/Traf1/Tnfaip3/Creb3l1/Mmp3/Mapk13/Cx3cl1/Tnf/Ccl2/Ccl5/Cxcl2/Lif/Cxcl1/Cxcl3/Ccl12/Sele
	mmu04657	IL-17 signaling pathway	82	-0.512684	-1.6741	0.000753495	0.0113606	0.00881535	Il4/Ptgs2/Ccl20/Ifng/Jund/Ikbke/Traf2/S100a8/Lcn2/S100a9/Ccl17/Cxcl5/Il17re/Cxcl10/Csf2/Tnfaip3/Mapk7/Il17d/Mmp3/Fosl1/Mapk13/Tnf/Ccl2/Mmp13/Cxcl2/Cxcl1/Ccl7/Fosb/Cxcl3/Ccl12/Ccl11
	mmu05165	Human papillomavirus infection	317	-0.381825	-1.43978	0.000755085	0.0113606	0.00881535	Heyl/Ccnd1/Creb1/Ppp2r5b/Ccnd2/Mfng/Ppp2r3d/Itgb5/Hes1/Trp53/Col9a2/Itgb7/Lamc3/Lamb1/Mapk3/Tubg2/Itga5/Ptgs2/Col9a3/E2f1/H2-Q4/Lamb2/Hey1/Thbs2/Pik3r3/H2-M5/Col4a2/H2-Q2/Itga3/Notch3/Ikbke/Tnn/Lamc1/Atp6v1g2/Col4a1/Oasl2/Fzd2/Bax/Pik3cd/Tcirg1/Pdgfrb/Lama2/Wnt4/H2-T-ps/Mx1/Wnt5a/Itga6/Thbs3/Rbl1/Lama4/Pkm/Col6a1/Itga11/Col4a4/Itgb8/H2-Q1/Gm10499/Col6a6/Lamc2/Creb3l4/Dlg2/Wnt10a/Wnt9a/Cdkn1a/Lama…
	mmu05152	Tuberculosis	158	-0.438468	-1.55295	0.000871114	0.0125365	0.00972777	H2-DMb2/Ifng/H2-Ob/Tgfb1/Fcgr3/Ifngr1/Fcgr4/Ciita/Itgb2/Calml4/Apaf1/Bax/Tcirg1/Clec7a/Syk/Tlr4/Il10ra/Il23a/Fcgr1/Ctss/Tlr2/Bcl2/Il10rb/Fcer1g/Tlr1/Lsp1/H2-DMa/Src/Tgfb2/Itgam/Sphk1/Camp/Cd74/Coro1a/H2-Ab1/Cd14/H2-DMb1/Cyp27b1/Atp6v0d2/Clec4e/H2-Eb1/Nos2/H2-Aa/Mapk13/Tgfb3/Mrc2/Itgax/H2-Eb2/Card9/Cd209a/Camk2a/Tnf/H2-Oa/Vdr/Atp6v0a4/Cd209c
	mmu04010	MAPK signaling pathway	275	-0.38987	-1.45424	0.000911253	0.0125677	0.00975201	Dusp10/Cdc25b/Mapk11/Max/Map3k8/Vegfc/Fgf21/Mapk8ip1/Rasgrp1/Trp53/Map3k13/Mapkapk3/Mapk3/Pla2g4a/Pdgfd/Flna/Erbb2/Map3k12/Cacng7/Jund/Cacna2d4/Angpt4/Tgfb1/Arrb2/Csf1/Map3k14/Pdgfa/Traf2/Flt3/Pdgfra/Ptpn5/Vegfb/Map3k1/Rac2/Pdgfrb/Pdgfc/Ddit3/Efna2/Cacnb1/Stmn1/Mef2c/Efna1/Prkcb/Cacna1a/Flt3l/Ntrk2/Dusp8/Rras/Map4k4/Prkcg/Ngf/Cacna2d1/Nfkb2/Dusp2/Pla2g4f/Rasgrp4/Fgf22/Mapt/Fasl/Cacna1i/Pdgfb/Tgfb…
	mmu03050	Proteasome	47	0.543504	1.78729	0.00116891	0.0154763	0.012009	Psmb11/Psmd9/Psmc1/Psmd3/Psmb7/Psma5/Psmd13/Psmb4/Psme4/Psmd2/Psmd14/Psmd4/Psma6/Psmc3/Psmd1/Psma8/Adrm1/Psmd6/Psmd12/Psmd7/Psmc4/Psmb1/Psma7/Psmc2/Psmc6/Psmb5/Psma1/Psmc5/Psmb6/Pomp/Psma4/Psmf1/Psmd11/Psma2/Psma3/Psmb2
	mmu04360	Axon guidance	169	-0.427818	-1.52584	0.00125756	0.0160097	0.0124228	Prkca/Srgap2/Rock2/Ablim1/Sema4c/Plcg2/Unc5b/Ssh3/Pak4/Fyn/Gnai2/Epha4/Fes/Rhod/Camk2d/Cfl1/Mapk3/Efnb2/Dpysl2/Trpc3/Rgma/Pik3r3/Ephb3/Pik3cd/Rac2/Myl12b/Pak6/Efna2/Nck2/Wnt4/Efna1/Robo1/Wnt5a/Limk1/Robo2/Rras/Epha7/Epha3/Dpysl5/Plxnb3/Sema4d/Sema4f/Sema5a/Sema3b/Src/Nfatc4/Ephb2/Nfatc2/Enah/Pak1/Boc/Efna3/Sema7a/Plxna3/Fzd3/Cxcr4/Ephb6/Sema3c/Camk2a/Slit2/Pak3/Efna4/Gdf7/Unc5c/Sema3e/Ephb1
	mmu00860	Porphyrin metabolism	39	0.570184	1.80734	0.00133405	0.0163544	0.0126903	Ugt1a10/Ugt1a2/Alas1/Ugt2b1/Ugt1a1/Cpox/Ugt1a6a/Ugt1a5/Ugt2a3/Ugt2b38/Alas2/Ugt2b37/Ugt1a6b/Ugt1a9/Urod/Hmox2/Fech/Ugt2b35/Blvrb/Ugt2b5
	mmu04014	Ras signaling pathway	211	-0.405543	-1.47898	0.00138991	0.0164308	0.0127496	Gngt1/Pak4/Vegfc/Fgf21/Rasgrp1/Ets2/Mapk3/Pla2g4a/Calm3/Pdgfd/Rin1/Pld1/Pik3r3/Angpt4/Pld2/Csf1/Gng2/Pdgfa/Flt3/Pdgfra/Calml4/Syngap1/Vegfb/Pik3cd/Rac2/Gng11/Tiam1/Pdgfrb/Pdgfc/Pak6/Efna2/Efna1/Gng10/Prkcb/Flt3l/Ntrk2/Ralgds/Lat/Rras/Prkcg/Ngf/Pla2g4f/Rasgrp4/Fgf22/Rasa4/Gngt2/Fasl/Pdgfb/Pak1/Fgf18/Efna3/Gm5741/Rasal3/Fgf7/Pla2g3/Gnb5/Htr7/Shc2/Pla2g5/Gng8/Pgf/Shc4/Pla2g4c/Gnb3/Pla2g2c/Rasal1/Pak…
	mmu04110	Cell cycle	121	-0.455837	-1.56577	0.00147638	0.0168511	0.0130757	Ccnd1/Cdc25b/Mcm5/Ccnd2/Trp53/Bub1b/Dbf4/Mcm2/E2f1/Mcm3/Chek2/Ywhah/Tgfb1/Sfn/Mcm6/Cdkn2a/Cdc14a/Skp2/Rbl1/Cdkn2c/Cdkn1a/Tgfb2/Mad2l1/E2f2/Pkmyt1/Tgfb3/Ccna2/Espl1/Cdc7/Bub1/Cdkn2b/Ccnb2/Plk1/Cdk1/Ccnb1/Cdc20/Ttk/Cdc25c
	mmu05204	Chemical carcinogenesis - DNA adducts	74	0.455205	1.62755	0.00226167	0.0249537	0.0193631	Ugt1a10/Ugt1a2/Gstt4/Cyp2c40/Cyp2c37/Cyp2c54/Sult2a8/Cyp1a1/Cyp2c50/Cyp2c29/Cyp1a2/Cyp3a16/Cyp2e1/Gsto2/Ugt2b1/Ugt1a1/Hsd11b1/Ugt1a6a/Gstt2/Cyp3a44/Ugt1a5/Gstt3/Cyp3a25/Sult1a1/Cyp2c68/Ugt2a3/Ugt2b38/Sult2a7/Ugt2b37
	mmu05226	Gastric cancer	134	-0.435591	-1.51428	0.00259733	0.0277328	0.0215195	Fzd2/Bax/Pik3cd/Polk/Wnt4/Wnt5a/Abcb1a/Fgf22/Bcl2/Wnt10a/Wnt9a/Cdkn1a/Tgfb2/Cdh1/Wnt7b/Rarb/Fgf18/E2f2/Wnt11/Fgf7/Wnt7a/Tgfb3/Fzd3/Ctnna2/Shc2/Wnt16/Cdkn2b/Wnt10b/Lef1/Shc4/Peg12/Wnt6/Fgf23/Cdh17/Fgf3
	mmu00053	Ascorbate and aldarate metabolism	28	0.608991	1.79445	0.00281041	0.0290702	0.0225572	Ugt1a10/Ugt1a2/Ugt2b1/Ugt1a1/Ugt1a6a/Ugt1a5/Ugt2a3/Ugt2b38/Ugt2b37/Aldh9a1/Ugt1a6b/Kl/Aldh7a1/Ugt1a9/Aldh3a2/Ugt2b35/Ugt2b5/Gulo
	mmu04666	Fc gamma R-mediated phagocytosis	90	-0.473808	-1.56745	0.0030649	0.0307419	0.0238544	Prkca/Arpc3/Vasp/Ncf1/Plpp2/Plcg2/Pip5k1b/Cfl1/Mapk3/Prkcd/Pla2g4a/Was/Ptprc/Pld1/Pik3r3/Pld2/Arpc1b/Fcgr4/Hck/Marcks/Vav1/Asap2/Inpp5d/Actr3b/Pik3cd/Rac2/Syk/Prkcb/Marcksl1/Limk1/Lat/Prkcg/Fcgr1/Pla2g4f/Gsn/Sphk1/Pak1/Wasf3/Scin/Amph/Pla2g4c
	mmu05132	Salmonella infection	242	-0.384591	-1.41973	0.00321834	0.0313315	0.0243119	Cyct/Arpc3/Cyth3/Rock2/Tlr6/S100a10/Nlrp3/Mapk11/Naip6/Pfn1/Birc3/Birc2/Pik3c2g/Rhog/Mapk3/Rhob/Cyfip2/Nlrc4/Ahnak/Flna/Tuba1b/Kif5c/Tubb5/Ptprc/Arl8a/Arpc1b/Fhod1/Traf2/Tubb6/Bax/Actr3b/Pik3cd/Rhoj/Dynll1/Naip5/Myl12b/Tubb2a/Tuba1a/Tlr4/Tubb1/Nckap1l/Rras/Casp1/Tlr2/Bcl2/Rhoh/Cyth4/Dync2li1/Pycard/Elmo1/Myl7/Pak1/Cd14/Rab7b/Klc3/Mapk13/Anxa2/Casp4/Tnfrsf10b/Wasf3/Dynlt1a/Tnf/Tubb4a/Lef1/Tubb2b/A…
	mmu04145	Phagosome	158	-0.415423	-1.47133	0.00356132	0.0329595	0.0255752	Itga5/Tuba1b/H2-DMb2/Nos1/H2-Q4/Tubb5/Thbs2/H2-Ob/Cybb/H2-M5/H2-Q2/Fcgr3/Fcgr4/Atp6v1g2/Itgb2/Tubb6/Tcirg1/Clec7a/Tubb2a/Tuba1a/Tlr4/H2-T-ps/Ncf2/Tubb1/Thbs3/Cyba/Fcgr1/H2-Q1/Ctss/Gm10499/Tlr2/Ncf4/H2-DMa/Itgam/Thbs1/Coro1a/H2-Ab1/Cd14/H2-DMb1/Sftpd/Atp6v0d2/Atp6v0e2/Rab7b/H2-Eb1/H2-Aa/Mrc2/H2-Eb2/H2-M2/Cd209a/Itga2/Tubb4a/H2-Oa/Tubb2b/Calr4/C1rb/Atp6v0a4/H2-M10.6/Cd209c/Tubb3/Olr1
	mmu04064	NF-kappa B signaling pathway	102	-0.458074	-1.54102	0.00359786	0.0329595	0.0255752	Ptgs2/Vcam1/Btk/Bcl2a1a/Cd40/Map3k14/Traf2/Tnfsf13b/Syk/Tlr4/Prkcb/Eda2r/Lta/Lat/Tnfrsf11a/Icam1/Nfkb2/Bcl2/Ticam2/Lck/Bcl2a1d/Tnfsf11/Card11/Cd14/Traf1/Edar/Tnfaip3/Bcl2a1b/Blnk/Ltb/Relb/Plau/Tnf/Tnfrsf13c/Cxcl2/Cxcl1/Card14/Ccl4/Cxcl3/Gm10591
	mmu04380	Osteoclast differentiation	121	-0.43865	-1.50674	0.0036843	0.0329595	0.0255752	Mapk11/Creb1/Plcg2/Fyn/Pirb/Mapk3/Btk/Camk4/Ifng/Jund/Pik3r3/Tgfb1/Fcgr3/Ifngr1/Fcgr4/Csf1/Map3k14/Traf2/Pik3cd/Syk/Ncf2/Tnfrsf11a/Nfkb2/Lilrb4a/Cyba/Fcgr1/Socs1/Tyrobp/Ncf4/Spi1/Lck/Sirpa/Tnfsf11/Tgfb2/Ctsk/Nfatc2/Blnk/Relb/Fosl1/Mapk13/Lilra6/Sirpb1c/Trem2/Sirpb1a/Sirpb1b/Tnf/Fhl2/Gm9733/Fosb/Gm14548
	mmu05150	Staphylococcus aureus infection	62	-0.512962	-1.60601	0.00385545	0.033583	0.026059	H2-DMb2/H2-Ob/Fcgr3/Fcgr4/Itgb2/C1qc/C1qa/C1qb/Dsg1c/Selplg/Ptafr/Defb1/Icam1/C3ar1/C5ar1/Fcgr1/H2-DMa/Itgam/Camp/H2-Ab1/H2-DMb1/Krt19/H2-Eb1/H2-Aa/H2-Eb2/C1s2/Krt15/H2-Oa/Krt17/C1rb/Krt20/Krt42
	mmu04512	ECM-receptor interaction	83	-0.477588	-1.56228	0.00402832	0.0341891	0.0265293	Itgb5/Col9a2/Hspg2/Itgb7/Lamc3/Lamb1/Itga5/Col9a3/Lamb2/Thbs2/Col4a2/Itga3/Tnn/Lamc1/Col4a1/Lama2/Frem1/Cd44/Itga6/Thbs3/Lama4/Col6a1/Itga11/Col4a4/Itgb8/Frem2/Col6a6/Lamc2/Lama5/Itgb4/Col2a1/Col6a2/Thbs1/Col4a5/Col6a3/Col4a6/Itga8/Sv2a/Col1a2/Tnc/Itga2/Spp1/Col1a1/Hmmr/Col6a5/Itgb6
	mmu04136	Autophagy - other	31	0.571344	1.72288	0.00516656	0.042433	0.0329262	Atg9a/Atg2a/Rptor/Atg2b/Atg4d/Atg9b/Mtor/Atg16l1/Wipi2/Gabarapl1/Atg101/Pik3c3/Ulk2/Ppp2cb/Pik3r4/Atg3/Becn1/Wipi1/Atg5/Igbp1/Atg13/Atg7/Atg4b/Mlst8/Atg4c/Atg12/Ppp2ca/Gabarapl2
	mmu04020	Calcium signaling pathway	201	-0.39028	-1.41644	0.00525605	0.042433	0.0329262	Camk4/Erbb2/Nos1/Plcd1/Chrm3/Orai2/Adcy3/Plcb2/Adora2a/Ryr1/Camk1/Pdgfa/Plcd4/Itpr3/Pdgfra/Calml4/P2rx5/Vegfb/Adora2b/Cysltr1/Pdgfrb/Pdgfc/Tpcn2/Prkcb/Cacna1a/Ntrk2/Slc25a4/Prkcg/Grm1/Mcoln2/Ptafr/Ngf/Ntrk3/Adcy7/Fgf22/Hrh1/Plcd3/Cacna1i/Pdgfb/Cacna1c/Sphk1/Casq1/Grin2c/Fgf18/Slc8a2/Ptgfr/P2rx6/Adrb2/Fgf7/Cacna1b/Adra1d/Nos2/Cxcr4/Adcy1/Htr7/Bdkrb2/Casq2/Bdkrb1/Camk2a/Hrc/Cacna1g/Adcy2/Gdnf/Oxtr/…
	mmu03320	PPAR signaling pathway	82	0.418817	1.52433	0.00554066	0.0436656	0.0338827	Cyp4a14/Cyp4a30b/Cyp4a10/Cyp8b1/Adipoq/Ehhadh/Ucp1/Cyp4a31/Cyp4a32/Acsl1/Cyp7a1/Ppara/Acox1/Sorbs1/Slc27a5/Cyp4a12a/Cpt1a/Fads2/Acaa1a/Rxra/Cpt2/Slc27a1/Cyp4a12b/Acaa1b/Dbil5/Apoa5/Acadm/Slc27a2/Scp2/Pck1/Gk/Fabp1
	mmu04911	Insulin secretion	72	-0.48342	-1.54871	0.00643801	0.0495577	0.0384547	Creb1/Adcyap1r1/Trpm4/Camk2d/Chrm3/Adcy3/Plcb2/Atp1b2/Itpr3/Prkcb/Stx1a/Kcnma1/Prkcg/Kcnj11/Pclo/Adcy7/Creb3l4/Rims2/Gck/Creb5/Cacna1c/Kcnn3/Kcnu1/Atp1a3/Creb3l1/Fxyd2/Kcnmb4/Ffar1/Kcnn4/Atp1a2/Adcy1/Camk2a/Adcy2/Cck
	mmu05205	Proteoglycans in cancer	193	-0.388203	-1.40408	0.00744105	0.055977	0.0434358	Ccnd1/Cbl/Mapk11/Plcg2/Itgb5/Trp53/Hcls1/Hspg2/Camk2d/Mapk3/Tfap4/Itga5/Flna/Erbb2/Cav2/Cav1/Pik3r3/Msn/Tgfb1/Vav1/Itpr3/Fzd2/Pik3cd/Tiam1/Tlr4/Wnt4/Prkcb/Wnt5a/Cd44/Iqgap1/Ezr/Rras/Prkcg/Twist2/Tlr2/Wnt10a/Wnt9a/Cdkn1a/Fasl/Src/Tgfb2/Ihh/Pak1/Wnt7b/Mmp2/Thbs1/Hpse2/Gpc3/Wnt11/Hbegf/Lum/Wnt7a/Mapk13/Plaur/Hspb2/Fzd3/Col1a2/Plau/Wnt16/Itga2/Camk2a/Tnf/Wnt10b/Cd63/Col1a1/Flnc/Wnt6/Cav3
	mmu05146	Amoebiasis	99	-0.444417	-1.48945	0.00770949	0.0567076	0.0440027	Actn1/Lamc3/Lamb1/Serpinb9c/Ifng/Lamb2/Pik3r3/Col4a2/Tgfb1/Plcb2/Lamc1/Col4a1/Itgb2/Pik3cd/Tlr4/Lama2/Prkcb/Prkcg/Lama4/Col4a4/Lamc2/Tlr2/Lama5/Serpinb6b/Arg2/Tgfb2/Itgam/Csf2/Cd14/Serpinb9b/Il1r2/Col4a5/Rab7b/Col4a6/Nos2/Tgfb3/Col1a2/Adcy1/Col3a1/Tnf/Serpinb9d/Cxcl2/Cxcl1/Col1a1/Cxcl3
	mmu04650	Natural killer cell mediated cytotoxicity	97	-0.445671	-1.48956	0.00826525	0.0594739	0.0461492	Plcg2/Klrd1/Fyn/Mapk3/Icam2/Ifng/Pik3r3/Raet1d/Ifngr1/Fcgr4/Vav1/Itgb2/Pik3cd/Rac2/Syk/Raet1e/Prkcb/Ulbp1/Lat/Cd48/Prkcg/Klra7/Icam1/Tyrobp/Hcst/Fcer1g/Lck/Sh2d1b1/Fasl/Nfatc2/Pak1/Csf2/Gzmb/Tnfrsf10b/Shc2/Cd247/Sh2d1a/Tnf/Klra8/Klra3/Shc4
	mmu05414	Dilated cardiomyopathy	83	-0.460371	-1.50596	0.00860026	0.0604113	0.0468766	Itgb7/Lmna/Itga5/Des/Cacng7/Tnni3/Adcy3/Cacna2d4/Tgfb1/Itga3/Sgca/Tpm1/Lama2/Mybpc3/Cacnb1/Tpm4/Itga6/Itga11/Cacna2d1/Itgb8/Adcy7/Actc1/Itgb4/Tgfb2/Cacna1c/Slc8a2/Itga8/Tgfb3/Cacna2d2/Cacng8/Adcy1/Itga2/Cacnb3/Tnf/Adcy2/Itgb6
	mmu05200	Pathways in cancer	493	-0.330883	-1.28306	0.00876055	0.0604113	0.0468766	Heyl/Nqo1/Edn1/Ccnd1/Cbl/Max/Plcg2/Birc3/Ccnd2/Gngt1/Hes1/Vegfc/Fgf21/Gstm2/Rasgrp1/Trp53/Birc2/Gnai2/Lamc3/Lamb1/Camk2d/Mapk3/Nfe2l2/Calm3/Il3ra/Il4/Ptgs2/Stat5a/Erbb2/Ifng/E2f1/Pld1/Lamb2/Cks1b/Hey1/Adcy3/Pik3r3/Col4a2/Pld2/Il15/Tgfb1/Plcb2/Itga3/Notch3/Ifngr1/Lamc1/Pmaip1/Gng2/Pdgfa/Traf2/Flt3/Col4a1/Bbc3/Pdgfra/Calml4/Cdkn2a/Apaf1/Fzd2/Vegfb/Bax/Hmox1/Pik3cd/Rac2/Gstm5/Gng11/Gstp3/Polk/Skp2/P…
	mmu04390	Hippo signaling pathway	144	-0.406165	-1.42385	0.00935174	0.063172	0.0490188	Bbc3/Ajuba/Itgb2/Wtip/Fzd2/Tead2/Snai2/Wnt4/Wnt5a/Gli2/Dlg4/Dlg2/Wnt10a/Wnt9a/Tgfb2/Nkd2/Cdh1/Wnt7b/Gdf6/Areg/Wnt11/Wnt7a/Tgfb3/Fzd3/Birc5/Ctnna2/Wnt16/Crb2/Wnt10b/Lef1/Ppp2r2b/Wnt6/Bmp8b/Gdf7/Ppp2r2c
	mmu04670	Leukocyte transendothelial migration	104	-0.432989	-1.46048	0.0106664	0.0706114	0.0547915	Mapk12/Cldn3/Myl12a/Vav3/Ctnnd1/F11r/Cldn1/Prkca/Rock2/Vasp/Ncf1/Mapk11/Plcg2/Jam3/Gnai2/Actn1/Vcam1/Sipa1/Pik3r3/Cybb/Msn/Vav1/Itgb2/Cldn10/Pik3cd/Rac2/Myl12b/Itk/Prkcb/Ncf2/Txk/Ezr/Prkcg/Thy1/Icam1/Cyba/Rhoh/Ncf4/Itgam/Cldn7/Myl7/Mmp2/Cldn8/Cldn19/Mapk13/Cxcr4/Ctnna2/Cldn23/Cldn4/Cldn6/Cldn13
	mmu05163	Human cytomegalovirus infection	220	-0.371653	-1.36044	0.0109485	0.0710582	0.0551382	Itgav/H2-T10/Plcb3/Prkca/Cyct/Rock2/Calm1/Tap2/Ccnd1/Mapk11/Creb1/Gngt1/Ccr5/Trp53/Gnai2/Mapk3/Calm3/Ptgs2/E2f1/H2-Q4/Adcy3/Pik3r3/H2-M5/Plcb2/H2-Q2/Gng2/Traf2/Itpr3/Pdgfra/Calml4/Cdkn2a/Bax/Pik3cd/Rac2/Gng11/Il10ra/H2-T-ps/Gng10/Prkcb/Ccr3/Prkcg/H2-Q1/Gm10499/Adcy7/Creb3l4/Gngt2/Il10rb/Cdkn1a/Fasl/Src/Nfatc4/Creb5/Nfatc2/E2f2/Gm5741/Ccr1/Creb3l1/Mapk13/Cxcr2/Gnb5/Ptger4/Cxcr4/Adcy1/H2-M2/Cx3cl1/…
	mmu00640	Propanoate metabolism	28	0.557822	1.64367	0.0116351	0.0740619	0.0574689	Ehhadh/Abat/Acss3/Acox1/Bckdha/Suclg1/Ldha/Acacb/Hadha/Sucla2/Pccb/Aldh6a1/Acss2/Dbt/Echs1/Pcca/Hibch/Echdc1/Acads/Mlycd/Acox3
	mmu04926	Relaxin signaling pathway	121	-0.416376	-1.43023	0.0119174	0.0744277	0.0577528	Edn1/Mapk11/Creb1/Gngt1/Vegfc/Gnai2/Mapk3/Nos1/Adcy3/Pik3r3/Col4a2/Tgfb1/Plcb2/Arrb2/Gng2/Col4a1/Vegfb/Pik3cd/Gng11/Gng10/Col4a4/Adcy7/Creb3l4/Gngt2/Src/Creb5/Acta2/Mmp2/Gm5741/Creb3l1/Col4a5/Col4a6/Nos2/Mapk13/Gnb5/Col1a2/Adcy1/Col3a1/Shc2/Mmp13/Gng8/Shc4/Col1a1/Adcy2/Gnb3
	mmu04672	Intestinal immune network for IgA production	42	-0.531396	-1.55508	0.0121738	0.0746206	0.0579025	Ccr10/Ccl28/Cd86/Itgb7/Il4/H2-DMb2/H2-Ob/Cd80/Il15/Tgfb1/Cd40/Map3k14/Tnfrsf13b/Tnfsf13b/Icosl/Madcam1/H2-DMa/H2-Ab1/H2-DMb1/Tnfrsf17/H2-Eb1/H2-Aa/H2-Eb2/Cxcr4/H2-Oa/Tnfrsf13c/Aicda/Il2
	mmu05202	Transcriptional misregulation in cancer	164	-0.390078	-1.38695	0.0126642	0.0762155	0.05914	Max/Cd86/Birc3/Ccnd2/Trp53/Birc2/Itgb7/Wt1/Fli1/Gm6749/Tmprss2/Etv1/Bcl2a1a/Lmo2/Cd40/Pdgfa/Flt3/Hmga2/Lyl1/Bax/Polk/Ddit3/Mef2c/Mllt3/Runx2/Fcgr1/Cdkn2c/Spi1/Cdkn1a/Bcl2a1d/Bcl11b/Spint1/Itgam/Prom1/Nupr1/Csf2/Cd14/Traf1/Gria3/Bcl2a1b/Il1r2/Gzmb/Runx1/Mmp3/Ccna2/Plau/Wnt16/Baiap3/Six1/Nr4a3/Plat/Arnt2/Six4/Fev
	mmu05032	Morphine addiction	75	-0.45893	-1.4784	0.0139842	0.0808253	0.062717	Gngt1/Pde1b/Pde11a/Gnai2/Grk5/Kcnj9/Gabbr1/Adcy3/Arrb2/Gabre/Gng2/Gng11/Gabra3/Gng10/Prkcb/Cacna1a/Prkcg/Pde4a/Grk3/Adcy7/Gngt2/Pde10a/Gm5741/Cacna1b/Gnb5/Adcy1/Gng8/Kcnj5/Adcy2/Gnb3/Gabrp/Gabrr1
	mmu05410	Hypertrophic cardiomyopathy	79	-0.453308	-1.47243	0.0140504	0.0808253	0.062717	Edn1/Itgb5/Itgb7/Lmna/Itga5/Prkab2/Des/Cacng7/Tnni3/Cacna2d4/Tgfb1/Itga3/Sgca/Tpm1/Lama2/Mybpc3/Cacnb1/Tpm4/Itga6/Itga11/Cacna2d1/Itgb8/Actc1/Itgb4/Tgfb2/Cacna1c/Slc8a2/Ace/Itga8/Tgfb3/Cacna2d2/Cacng8/Itga2/Cacnb3/Tnf/Itgb6
	mmu04974	Protein digestion and absorption	88	-0.441972	-1.45814	0.0141627	0.0808253	0.062717	Col5a1/Col4a2/Atp1b2/Slc3a2/Col5a3/Slc7a8/Col4a1/Prcp/Kcnq1/Mep1a/Col16a1/Slc1a5/Col6a1/Col4a4/Col6a6/Col2a1/Col6a2/Col15a1/Col5a2/Slc8a2/Atp1a3/Col4a5/Slc1a1/Col8a1/Col6a3/Fxyd2/Kcnn4/Col4a6/Eln/Atp1a2/Col1a2/Kcne3/Col3a1/Col28a1/Col1a1/Prss2/Col6a5/Slc36a3/Col8a2/Cela3b
	mmu00983	Drug metabolism - other enzymes	86	0.389935	1.42943	0.0163458	0.091703	0.0711576	Ugt1a10/Ugt1a2/Gstt4/Upp2/Ces2f/Ces2c/Cyp2e1/Gsto2/Ugt2b1/Ces2b/Ugt1a1/Ugt1a6a/Gstt2/Ugt1a5/Gstt3/Ces2a/Ugt2a3/Ugt2b38/Ces1f/Ces1d/Upb1/Ugt2b37/Dpyd/Mpo/Ugt1a6b/Gsto1/Nat1/Ugt1a9/Uck2/Ces1e/Xdh/Ugt2b35/Cda/Ces1c/Ugt2b5/Nme2
	mmu05169	Epstein-Barr virus infection	201	-0.369644	-1.34154	0.0175656	0.0965889	0.0749489	Cd19/Oas1b/Oas3/Btk/H2-DMb2/Oas1a/E2f1/H2-Q4/H2-Ob/Pik3r3/H2-M5/H2-Q2/Ikbke/Cd40/Map3k14/Traf2/Apaf1/Bax/Pik3cd/Polk/Skp2/Syk/Oas1g/Oas2/H2-T-ps/Nfkbie/Cd44/Icam1/Nfkb2/H2-Q1/Gm10499/Cd3e/Tlr2/Bcl2/Cd3g/Cdkn1a/H2-DMa/Vim/Cxcl10/H2-Ab1/E2f2/Tnfaip3/H2-DMb1/Blnk/Relb/H2-Eb1/H2-Aa/Mapk13/Ccna2/H2-Eb2/H2-M2/Runx3/Cd247/Tnf/H2-Oa/Calr4/H2-M10.6/Entpd3
	mmu00120	Primary bile acid biosynthesis	17	0.628041	1.64611	0.0178004	0.0965889	0.0749489	Cyp7b1/Cyp8b1/Cyp7a1/Acot8/Slc27a5/Scp2/Hsd17b4/Acox2/Amacr/Cyp27a1/Akr1d1/Cyp46a1/Acnat1
	mmu00260	Glycine, serine and threonine metabolism	40	0.480437	1.53039	0.0183451	0.097939	0.0759965	Gnmt/Alas1/Agxt/Cth/Grhpr/Dmgdh/Sardh/Alas2/Sds/Shmt1/Glyctk/Bhmt/Dao/Gcat/Aldh7a1/Tha1/Gcsh/Bpgm/Cbs/Srr/Shmt2/Pipox
	mmu05170	Human immunodeficiency virus 1 infection	200	-0.368384	-1.33644	0.0189957	0.0998026	0.0774426	Prkca/Cyct/Calm1/Tap2/Mapk11/Plcg2/Gngt1/Pak4/Ccr5/Gnai2/Cfl1/Mapk3/Calm3/H2-Q4/Pik3r3/H2-M5/H2-Q2/Gng2/Traf2/Itpr3/Calml4/Bax/Pik3cd/Rac2/Gng11/Trim5/Pak6/Tlr4/H2-T-ps/Gng10/Prkcb/Ap1s2/Limk1/Apobec3/Prkcg/H2-Q1/Gm10499/Cd3e/Tlr2/Bcl2/Gngt2/Cd3g/Fasl/Nfatc4/Nfatc2/Pak1/Gm5741/Mapk13/Gnb5/Cxcr4/H2-M2/Cd247/Ap1m2/Tnf/Calr4/Ccnb2/Gng8/Cdk1/H2-M10.6/Gnb3/Ccnb1/Pak3/Cdc25c
	mmu04933	AGE-RAGE signaling pathway in diabetic complications	100	-0.418831	-1.40565	0.0215103	0.108173	0.0839374	Tgfbr1/Thbd/Stat5b/Il1a/Plcb3/Prkca/Smad3/Edn1/Ccnd1/Mapk11/Plcg2/Vegfc/Mapk3/Prkcd/Vcam1/Stat5a/Plcd1/Pik3r3/Cybb/Col4a2/Tgfb1/Plcb2/Ager/Col4a1/Plcd4/Vegfb/Bax/Pik3cd/Prkcb/Icam1/Col4a4/Bcl2/Plcd3/Tgfb2/Mmp2/Col4a5/Col4a6/Mapk13/Tgfb3/Col1a2/Col3a1/Tnf/Ccl2/Col1a1/Ccl12/Sele
	mmu05222	Small cell lung cancer	91	-0.427367	-1.41603	0.0219348	0.108173	0.0839374	Col4a3/Gadd45b/Traf5/Bcl2l1/Nfkbia/Itgav/Cyct/Ccnd1/Max/Birc3/Trp53/Birc2/Lamc3/Lamb1/Ptgs2/E2f1/Lamb2/Cks1b/Pik3r3/Col4a2/Itga3/Lamc1/Traf2/Col4a1/Apaf1/Bax/Pik3cd/Polk/Skp2/Lama2/Itga6/Lama4/Col4a4/Lamc2/Bcl2/Cdkn1a/Lama5/Rarb/Traf1/E2f2/Col4a5/Col4a6/Nos2/Itga2/Cdkn2b
	mmu04114	Oocyte meiosis	110	-0.410311	-1.39347	0.0222258	0.108173	0.0839374	Pkmyt1/Rps6ka6/Mapk13/Espl1/Adcy1/Camk2a/Bub1/Ccnb2/Plk1/Fbxo43/Cdk1/Adcy2/Ccnb1/Cdc20/Sgo1/Cdc25c
	mmu05135	Yersinia infection	132	-0.395518	-1.37235	0.022378	0.108173	0.0839374	Pip5k1c/Git2/Arhgef1/Rela/Rps6ka2/Tab2/Actb/Nfkb1/Skap2/Lcp2/Elmo2/Irak4/Il6/Cdc42/Actr3/Arhgef7/Mapk12/Vav3/Nfkbia/Rps6ka3/Rps6ka1/Arpc3/Wipf1/Rock2/Nlrp3/Mapk11/Baiap2/Pip5k1b/Rhog/Fyb/Mapk3/Itga5/Nlrc4/Was/Pik3r3/Arpc1b/Mefv/Vav1/Traf2/Actr3b/Pik3cd/Rac2/Tlr4/Limk1/Lat/Casp1/Lck/Pycard/Elmo1/Src/Nfatc2/Cd8b1/Arhgef28/Rps6ka6/Mapk13/Tnf/Ccl2/Il2/Cd8a/Ccl12
	mmu04540	Gap junction	76	-0.444868	-1.43603	0.0225046	0.108173	0.0839374	Gnai2/Mapk3/Pdgfd/Tuba1b/Tubb5/Adcy3/Plcb2/Pdgfa/Itpr3/Pdgfra/Tubb6/Pdgfrb/Gja1/Tubb2a/Pdgfc/Tuba1a/Prkcb/Tubb1/Prkcg/Grm1/Adcy7/Gucy1b2/Src/Pdgfb/Mapk7/Adcy1/Tubb4a/Tubb2b/Cdk1/Adcy2/Tubb3
	mmu04940	Type I diabetes mellitus	53	-0.483177	-1.47311	0.0226455	0.108173	0.0839374	H2-DMb2/Ifng/H2-Q4/H2-Ob/Cd80/H2-M5/H2-Q2/H2-T-ps/Lta/H2-Q1/Gm10499/H2-DMa/Fasl/H2-Ab1/H2-DMb1/Gzmb/H2-Eb1/H2-Aa/H2-Eb2/H2-M2/Tnf/H2-Oa/Cpe/Il2/H2-M10.6/Gad1
	mmu00062	Fatty acid elongation	29	0.521514	1.54862	0.0228764	0.108173	0.0839374	Acot1/Acot3/Elovl3/Acot4/Acot5/Hadhb/Hadha/Hacd3/Them4/Acaa2/Hsd17b12/Elovl2/Them5/Echs1
	mmu05167	Kaposi sarcoma-associated herpesvirus infection	191	-0.36667	-1.32473	0.0239552	0.111678	0.0866576	Pik3cg/Prex1/H2-T10/Pik3r6/Cyct/Calm1/Ccnd1/Mapk11/Creb1/Cd86/Plcg2/Gngt1/Ccr5/Trp53/Mapk3/Calm3/Ptgs2/Cd200r1/E2f1/H2-Q4/Pik3r3/H2-M5/H2-Q2/Ifngr1/Ikbke/Hck/Gng2/Traf2/Itpr3/Calml4/Bax/Pik3cd/Gng11/Pik3r5/Syk/H2-T-ps/Gng10/Ccr3/Icam1/H2-Q1/Gm10499/Gngt2/Cdkn1a/Src/Nfatc4/Pdgfb/Nfatc2/Csf2/E2f2/Gm5741/Ccr1/Cd200r4/Mapk13/Gnb5/H2-M2/Lef1/Gng8/Cxcl2/Cxcl1/H2-M10.6/Gnb3/Ccr4/Cd200r3/Cxcl3/Ccr8
	mmu04914	Progesterone-mediated oocyte maturation	85	-0.429684	-1.41029	0.0252276	0.115977	0.0899932	Mad2l1/Pkmyt1/Rps6ka6/Mapk13/Ccna2/Kif22/Adcy1/Bub1/Ccnb2/Plk1/Cdk1/Adcy2/Ccnb1/Cdc25c
	mmu04660	T cell receptor signaling pathway	100	-0.412188	-1.38336	0.0273706	0.124105	0.0963004	Mapk11/Map3k8/Pak4/Rasgrp1/Fyn/Mapk3/Il4/Ifng/Ptprc/Pik3r3/Vav1/Map3k14/Pik3cd/Ctla4/Pak6/Nck2/Itk/Nfkbie/Lat/Cd3e/Cd3g/Lck/Card11/Nfatc2/Cd8b1/Pak1/Csf2/Grap2/Mapk13/Cd247/Tnf/Il2/Pdcd1/Cd8a/Pak3
	mmu04260	Cardiac muscle contraction	69	-0.445856	-1.41849	0.0291157	0.127585	0.0990007	Cox8b/Cacng7/Tnni3/Cacna2d4/Atp1b2/Tpm1/Cacnb1/Tpm4/Cox7a1/Cacna2d1/Actc1/Cacna1c/Slc8a2/Atp1a3/Fxyd2/Cox6a2/Cacna2d2/Atp1a2/Cacng8/Casq2/Cacnb3/Hrc/Cox4i2
	mmu05310	Asthma	21	-0.596118	-1.51253	0.0291677	0.127585	0.0990007	Il4/H2-DMb2/H2-Ob/Cd40/Fcer1g/H2-DMa/H2-Ab1/H2-DMb1/H2-Eb1/H2-Aa/H2-Eb2/Tnf/H2-Oa/Ccl11
	mmu00040	Pentose and glucuronate interconversions	32	0.496223	1.50697	0.0292945	0.127585	0.0990007	Ugt1a10/Ugt1a2/Ugt2b1/Ugt1a1/Ugt1a6a/Ugt1a5/Ugt2a3/Dcxr/Ugt2b38/Ugt2b37/Ugt1a6b/Kl/Ugt1a9/Ugt2b35/Sord/Ugt2b5/Fggy/Ugt2b34/Dhdh
	mmu05412	Arrhythmogenic right ventricular cardiomyopathy	68	-0.444516	-1.41107	0.0324255	0.137922	0.107021	Itgb5/Itgb7/Lmna/Itga5/Des/Cacng7/Cacna2d4/Itga3/Sgca/Gja1/Lama2/Cacnb1/Itga6/Actn3/Itga11/Cacna2d1/Itgb8/Itgb4/Cacna1c/Slc8a2/Itga8/Cacna2d2/Cacng8/Ctnna2/Itga2/Cacnb3/Lef1/Itgb6
	mmu04928	Parathyroid hormone synthesis, secretion and action	98	-0.408855	-1.36858	0.0325012	0.137922	0.107021	Nr4a2/Mmp17/Gnai2/Mapk3/Mmp14/Pld1/Jund/Adcy3/Pld2/Plcb2/Arrb2/Itpr3/Mmp24/Mef2c/Prkcb/Runx2/Prkcg/Pthlh/Pde4a/Adcy7/Bcl2/Creb3l4/Slc34a2/Cdkn1a/Tnfsf11/Creb5/Bglap3/Cyp24a1/Cyp27b1/Hbegf/Creb3l1/Adcy1/Mmp13/Vdr/Adcy2/Slc34a1/Fgf23
	mmu04310	Wnt signaling pathway	153	-0.375406	-1.32465	0.0329978	0.138256	0.107281	Fzd2/Tle6/Rac2/Ctnnd2/Ctbp2/Wnt4/Ccdc88c/Prkcb/Vangl2/Wnt5a/Prkcg/Rspo1/Frzb/Dkk1/Wnt10a/Sfrp1/AF366264/Wnt9a/Nfatc4/Nkd2/Nfatc2/Wnt7b/Wnt11/Wnt7a/Fosl1/Sfrp4/Fzd3/Wnt16/Camk2a/Wnt10b/Lef1/Mmp7/Ror2/Peg12/Wnt6/Dkk2
	mmu01250	Biosynthesis of nucleotide sugars	36	-0.513404	-1.45972	0.0350912	0.14519	0.112661	Hk1/Hk3/Nans/Uap1l1/Pgm1/Gmds/Gale/Gck/Gfpt2/Miox/Hkdc1/Hk2/Nanp
	mmu05206	MicroRNAs in cancer	179	-0.362662	-1.30127	0.035681	0.145808	0.113141	Ccnd1/Cdc25b/Plcg2/Ccnd2/Pak4/Trp53/Mapk3/Slc7a1/Itga5/Ptgs2/Erbb2/E2f1/Spry2/Pik3r3/Notch3/Marcks/Tnn/Mir7-1/Pdgfa/Hmga2/Pdgfra/Cdkn2a/Gls/Hmox1/Pik3cd/Mirlet7c-2/Tpm1/Pdgfrb/Ddit4/Efna2/Stmn1/Kif23/Cyp1b1/Efna1/Prkcb/Fscn1/Cd44/Mir31/Ezr/Prkcg/Mir27a/Abcc1/Abcb1a/Mirlet7c-1/Socs1/Bcl2/Mir194-1/Cdkn1a/Pdgfb/Tgfb2/Vim/Cdca5/Sox4/Thbs1/Cyp24a1/Mir222/E2f2/Efna3/Mapk7/Fzd3/Plau/St14/Mir146/Tnc/Shc4…
	mmu04625	C-type lectin receptor signaling pathway	105	-0.398603	-1.34613	0.038747	0.155213	0.120439	Calm1/Nlrp3/Mapk11/Plcg2/Clec4n/Mapk3/Prkcd/Calm3/Ptgs2/Pik3r3/Ikbke/Map3k14/Itpr3/Calml4/Pik3cd/Clec7a/Syk/Egr2/Rras/Il23a/Nfkb2/Casp1/Ccl22/Ccl17/Fcer1g/Lsp1/Pycard/Src/Nfatc4/Nfatc2/Pak1/Il17d/Clec4d/Relb/Clec4e/Mapk13/Card9/Cd209a/Clec4b1/Tnf/Il2/Egr3/Cd209c
	mmu05321	Inflammatory bowel disease	55	-0.459563	-1.41006	0.0389205	0.155213	0.120439	Il18rap/Il4/H2-DMb2/Ifng/H2-Ob/Tgfb1/Ifngr1/Foxp3/Tlr4/Il2rg/Il23a/Tlr2/H2-DMa/Tgfb2/H2-Ab1/H2-DMb1/H2-Eb1/H2-Aa/Tgfb3/H2-Eb2/Tnf/H2-Oa/Il21r/Il2
	mmu04621	NOD-like receptor signaling pathway	152	-0.369683	-1.30353	0.0416651	0.16418	0.127397	Traf5/Mapk12/Bcl2l1/P2rx7/Nfkbia/Ctsb/Plcb3/Nod2/Mcu/Antxr1/Gbp2/Nlrp3/Mapk11/Naip6/Birc3/Birc2/Mapk3/Nlrp1a/Prkcd/Oas1b/Oas3/Nlrc4/Nlrp1b/Oas1a/Cybb/Plcb2/Mefv/Ikbke/Traf2/Itpr3/Naip5/Tlr4/Oas1g/Oas2/Panx1/Cyba/Pstpip1/Casp1/Bcl2/Pycard/Camp/Tnfaip3/Casp12/Mapk13/Casp4/Card9/Tnf/Ccl2/Ccl5/Cxcl2/Cxcl1/Cxcl3/Ccl12
	mmu05145	Toxoplasmosis	108	-0.393412	-1.33309	0.0429367	0.165426	0.128363	Nfkbia/Hspa2/Pik3cg/Pik3r6/Cyct/Mapk11/Birc3/Ccr5/Birc2/Gnai2/Lamc3/Lamb1/Mapk3/H2-DMb2/Ifng/Lamb2/H2-Ob/Tgfb1/Ifngr1/Cd40/Lamc1/Ciita/Pik3r5/Tlr4/Lama2/Il10ra/Itga6/Lama4/Lamc2/Socs1/Tlr2/Bcl2/Il10rb/H2-DMa/Lama5/Tgfb2/H2-Ab1/H2-DMb1/H2-Eb1/Nos2/H2-Aa/Mapk13/Tgfb3/H2-Eb2/Tnf/H2-Oa/Hspa1a
	mmu04217	Necroptosis	115	-0.388754	-1.32703	0.0429807	0.165426	0.128363	Nlrp3/Birc3/Birc2/Ppia/Camk2d/Pygb/Pla2g4a/Stat5a/Ifng/Cybb/Ifngr1/Traf2/Bax/Tlr4/Pygm/Chmp4c/Slc25a4/Casp1/Pla2g4f/Bcl2/Ticam2/Pycard/Fasl/Tnfaip3/Il33/Tnfrsf10b/Camk2a/Tnf/Alox15/Pla2g4c
	mmu00380	Tryptophan metabolism	44	0.429323	1.39289	0.0475944	0.181078	0.140509	Cyp1a1/Ehhadh/Tdo2/Cyp1a2/Afmid/Aadat/Dhtkd1/Ido2/Gcdh/Aanat/Hadha/Aldh9a1/Kmo/Aldh8a1/Dlst/Acat1/Aldh7a1/Cat/Aldh3a2/Haao/Kyat1/Echs1
	mmu05161	Hepatitis B	146	-0.3677	-1.29091	0.0503176	0.189263	0.14686	Jak3/Nfatc1/Ywhab/Pcna/Traf3/Rela/Tab2/Jak2/Elk1/Nfkb1/Nras/Irak4/Atf6b/Ddb2/Tlr3/Ywhaz/Il6/Creb3l2/Mapk12/Tgfbr1/Stat5b/Nfkbia/Prkca/Smad3/Cyct/Mapk11/Creb1/Trp53/Hspg2/Mapk3/Stat5a/E2f1/Pik3r3/Tgfb1/Ikbke/Apaf1/Map3k1/Bax/Pik3cd/Tlr4/Prkcb/Egr2/Prkcg/Tlr2/Bcl2/Creb3l4/Ticam2/Cdkn1a/Fasl/Src/Nfatc4/Creb5/Tgfb2/Nfatc2/E2f2/Creb3l1/Casp12/Mapk13/Tgfb3/Ccna2/Birc5/Tnf/Egr3
	mmu01040	Biosynthesis of unsaturated fatty acids	34	0.459677	1.41523	0.0512464	0.19059	0.14789	Acot1/Acot3/Elovl3/Acot4/Acox1/Acot5/Fads2/Acaa1a/Acaa1b/Hacd3/Scp2/Hsd17b4/Hsd17b12/Elovl2
	mmu05332	Graft-versus-host disease	47	-0.465386	-1.38915	0.0520054	0.191264	0.148413	H2-DMb2/Ifng/H2-Q4/H2-Ob/Cd80/H2-M5/H2-Q2/H2-T-ps/H2-Q1/Gm10499/H2-DMa/Fasl/H2-Ab1/H2-DMb1/Gzmb/H2-Eb1/H2-Aa/H2-Eb2/H2-M2/Tnf/H2-Oa/Il2/H2-M10.6
	mmu00520	Amino sugar and nucleotide sugar metabolism	48	-0.461421	-1.3818	0.0542577	0.195742	0.151887	Hk1/Hk3/Nans/Uap1l1/Pgm1/Gmds/Renbp/Gale/Gck/Gfpt2/Hkdc1/Hk2/Chia1/Nanp
	mmu04612	Antigen processing and presentation	74	-0.417974	-1.34397	0.0544055	0.195742	0.151887	Rfx5/Hspa2/H2-T10/Ctsb/Tap2/Creb1/Klrd1/Lgmn/H2-DMb2/Ifng/H2-Q4/H2-Ob/H2-M5/H2-Q2/Ciita/H2-T-ps/Ifi30/H2-Q1/Ctss/Gm10499/H2-DMa/Cd8b1/Cd74/H2-Ab1/H2-DMb1/H2-Eb1/H2-Aa/H2-Eb2/H2-M2/Tnf/H2-Oa/Calr4/Hspa1a/H2-M10.6/Cd8a
	mmu04930	Type II diabetes mellitus	44	-0.467687	-1.38101	0.0578218	0.205796	0.159689	Mapk3/Prkcd/Pik3r3/Hk1/Hk3/Pik3cd/Cacna1a/Kcnj11/Pkm/Slc2a4/Socs1/Gck/Irs4/Cacna1c/Cacna1b/Hkdc1/Hk2/Tnf/Cacna1g
	mmu05218	Melanoma	64	-0.428502	-1.34796	0.0586473	0.206513	0.160246	Ccnd1/Fgf21/Trp53/Mapk3/Pdgfd/E2f1/Pik3r3/Pdgfa/Pdgfra/Cdkn2a/Bax/Pik3cd/Polk/Pdgfrb/Pdgfc/Fgf22/Cdkn1a/Pdgfb/Cdh1/Fgf18/E2f2/Fgf7/Fgf23/Fgf3
	mmu04972	Pancreatic secretion	83	-0.403583	-1.32019	0.0611636	0.213107	0.165362	Chrm3/Bst1/Adcy3/Plcb2/Atp1b2/Itpr3/Kcnq1/Tpcn2/Prkcb/Rab27b/Kcnma1/Prkcg/Pnliprp2/Adcy7/Atp1a3/Cftr/Fxyd2/Pla2g3/Atp1a2/Adcy1/Sctr/Pla2g5/Adcy2/Prss2/Pla2g2c/Sct/Cela3b/Clca3a2/Cck
	mmu01212	Fatty acid metabolism	59	0.385067	1.32551	0.0634629	0.218815	0.169791	Ehhadh/Elovl3/Acsl1/Acox1/Acadvl/Cpt1a/Fads2/Acaa1a/Cpt2/H2-Ke6/Hadhb/Acaa1b/Acadm/Hadha/Hacd3/Acadsb/Scp2/Acaa2/Hsd17b4/Acat1/Mcat/Hsd17b12/Elovl2/Echs1/Acadl
	mmu05225	Hepatocellular carcinoma	167	-0.35112	-1.25063	0.0678469	0.231519	0.179649	Cdkn2a/Fzd2/Bax/Hmox1/Pik3cd/Gstm5/Gstp3/Polk/Wnt4/Smarcd1/Prkcb/Gstm1/Wnt5a/Gsta4/Prkcg/Wnt10a/Gstp2/Wnt9a/Cdkn1a/Tgfb2/Wnt7b/E2f2/Wnt11/Gm10639/Wnt7a/Tgfb3/Fzd3/Shc2/Mgst3/Wnt16/Wnt10b/Lef1/Shc4/Mgst2/Peg12/Wnt6/Gstm3/Gsta1
	mmu04012	ErbB signaling pathway	82	-0.39805	-1.29978	0.0740519	0.250114	0.194078	Prkca/Btc/Cbl/Plcg2/Pak4/Camk2d/Mapk3/Stat5a/Erbb2/Pik3r3/Pik3cd/Pak6/Nck2/Prkcb/Prkcg/Cdkn1a/Src/Pak1/Areg/Ereg/Hbegf/Shc2/Camk2a/Nrg1/Shc4/Pak3
	mmu05220	Chronic myeloid leukemia	76	-0.403592	-1.30279	0.0761273	0.254527	0.197502	Rela/Mdm2/Nfkb1/Nras/Cdkn1b/Ddb2/Gab2/Gadd45b/Mecom/Bcl2l1/Tgfbr1/Stat5b/Nfkbia/Smad3/Ccnd1/Cbl/Trp53/Mapk3/Stat5a/E2f1/Pik3r3/Tgfb1/Cdkn2a/Bax/Pik3cd/Polk/Ctbp2/Cdkn1a/Tgfb2/E2f2/Runx1/Tgfb3/Shc2/Shc4
	mmu04725	Cholinergic synapse	99	-0.381473	-1.2785	0.0772584	0.255725	0.198432	Pik3cg/Pik3r6/Plcb3/Prkca/Creb1/Kcnq4/Gngt1/Fyn/Gnai2/Ache/Camk2d/Mapk3/Camk4/Chrm3/Adcy3/Pik3r3/Plcb2/Gng2/Itpr3/Pik3cd/Gng11/Kcnq1/Pik3r5/Gng10/Prkcb/Cacna1a/Prkcg/Adcy7/Bcl2/Creb3l4/Gngt2/Creb5/Cacna1c/Gm5741/Creb3l1/Cacna1b/Gnb5/Kcnj2/Adcy1/Camk2a/Gng8/Adcy2/Gnb3/Chrna4/Chrm4/Kcnq3
	mmu04261	Adrenergic signaling in cardiomyocytes	133	-0.359581	-1.24879	0.0822472	0.269543	0.209154	Pik3cg/Pik3r6/Plcb3/Prkca/Atp2b2/Calm1/Mapk11/Creb1/Ppp2r5b/Ppp2r3d/Gnai2/Camk2d/Mapk3/Calm3/Cacng7/Tnni3/Adcy3/Cacna2d4/Plcb2/Atp1b2/Calml4/Tpm1/Kcnq1/Pik3r5/Cacnb1/Scn1b/Tpm4/Cacna2d1/Adcy7/Bcl2/Creb3l4/Actc1/Creb5/Cacna1c/Slc8a2/Atp1a3/Creb3l1/Adrb2/Fxyd2/Adra1d/Mapk13/Cacna2d2/Atp1a2/Cacng8/Adcy1/Scn7a/Camk2a/Cacnb3/Ppp2r2b/Adcy2/Ppp2r2c
	mmu05340	Primary immunodeficiency	34	-0.481115	-1.35243	0.0832188	0.270053	0.20955	Cd19/Btk/Ptprc/Cd79a/Cd40/Ciita/Tnfrsf13b/Il7r/Il2rg/Cd3e/Lck/Cd8b1/Blnk/Aire/Tnfrsf13c/Aicda/Cd8a
	mmu04727	GABAergic synapse	72	-0.403531	-1.29277	0.0853638	0.274324	0.212864	Gngt1/Gnai2/Hap1/Slc38a1/Gabbr1/Adcy3/Gabre/Gng2/Gls/Gng11/Gabra3/Gng10/Prkcb/Cacna1a/Prkcg/Adcy7/Gngt2/Src/Cacna1c/Gm5741/Cacna1b/Gnb5/Adcy1/Gng8/Adcy2/Gnb3/Gad1/Gabrp/Gabrr1
	mmu04960	Aldosterone-regulated sodium reabsorption	34	-0.479005	-1.3465	0.0866691	0.275841	0.214041	Mapk3/Pik3r3/Sfn/Atp1b2/Pik3cd/Prkcb/Prkcg/Atp1a3/Fxyd2/Atp1a2/Scnn1b/Fxyd4/Hsd11b2
	mmu05203	Viral carcinogenesis	177	-0.340794	-1.22143	0.0883265	0.278409	0.216034	Ccnd1/Creb1/Ccnd2/Ccr5/Trp53/Actn1/Mapk3/Stat5a/H2-Q4/Pik3r3/H2-M5/Ywhah/H2-Q2/Pmaip1/Traf2/Cdkn2a/Bax/Pik3cd/Skp2/Syk/H2-T-ps/Egr2/Ccr3/Rbl1/Pkm/Nfkb2/H2-Q1/Gm10499/Creb3l4/Gsn/Cdkn1a/Src/Creb5/Traf1/Creb3l1/Atp6v0d2/Ccna2/Scin/H2-M2/Cdkn2b/Cdk1/H2-M10.6/Egr3/Ccr4/Cdc20/Ccr8
	mmu05224	Breast cancer	131	-0.357674	-1.2401	0.089765	0.278409	0.216034	Fzd1/Heyl/Ccnd1/Hes1/Fgf21/Trp53/Mapk3/Erbb2/E2f1/Hey1/Pik3r3/Notch3/Fzd2/Bax/Pik3cd/Polk/Wnt4/Wnt5a/Nfkb2/Fgf22/Jag2/Wnt10a/Wnt9a/Cdkn1a/Tnfsf11/Wnt7b/Fgf18/E2f2/Wnt11/Fgf7/Wnt7a/Fzd3/Shc2/Wnt16/Wnt10b/Lef1/Shc4/Peg12/Wnt6/Fgf23/Fgf3
	mmu05322	Systemic lupus erythematosus	53	-0.427959	-1.30476	0.0907282	0.278409	0.216034	C7/Actn1/Snrpd1/Gm6749/H2-DMb2/Ifng/H2-Ob/Cd80/Fcgr4/Cd40/C1qc/C1qa/C1qb/Fcgr1/H2-DMa/H2-Ab1/H2-DMb1/H2-Eb1/H2-Aa/H2-Eb2/C1s2/Tnf/H2-Oa/C1rb
	mmu04630	JAK-STAT signaling pathway	135	-0.355716	-1.23755	0.091076	0.278409	0.216034	Socs5/Il3ra/Il4/Stat5a/Ifng/Pik3r3/Il27ra/Il15/Ifngr1/Pdgfa/Pdgfra/Pik3cd/Pdgfrb/Osmr/Il10ra/Csf2rb2/Il7r/Il2rg/Gm13305/Il23a/Socs1/Bcl2/Il20ra/Csf3r/Il10rb/Cdkn1a/Il9r/Pdgfb/Aox2/Il19/Csf2/Csf2ra/Il7/Il11/Il17d/Ifnlr1/Osm/Aox4/Tslp/Lif/Il21r/Il2/Il11ra2
	mmu00980	Metabolism of xenobiotics by cytochrome P450	66	0.359052	1.25938	0.0927588	0.278409	0.216034	Ugt1a10/Ugt1a2/Gstt4/Sult2a8/Cyp1a1/Cyp1a2/Aldh3b2/Cyp2e1/Gsto2/Ugt2b1/Ugt1a1/Hsd11b1/Ugt1a6a/Gstt2/Ugt1a5/Gstt3/Ugt2a3/Ugt2b38/Sult2a7/Ugt2b37/Cyp2f2/Ugt1a6b
	mmu04921	Oxytocin signaling pathway	132	-0.355881	-1.23482	0.0940246	0.278409	0.216034	Pik3cg/Pik3r6/Plcb3/Prkca/Rock2/Calm1/Ccnd1/Cd38/Gnai2/Camk2d/Mapk3/Kcnj9/Pla2g4a/Calm3/Ptgs2/Camk4/Prkab2/Cacng7/Adcy3/Cacna2d4/Plcb2/Ryr1/Camk1/Itpr3/Calml4/Pik3r5/Cacnb1/Mef2c/Prkcb/Prkcg/Cacna2d1/Rgs2/Adcy7/Pla2g4f/Gucy1b2/Cdkn1a/Src/Nfatc4/Nfatc2/Cacna1c/Oxt/Mapk7/Cacna2d2/Kcnj2/Cacng8/Adcy1/Camk2a/Cacnb3/Kcnj5/Adcy2/Pla2g4c/Oxtr/Mylk2
	mmu04979	Cholesterol metabolism	48	0.388751	1.28491	0.0941949	0.278409	0.216034	Lipg/Lrp2/Cyp7a1/Nceh1/Ldlr/Npc1/Abca1/Apoh/Lcat/Apoa1/Cyp27a1/Apob/Abcg8/Apoa2/Cd36/Star/Lrp1/Ldlrap1/Angptl4/Lipa/Abcg5/Vapb/Mylip/Apoe
	mmu04370	VEGF signaling pathway	55	-0.422962	-1.29776	0.0942049	0.278409	0.216034	Mapk12/Hspb1/Prkca/Mapk11/Plcg2/Mapkapk3/Mapk3/Pla2g4a/Ptgs2/Pik3r3/Pik3cd/Rac2/Prkcb/Prkcg/Sh2d2a/Pla2g4f/Src/Nfatc2/Sphk1/Mapk13/Shc2/Pla2g4c
	mmu04371	Apelin signaling pathway	127	-0.356172	-1.23061	0.100005	0.29244	0.226921	Camk4/Nos1/Prkab2/Adcy3/Plcb2/Notch3/Ryr1/Gng2/Itpr3/Calml4/Gng11/Pik3r5/Mef2c/Gng10/Rras/Adcy7/Gngt2/Acta2/Cdh1/Sphk1/Slc8a2/Gm5741/Nos2/Gnb5/Adcy1/Gng8/Spp1/Plat/Adcy2/Mef2b/Gnb3/Plin1/Aplnr/Apela/Mylk2
	mmu04659	Th17 cell differentiation	98	-0.373173	-1.24914	0.10072	0.29244	0.226921	Tgfbr1/Stat5b/Nfkbia/Tbx21/Smad3/Mapk11/Il27/Irf4/Mapk3/Il4/Stat5a/H2-DMb2/Ifng/H2-Ob/Il27ra/Tgfb1/Ifngr1/Foxp3/Nfkbie/Lat/Il2rg/Il23a/Cd3e/Cd3g/Lck/H2-DMa/Nfatc2/H2-Ab1/H2-DMb1/Runx1/H2-Eb1/H2-Aa/Mapk13/H2-Eb2/Cd247/H2-Oa/Il21r/Il2
	mmu04662	B cell receptor signaling pathway	75	-0.392651	-1.26489	0.102316	0.294493	0.228514	Vav3/Nfkbia/Ifitm1/Plcg2/Cd79b/Pirb/Mapk3/Cd19/Btk/Cd22/Cd79a/Pik3r3/Vav1/Inpp5d/Dapp1/Pik3cd/Rac2/Syk/Cd72/Prkcb/Nfkbie/Lilrb4a/Card11/Nfatc2/Blnk/Lilra6/Gm14548
	mmu05034	Alcoholism	101	-0.369466	-1.24138	0.104351	0.297761	0.23105	Gng5/Gnb4/Nras/H2al1m/Atf6b/Gnb2/Gng7/Hdac9/Gnb1/Creb3l2/Hdac5/Hdac7/Calm1/Creb1/Gngt1/Gnai2/Ppp1r1b/Mapk3/Slc29a3/Calm3/Gm6749/Camk4/Camkk1/Adora2a/Gng2/Calml4/Adora2b/Gng11/Grin3a/Gng10/Ntrk2/Creb3l4/Gngt2/Pkia/Creb5/Grin2c/Gm5741/Slc29a2/Creb3l1/Gnb5/Npy/Shc2/Gng8/Shc4/Gnb3/Fosb
	mmu05215	Prostate cancer	96	-0.372675	-1.24383	0.105701	0.299034	0.232038	Ccnd1/Creb1/Trp53/Mapk3/Pdgfd/Erbb2/E2f1/Tmprss2/Pik3r3/Pdgfa/Pdgfra/Pik3cd/Gstp3/Pdgfrb/Pdgfc/Bcl2/Creb3l4/Gstp2/Cdkn1a/Creb5/Pdgfb/Spint1/E2f2/Creb3l1/Il1r2/Mmp3/Insrr/Plau/Lef1/Plat
	mmu04728	Dopaminergic synapse	117	-0.359101	-1.22868	0.107298	0.299951	0.23275	Mapk11/Creb1/Ppp2r5b/Ppp2r3d/Gngt1/Gnai2/Ppp1r1b/Camk2d/Kcnj9/Calm3/Kif5c/Plcb2/Arrb2/Gng2/Itpr3/Calml4/Gng11/Gng10/Prkcb/Cacna1a/Prkcg/Arntl/Creb3l4/Gngt2/Creb5/Cacna1c/Gria4/Gria3/Gm5741/Creb3l1/Cacna1b/Mapk13/Gnb5/Camk2a/Gng8/Kcnj5/Ppp2r2b/Gnb3/Ppp2r2c
	mmu05330	Allograft rejection	49	-0.427601	-1.2858	0.107837	0.299951	0.23275	Il4/H2-DMb2/Ifng/H2-Q4/H2-Ob/Cd80/H2-M5/H2-Q2/Cd40/H2-T-ps/H2-Q1/Gm10499/H2-DMa/Fasl/H2-Ab1/H2-DMb1/Gzmb/H2-Eb1/H2-Aa/H2-Eb2/H2-M2/Tnf/H2-Oa/Il2/H2-M10.6
	mmu04658	Th1 and Th2 cell differentiation	84	-0.381232	-1.24885	0.109969	0.30333	0.235372	Mapk3/Il4/Stat5a/H2-DMb2/Ifng/H2-Ob/Notch3/Ifngr1/Nfkbie/Lat/Il2rg/Cd3e/Jag2/Cd3g/Lck/H2-DMa/Nfatc2/H2-Ab1/H2-DMb1/H2-Eb1/H2-Aa/Mapk13/H2-Eb2/Runx3/Cd247/H2-Oa/Il2
	mmu05217	Basal cell carcinoma	57	-0.412498	-1.27252	0.111364	0.304639	0.236387	Fzd2/Bax/Polk/Wnt4/Wnt5a/Gli2/Gli1/Wnt10a/Wnt9a/Cdkn1a/Wnt7b/Wnt11/Wnt7a/Fzd3/Wnt16/Wnt10b/Lef1/Wnt6
	mmu05417	Lipid and atherosclerosis	192	-0.329884	-1.19252	0.11259	0.305384	0.236966	Mapk12/Vldlr/Bcl2l1/Pou2f2/Vav3/Nfkbia/Hspa2/Plcb3/Prkca/Cyct/Rock2/Tlr6/Calm1/Ncf1/Nlrp3/Mapk11/Trp53/Camk2d/Mapk3/Nfe2l2/Calm3/Vcam1/Pik3r3/Cybb/Plcb2/Ikbke/Cd40/Vav1/Traf2/Ager/Calml4/Abcg1/Apaf1/Bax/Pik3cd/Ddit3/Tlr4/Eif2ak3/Ncf2/Icam1/Cyba/Casp1/Tlr2/Bcl2/Ticam2/Ncf4/Pycard/Fasl/Src/Nfatc2/Cd14/Mmp3/Mapk13/Tnfrsf10b/Camk2a/Tnf/Ccl2/Ccl5/Ccl3/Cxcl2/Cxcl1/Hspa1a/Cyp2j13/Cxcl3/Olr1/Ccl12/Sele
	mmu00280	Valine, leucine and isoleucine degradation	53	0.370932	1.25059	0.113481	0.305384	0.236966	Ehhadh/Abat/Hsd17b10/Acaa1a/Bckdha/Hadhb/Acaa1b/Acadm/Hadha/Acadsb/Ivd/Mccc2/Aldh9a1/Pccb/Hmgcl/Acaa2/Aldh6a1/Acat1/Aldh7a1/Hmgcs2/Dbt/Aldh3a2/Echs1/Aacs/Bcat2/Pcca/Mccc1/Hibch
	mmu00020	Citrate cycle (TCA cycle)	30	0.431811	1.2941	0.11696	0.312208	0.24226	Ogdhl/Suclg1/Sucla2/Pck1/Dlst/Sdhd/Fh1/Pcx/Sdha/Aco2/Idh1/Idh3b/Ogdh/Pdha1/Mdh1/Sdhb
	mmu04713	Circadian entrainment	85	-0.373538	-1.22601	0.128835	0.336068	0.260774	Plcb3/Prkca/Calm1/Creb1/Adcyap1r1/Gngt1/Gnai2/Camk2d/Mapk3/Kcnj9/Calm3/Nos1/Adcy3/Plcb2/Ryr1/Gng2/Itpr3/Calml4/Gng11/Gng10/Prkcb/Prkcg/Rasd1/Adcy7/Gucy1b2/Gngt2/Cacna1i/Cacna1c/Gria4/Grin2c/Gria3/Gm5741/Gnb5/Adcy1/Camk2a/Gng8/Kcnj5/Cacna1g/Adcy2/Gnb3
	mmu04913	Ovarian steroidogenesis	48	0.373888	1.23578	0.12963	0.336068	0.260774	Hsd3b5/Gm4450/Acot1/Cyp1a1/Acot3/Hsd17b7/Acot4/Lhb/Adcy9/Cyp2j8/Acot5/Cyp2j5/Ldlr
	mmu05134	Legionellosis	60	-0.400095	-1.24579	0.130134	0.336068	0.260774	Itgb2/Apaf1/Naip5/Tlr4/Nfkb2/Casp1/Tlr2/Pycard/Itgam/Cd14/Tnf/Cxcl2/Cxcl1/Hspa1a/Cxcl3/Eef1a2
	mmu03022	Basal transcription factors	39	0.395127	1.25245	0.130529	0.336068	0.260774	Taf9/Gtf2e1/Taf6/Gtf2i/Gtf2a1/Taf4b/Gtf2h1/Taf2/Mnat1/Gtf2h2/Gtf2h4/Taf7/Gtf2e2/Gtf2b/Ercc3/Gtf2ird1/Taf10/Taf11/Gtf2h3/Tbp/Gtf2a2/Taf5l/Taf1/Cdk7/Gtf2f1/Taf3/Taf5/Taf4/Ercc2/Taf15/Ccnh/Taf8/Gtf2f2/Taf13/Gtf2h5/Taf6l/Taf12/Taf9b/Tbpl1
	mmu04620	Toll-like receptor signaling pathway	85	-0.372805	-1.22361	0.130975	0.336068	0.260774	Tlr6/Mapk11/Cd86/Map3k8/Irf5/Mapk3/Pik3r3/Cd80/Ikbke/Cd40/Pik3cd/Tlr4/Tlr2/Ticam2/Tlr1/Cxcl9/Ctsk/Cxcl10/Cd14/Mapk13/Tnf/Ccl5/Ccl3/Spp1/Ccl4
	mmu04115	p53 signaling pathway	70	-0.385056	-1.22819	0.136184	0.346744	0.269059	Ccnd1/Ccnd2/Gorab/Trp53/Steap3/Adgrb1/Chek2/Sfn/Zmat3/Pmaip1/Bbc3/Rrm2/Cdkn2a/Apaf1/Bax/Bcl2/Cdkn1a/Thbs1/Tnfrsf10b/Ccnb2/Cdk1/Ccnb1/Serpinb5
	mmu05418	Fluid shear stress and atherosclerosis	143	-0.337954	-1.18385	0.138605	0.350216	0.271753	Calm1/Ncf1/Nqo1/Edn1/Mapk11/Gstm2/Trp53/Nfe2l2/Calm3/Vcam1/Trpv4/Ifng/Cav2/Cav1/Pik3r3/Pdgfa/Calml4/Hmox1/Pik3cd/Rac2/Gstm5/Gstp3/Mef2c/Ncf2/Gstm1/Gsta4/Icam1/Cyba/Bcl2/Gstp2/Arhgef2/Src/Nppc/Pdgfb/Mmp2/Mapk7/Il1r2/Gm10639/Mapk13/Mgst3/Tnf/Ccl2/Plat/Mgst2/Gstm3/Gsta1/Cav3/Ccl12/Sele
	mmu04015	Rap1 signaling pathway	197	-0.321689	-1.16564	0.143375	0.359524	0.278975	Fgfr1/Vav3/Pard6b/Igf1r/Angpt1/Ctnnd1/Plcb3/Lpar2/Prkca/Vasp/Skap1/Ralb/Calm1/Mapk11/Pfn1/Rap1gap/Vegfc/Fgf21/Gnai2/Fyb/Mapk3/Calm3/Pdgfd/Sipa1/Rgs14/Adcy3/Pik3r3/Angpt4/Prkd1/Plcb2/Adora2a/Csf1/Vav1/Pdgfa/Itgb2/Pdgfra/Calml4/Vegfb/Pik3cd/Adora2b/Rac2/Apbb1ip/Tiam1/Pdgfrb/Pdgfc/Efna2/Efna1/Lpar4/Prkcb/Ralgds/Lat/Magi2/Rras/Prkcg/Ngf/Evl/Adcy7/Fgf22/Src/Pdgfb/Cdh1/Enah/Itgam/Thbs1/Fgf18/Efna3/Fgf7…
	mmu04080	Neuroactive ligand-receptor interaction	211	-0.318119	-1.16015	0.146371	0.364278	0.282664	Grin3a/Gabra3/Gnrh1/Lynx1/Lpar4/Crhr2/P2ry10/Grm1/Ptafr/Npffr1/Lypd6/C3ar1/C5ar1/Tshb/Npb/Ghrh/Taar1/Hrh1/Avpr2/Mas1/P2ry6/F2rl1/Vipr2/Oxt/Gria4/Grin2c/Chrnb1/Grm3/Nts/Gpr35/Ptgfr/Gria3/P2rx6/Adra2a/Adrb2/Npy4r/Ptgir/Adra1d/Ptger4/Npy/Pate2/Adora3/Htr7/Calcb/Bdkrb2/Bdkrb1/Cnr1/Spx/Sctr/Vgf/Gpha2/Prss2/Vip/Gabrp/Aplnr/Chrna4/Sct/Hcrtr1/Oxtr/Oprd1/P2rx2/Adm2/Gabrr1/Cck/Apela/Chrm4/Glra3/Calca
	mmu05160	Hepatitis C	141	-0.336472	-1.17703	0.14887	0.367353	0.285051	Oas1b/Oas3/Oas1a/Ifng/E2f1/Pik3r3/Ywhah/Ikbke/Traf2/Ifit1bl2/Apaf1/Cldn10/Bax/Pik3cd/Oas1g/Oas2/Eif2ak3/Mx1/Cdkn1a/Fasl/Cldn7/Cxcl10/E2f2/Cldn8/Cldn19/Tnf/Ppp2r2b/Cldn23/Cldn4/Cldn6/Cldn13/Ppp2r2c
	mmu00603	Glycosphingolipid biosynthesis - globo and isoglobo series	15	-0.550824	-1.2951	0.149827	0.367353	0.285051	Gbgt1/Hexa/St3gal2/B3galnt1/Fut2/Gla/St8sia1/B3galt5/A3galt2/A4galt/Sec1
	mmu00565	Ether lipid metabolism	41	-0.421821	-1.22888	0.164	0.395384	0.306802	Plpp2/Gal3st1/Lpcat1/Pla2g4a/Pld1/Pld2/Plb1/Pld3/Pld4/Ugt8a/Pla2g7/Lpcat2/Pla2g4f/Pafah1b3/Lpcat4/Pla2g3/Pla2g5/Pla2g4c/Pla2g2c
	mmu00350	Tyrosine metabolism	34	0.397219	1.22294	0.164609	0.395384	0.306802	Dct/Tpo/Hpd/Aldh3b2/Got1/Hgd/Tomt/Gstz1/Tat
	mmu04350	TGF-beta signaling pathway	86	-0.362051	-1.19037	0.164843	0.395384	0.306802	Bambi/Mapk3/Rgma/Ifng/Tgif1/Tgfb1/Fst/Nbl1/Ltbp1/Rbl1/Thsd4/Tgfb2/Gdf6/Thbs1/Hamp2/Fbn1/Tgif2/Tgfb3/Tnf/Cdkn2b/Fmod/Bmp8b/Gdf7
	mmu04664	Fc epsilon RI signaling pathway	62	-0.38356	-1.20087	0.171395	0.404956	0.314229	Mapk12/Vav3/Prkca/Mapk11/Plcg2/Fyn/Mapk3/Pla2g4a/Il4/Btk/Pik3r3/Alox5ap/Vav1/Inpp5d/Pik3cd/Rac2/Syk/Lat/Pla2g4f/Fcer1g/Csf2/Mapk13/Tnf/Pla2g4c
	mmu04022	cGMP-PKG signaling pathway	151	-0.327777	-1.15505	0.171686	0.404956	0.314229	Pik3cg/Pik3r6/Plcb3/Rock2/Vasp/Pde5a/Atp2b2/Calm1/Cngb1/Creb1/Gnai2/Mapk3/Calm3/Adcy3/Plcb2/Atp1b2/Itpr3/Calml4/Pik3r5/Mef2c/Slc25a4/Kcnma1/Rgs2/Adcy7/Gucy1b2/Creb3l4/Nfatc4/Nppc/Irs4/Creb5/Nfatc2/Cacna1c/Kcnu1/Slc8a2/Atp1a3/Creb3l1/Adra2a/Adrb2/Fxyd2/Kcnmb4/Adra1d/Atp1a2/Adcy1/Adora3/Bdkrb2/Adcy2/Mef2b/Oprd1/Mylk2
	mmu00531	Glycosaminoglycan degradation	19	0.46408	1.24862	0.172754	0.404956	0.314229	Hyal4/Hyal6
	mmu04970	Salivary secretion	72	-0.371393	-1.18981	0.173727	0.404956	0.314229	Calm3/Nos1/Chrm3/Bst1/Adcy3/Plcb2/Atp1b2/Itpr3/Calml4/Lyz1/Prkcb/Kcnma1/Prkcg/Adcy7/Lyz2/Gucy1b2/Camp/Atp1a3/Adrb2/Fxyd2/Lpo/Kcnn4/Adra1d/Atp1a2/Adcy1/Adcy2/Aqp5/Trpv6
	mmu00534	Glycosaminoglycan biosynthesis - heparan sulfate / heparin	20	-0.499065	-1.25261	0.176111	0.407642	0.316313	Hs3st1/Ndst3/Hs6st2
	mmu04623	Cytosolic DNA-sensing pathway	44	-0.410131	-1.21106	0.17789	0.408901	0.31729	Casp1/Pycard/Cxcl10/Il33/Ccl5/Ccl4
	mmu05133	Pertussis	73	-0.368147	-1.18154	0.182057	0.415593	0.322482	Calm1/Nlrp3/Mapk11/Gnai2/Cfl1/Mapk3/Calm3/Itga5/Itgb2/Calml4/C1qc/C1qa/Tlr4/C1qb/Irf8/Il23a/Casp1/Cxcl5/Ticam2/Pycard/Itgam/Cd14/Nos2/Mapk13/C1s2/Tnf/C1rb
	mmu04071	Sphingolipid signaling pathway	120	-0.337007	-1.15643	0.184685	0.416275	0.323012	Degs2/Ctsd/Plcb3/Prkca/Rock2/Cers3/Mapk11/Ppp2r5b/Ppp2r3d/Cers5/Fyn/Trp53/9130409I23Rik/S1pr2/Gnai2/Mapk3/Sptlc2/Pld1/Pik3r3/Pld2/Plcb2/Traf2/Bax/Pik3cd/Rac2/Prkcb/Prkcg/Abcc1/Sgpp2/Bcl2/Fcer1g/Sphk1/Mapk13/Adora3/Bdkrb2/Tnf/Ppp2r2b/Oprd1/Ppp2r2c
	mmu04614	Renin-angiotensin system	21	0.445134	1.22741	0.185	0.416275	0.323012	Ren1/Cpa3
	mmu01524	Platinum drug resistance	79	-0.361993	-1.17582	0.186129	0.416275	0.323012	Birc3/Gstm2/Trp53/Birc2/Mapk3/Erbb2/Pik3r3/Pmaip1/Bbc3/Cdkn2a/Apaf1/Bax/Pik3cd/Gstm5/Gstp3/Gstm1/Gsta4/Bcl2/Gstp2/Cdkn1a/Fasl/Gm10639/Top2a/Birc5/Mgst3/Mgst2/Gstm3/Gsta1
	mmu05100	Bacterial invasion of epithelial cells	66	-0.373937	-1.18183	0.188262	0.418219	0.32452	Arpc3/Cbl/Hcls1/Rhog/Arhgap10/Cd2ap/Itga5/Cav2/Cav1/Pik3r3/Arpc1b/Actr3b/Pik3cd/Elmo1/Src/Cdh1/Ctnna2/Shc2/Shc4/Dnm1/Cav3
	mmu04723	Retrograde endocannabinoid signaling	122	-0.33489	-1.15155	0.190864	0.421173	0.326813	Mapk11/Ndufa4l2/Gngt1/Gnai2/Mapk3/Kcnj9/Ptgs2/Adcy3/Plcb2/Gabre/Gng2/Dagla/Napepld/Itpr3/Gng11/Gabra3/Gng10/Prkcb/Cacna1a/Prkcg/Grm1/Adcy7/Gngt2/Cacna1c/Gria4/Gria3/Gm5741/Cacna1b/Mapk13/Gnb5/Adcy1/Cnr1/Gng8/Kcnj5/Adcy2/Gnb3/Gabrp/Gabrr1
	mmu00533	Glycosaminoglycan biosynthesis - keratan sulfate	13	-0.548999	-1.24801	0.193872	0.424977	0.329764	Fut8/St3gal2/B4galt4/Chst4/B4galt2/B3gnt7
	mmu00310	Lysine degradation	63	0.330397	1.14923	0.195754	0.42628	0.330775	Ehhadh/Aadat/Aass/Dhtkd1/Gcdh/Hadha/Aldh9a1/Bbox1/Dlst/Hykk/Setmar/Acat1/Ehmt1/Aldh7a1/Aldh3a2/Setdb2/Echs1/Smyd1/Smyd3/Pipox/Plod1/Colgalt1/Setd1b/Aldh2/Phykpl/Prdm9/Dld/Smyd2/Nsd1/Hadh/Nsd3/Tmlhe/Ash1l
	mmu00052	Galactose metabolism	30	-0.438897	-1.2029	0.203955	0.441236	0.342381	Gla/Hk1/Hk3/Akr1b3/Pgm1/Pfkp/Gale/Akr1b8/B4galt2/Gck/Hkdc1/Hk2/Akr1b7
	mmu05214	Glioma	72	-0.360568	-1.15513	0.215525	0.463238	0.359454	Igf1r/Prkca/Calm1/Ccnd1/Plcg2/Trp53/Camk2d/Mapk3/Calm3/Camk4/E2f1/Pik3r3/Camk1/Pdgfa/Pdgfra/Calml4/Cdkn2a/Bax/Pik3cd/Polk/Pdgfrb/Prkcb/Prkcg/Cdkn1a/Pdgfb/E2f2/Shc2/Camk2a/Shc4
	mmu05219	Bladder cancer	38	-0.409413	-1.17594	0.220477	0.470825	0.36534	Ccnd1/Trp53/Mapk3/Erbb2/E2f1/Cdkn2a/Cdkn1a/Src/Cdh1/Mmp2/Thbs1/E2f2/Hbegf
	mmu03450	Non-homologous end-joining	13	0.493168	1.20194	0.230971	0.490074	0.380277	Fen1/Dntt/Dclre1c/Xrcc6
	mmu04750	Inflammatory mediator regulation of TRP channels	113	0.286311	1.0949	0.234398	0.494176	0.38346	Ntrk1/Cyp2c40/Cyp2c37/Cyp4a14/Trpm8/Cyp2c54/Calml3/Cyp4a30b/Cyp4a10/Cyp2c50/Cyp2c29/Asic5/Cyp4a31/Cyp4a32/Asic3/Adcy9/Cyp2j8/Cyp4a12a/Cyp2c68/P2ry2/Cyp4a12b/Cyp2j5
	mmu05144	Malaria	54	-0.375538	-1.14813	0.238953	0.500592	0.388439	Vcam1/Ifng/Thbs2/Tgfb1/Cd40/Itgb2/Tlr4/Thbs3/Ackr1/Icam1/Tlr2/Klrb1b/Tgfb2/Thbs1/Tgfb3/Tnf/Ccl2/Klrb1f/Ccl12/Sele
	mmu00130	Ubiquinone and other terpenoid-quinone biosynthesis	11	0.514972	1.19913	0.242859	0.503155	0.390427	Hpd/Tat/Coq3/Coq6/Coq5/Ggcx/Vkorc1l1/Vkorc1/Coq7
	mmu04530	Tight junction	153	-0.314091	-1.10829	0.243217	0.503155	0.390427	Cdc42/Actr3/Cldn5/Cgn/Myl6/Rab13/Cldn3/Myl12a/Pard6b/Myh11/F11r/Tjp2/Cldn1/Arpc3/Rock2/Vasp/Tjap1/Ccnd1/Hcls1/Myh9/Jam3/Actn1/Marveld2/Tjp3/Tuba1b/Erbb2/Prkab2/Was/Msn/Arpc1b/Rab8b/Map3k1/Cldn10/Actr3b/Tiam1/Myl12b/Tuba1a/Ezr/Marveld3/Micall2/Dlg2/Arhgef2/Src/Cldn7/Cftr/Cldn8/Runx1/Cldn19/Ppp2r2b/Cldn23/Cldn4/Cldn6/Cldn13/Ppp2r2c
	mmu04210	Apoptosis	130	-0.321252	-1.11287	0.244931	0.503553	0.390736	Sptan1/Gadd45b/Capn2/Capn1/Bcl2l1/Prf1/Casp2/Nfkbia/Ctsd/Ctsb/Cyct/Birc3/Trp53/Birc2/Mapk3/Lmna/Il3ra/Tuba1b/Pik3r3/Bcl2a1a/Map3k14/Pmaip1/Traf2/Bbc3/Itpr3/Apaf1/Bax/Pik3cd/Ddit3/Tuba1a/Eif2ak3/Csf2rb2/Ptpn13/Ngf/Spta1/Ctss/Bcl2/Bcl2a1d/Fasl/Ctsk/Ctsw/Traf1/Bcl2a1b/Gzmb/Casp12/Tnfrsf10b/Birc5/Tnf
	mmu04912	GnRH signaling pathway	83	-0.344149	-1.12578	0.248251	0.507228	0.393588	Camk2d/Mapk3/Mmp14/Prkcd/Pla2g4a/Calm3/Pld1/Adcy3/Pld2/Plcb2/Itpr3/Calml4/Map3k1/Gnrh1/Prkcb/Adcy7/Pla2g4f/Src/Cacna1c/Mmp2/Mapk7/Hbegf/Mapk13/Adcy1/Camk2a/Adcy2/Pla2g4c
	mmu03250	Viral life cycle - HIV-1	59	-0.365539	-1.13461	0.252523	0.512791	0.397905	Ccr5/Ppia/Nelfa/Map1s/Trim5/Map1a/Mx1/Mllt3/Apobec3/Bicd1/Cxcr4/Map1b/Fez1/Ell3
	mmu00515	Mannose type O-glycan biosynthesis	19	-0.469767	-1.16558	0.262141	0.529077	0.410541	Pomt1/Large2/Pomgnt2/Fut4/B3gat2/B4galt2/Chst10/Mgat5b
	mmu04975	Fat digestion and absorption	37	0.355586	1.11531	0.268094	0.537061	0.416737	Pnlip/Pnliprp1/Npc1l1/Plpp3/Plpp1/Slc27a1/Mttp/Abca1/Fabp1/Dgat2/Pla2g2d/Acat1/Apoa1/Slc27a4/Pla2g10/Fabp2/Pla2g2e/Got2/Apob/Abcg8/Pla2g12a
	mmu04971	Gastric acid secretion	67	-0.352958	-1.11773	0.269342	0.537061	0.416737	Kcnj15/Car2/Gnai2/Camk2d/Calm3/Chrm3/Adcy3/Sstr2/Plcb2/Atp1b2/Itpr3/Calml4/Kcnq1/Prkcb/Ezr/Prkcg/Adcy7/Atp1a3/Cftr/Kcnj2/Atp1a2/Atp4a/Adcy1/Camk2a/Slc9a4/Adcy2/Mylk2
	mmu04934	Cushing syndrome	146	-0.311463	-1.09348	0.271347	0.53782	0.417325	Itpr3/Cdkn2a/Fzd2/Wnt4/Cyp21a1/Wnt5a/Crhr2/Rasd1/Adcy7/Cdkn2c/Creb3l4/Wnt10a/Wnt9a/Cdkn1a/Cacna1i/Creb5/Cacna1c/Wnt7b/Aipl1/E2f2/Wnt11/Creb3l1/Wnt7a/Fzd3/Adcy1/Wnt16/Camk2a/Cdkn2b/Wnt10b/Lef1/Cacna1g/Adcy2/Wnt6
	mmu00630	Glyoxylate and dicarboxylate metabolism	31	0.369858	1.1153	0.276967	0.545692	0.423434	Afmid/Agxt/Grhpr/Shmt1/Glul/Glyctk/Pccb/Hao1/Acat1/Acss2/Cat/Gcsh/Aco2/Pcca
	mmu00561	Glycerolipid metabolism	56	0.319988	1.09055	0.281115	0.550585	0.427231	Pnlip/Lipg/Lpin1/Pnliprp1/Gpam/Gpat4/Plpp3/Plpp1/Pnpla2/Lpin2/Aldh9a1/Glyctk/Dgkh/Mgll/Gk/Dgat2/Lclat1/Aldh7a1/Agpat3/Aldh3a2
	mmu04915	Estrogen signaling pathway	111	-0.321521	-1.09304	0.285091	0.555088	0.430725	Hspa2/Ctsd/Plcb3/Gper1/Calm1/Creb1/Krt18/Gnai2/Mapk3/Kcnj9/Prkcd/Calm3/Gabbr1/Adcy3/Pik3r3/Plcb2/Tff1/Itpr3/Calml4/Pik3cd/Grm1/Adcy7/Bcl2/Creb3l4/Src/Creb5/Mmp2/Krt19/Hbegf/Creb3l1/Adcy1/Shc2/Krt15/Krt17/Kcnj5/Shc4/Hspa1a/Adcy2/Krt20/Krt42
	mmu00650	Butanoate metabolism	25	0.386816	1.11087	0.291823	0.564873	0.438318	Acsm2/Ehhadh/Abat/Acsm3/Hadha/Hmgcl/Acat1/Hmgcs2/Acsm1/Echs1/Aacs/L2hgdh/Acsm5/Aldh5a1/Acads
	mmu00970	Aminoacyl-tRNA biosynthesis	43	0.336486	1.0876	0.300966	0.579185	0.449424	Lars2/Tarsl2/Dars/Nars2/Sepsecs/Rars2/Qrsl1/Aars/Iars2/Gatc/Eprs/Farsb/Fars2/Hars/Vars2/Kars/Iars/Yars2/Wars2/Sars2
	mmu00591	Linoleic acid metabolism	40	0.340633	1.08505	0.303932	0.581511	0.451228	Cyp2c40/Cyp2c37/Cyp2c54/Cyp2c50/Cyp2c29/Cyp1a2/Cyp3a16/Cyp2e1/Cyp3a44/Cyp2j8/Cyp3a25/Cyp2c68/Cyp2j5
	mmu05235	PD-L1 expression and PD-1 checkpoint pathway in cancer	86	-0.330218	-1.0857	0.306414	0.582891	0.452299	Mapk11/Rasgrp1/Cd274/Mapk3/Batf3/Ifng/Pik3r3/Ifngr1/Batf/Pik3cd/Tlr4/Nfkbie/Lat/Cd3e/Tlr2/Ticam2/Cd3g/Lck/Batf2/Nfatc2/Mapk13/Cd247/Pdcd1
	mmu05320	Autoimmune thyroid disease	49	-0.363539	-1.09316	0.316571	0.597895	0.463942	Il4/H2-DMb2/H2-Q4/H2-Ob/Cd80/H2-M5/H2-Q2/Cd40/Ctla4/H2-T-ps/Tshb/H2-Q1/Gm10499/H2-DMa/Fasl/H2-Ab1/H2-DMb1/Gzmb/H2-Eb1/H2-Aa/H2-Eb2/H2-M2/H2-Oa/Il2/H2-M10.6
	mmu05221	Acute myeloid leukemia	67	-0.342228	-1.08375	0.317914	0.597895	0.463942	Mapk3/Stat5a/Pik3r3/Bcl2a1a/Flt3/Pik3cd/Fcgr1/Spi1/Bcl2a1d/Itgam/Csf2/Cd14/Bcl2a1b/Runx1/Ccna2/Lef1
	mmu04215	Apoptosis - multiple species	30	-0.400479	-1.0976	0.325469	0.608646	0.472284	Bcl2l1/Cyct/Birc3/Birc2/Bok/Pmaip1/Bbc3/Apaf1/Bax/Bcl2/Birc5
	mmu04270	Vascular smooth muscle contraction	121	-0.310264	-1.06574	0.330589	0.613256	0.475861	Mapk3/Prkcd/Pla2g4a/Actg2/Calm3/Ppp1r14a/Ramp2/Adcy3/Plcb2/Adora2a/Itpr3/Calml4/Adora2b/Prkcb/Kcnma1/Prkcg/Adcy7/Pla2g4f/Gucy1b2/Nppc/Acta2/Cacna1c/Kcnu1/Kcnmb4/Ptgir/Ramp3/Adra1d/Pla2g3/Adcy1/Calcb/Pla2g5/Adcy2/Pla2g4c/Pla2g2c/Adm2/Mylk2/Calca
	mmu04722	Neurotrophin signaling pathway	118	-0.310798	-1.06454	0.33164	0.613256	0.475861	Nfkbia/Sh2b2/Rps6ka3/Rps6ka1/Calm1/Mapk11/Plcg2/Irak3/Trp53/Camk2d/Mapk3/Arhgdia/Prkcd/Calm3/Camk4/Pik3r3/Calml4/Map3k1/Bax/Pik3cd/Nfkbie/Ntrk2/Ngf/Ntrk3/Bcl2/Fasl/Bex3/Mapk7/Rps6ka6/Mapk13/Shc2/Matk/Camk2a/Shc4/Arhgdig/Ntf5
	mmu04610	Complement and coagulation cascades	91	0.283001	1.04651	0.33678	0.6193	0.480551	Cd55b/Serpina1e/F2rl3/Cfd/F2rl2/Serpina1d/C8b/Masp1/Cfhr3/F11/Serpina1c/F7/Cfhr1/C4a/Serpina1b/Serpina1a/F13b/Itgb2l/Cfhr2/C6/Masp2/Plg/F2/Klkb1/C8a/Serpind1/C3/F10/Mbl1/Cd46/F8/F5/C8g
	mmu04724	Glutamatergic synapse	99	-0.316671	-1.06131	0.343563	0.628283	0.487521	Gnai2/Mapk3/Pla2g4a/Slc38a1/Pld1/Adcy3/Pld2/Plcb2/Gng2/Itpr3/Gls/Gng11/Grin3a/Dlgap1/Gng10/Prkcb/Cacna1a/Prkcg/Grm1/Homer3/Grk3/Adcy7/Dlg4/Pla2g4f/Gngt2/Shank1/Cacna1c/Gria4/Shank2/Grin2c/Grm3/Gria3/Gm5741/Slc1a1/Gnb5/Adcy1/Gng8/Adcy2/Pla2g4c/Gnb3
	mmu03060	Protein export	25	-0.410839	-1.08277	0.351606	0.637767	0.49488	Sec11c/Spcs3/Sec61b/Srprb/Spcs2/Arxes2
	mmu00430	Taurine and hypotaurine metabolism	16	-0.458814	-1.09416	0.352602	0.637767	0.49488	Ggt1/Ggt7/Fmo3/Gad1
	mmu00982	Drug metabolism - cytochrome P450	63	0.299406	1.04143	0.361619	0.648536	0.503237	Ugt1a10/Ugt1a2/Gstt4/Cyp1a2/Aldh3b2/Cyp2e1/Gsto2/Ugt2b1/Ugt1a1/Ugt1a6a/Gstt2/Ugt1a5/Gstt3/Ugt2a3/Ugt2b38/Ugt2b37
	mmu04976	Bile secretion	92	0.279259	1.03447	0.363214	0.648536	0.503237	Ugt1a10/Ugt1a2/Slco1a1/Sult2a8/Aqp4/Slc22a7/Ugt2b1/Ugt1a1/Slc10a1/Cyp7a1/Ugt1a6a/Adcy9/Ugt1a5/Gm6614/Slc27a5/Slco1b2/Slco1a6/Ugt2a3/Rxra/Ugt2b38/Sult2a7/Ugt2b37/Nceh1/Aqp9/Ldlr/Abcg2/Ugt1a6b/Slc22a1/Kcnn2/Abcc3/Aqp1/Ugt1a9/Hmgcr/Ugt2b35/Abcc2/Acnat1/Abcb1b/Ugt2b5/Nr1h4/Adcy5/Abcg8
	mmu03460	Fanconi anemia pathway	50	-0.351205	-1.05997	0.364434	0.648536	0.503237	Poli/Fanca/Brca1/Cenpx/Atrip/Fancf/Rpa3/Telo2/Fancg/Slx4/Hes1/Fancd2/Eme1/Polk/Rmi2/Palb2/Rad51/Fancb/Rad51c/Ube2t/Fanci
	mmu04392	Hippo signaling pathway - multiple species	26	-0.402044	-1.06888	0.368141	0.6516	0.505614	Lats2/Mob1a/Dchs1/Csnk1e/Rassf4/Tead1/Fat4/Ajuba/Wtip/Tead2/Rassf2/Pak1
	mmu04613	Neutrophil extracellular trap formation	109	-0.308191	-1.04539	0.370093	0.6516	0.505614	Vwf/Mapk12/Hdac5/Fpr2/Hdac7/Plcb3/Prkca/Ncf1/Mapk11/Plcg2/Mapk3/Gm6749/Pik3r3/Cybb/Plcb2/Fcgr4/Ager/Itgb2/Pik3cd/Rac2/Clec7a/Syk/Tlr4/Prkcb/Ncf2/Slc25a4/Selplg/Prkcg/Cyba/C5ar1/Casp1/Fcgr1/Tlr2/Ncf4/Padi4/Src/Itgam/Camp/Mapk13/Casp4
	mmu05212	Pancreatic cancer	76	-0.324698	-1.04812	0.374571	0.655517	0.508653	Arhgef6/Rala/Nfkb1/Ddb2/Cdc42/Gadd45b/Bcl2l1/Tgfbr1/Smad3/Ralb/Ccnd1/Trp53/Mapk3/Erbb2/E2f1/Pld1/Pik3r3/Pld2/Tgfb1/Cdkn2a/Bax/Pik3cd/Rac2/Polk/Rad51/Ralgds/Cdkn1a/Tgfb2/E2f2/Tgfb3
	mmu00270	Cysteine and methionine metabolism	50	0.311077	1.0362	0.376278	0.655517	0.508653	Amd2/Gm4737/Got1/Mat1a/Ahcy/Cth/Ldha/Sds/Tst/Bhmt2/Tat/Bhmt/Ahcyl1/Mpst/Kyat1/Got2/Cdo1/Bcat2/Cbs/Mat2a
	mmu03020	RNA polymerase	32	0.342083	1.03887	0.378877	0.656588	0.509485	Polr2m/Crcp/Polr3a/Polr1d/Polr2b/Polr1a/Polr3c/Polr2i/Polr3h/Polr2l/Polr3g/Twistnb/Polr2h/Polr3e/Polr1b/Polr3b/Polr1c/Polr2j/Polr3gl/Polr2c/Polr2g/Polr3f/Polr3k/Cd3eap/Polr3d/Polr1e/Polr2f/Polr2e/Polr2k/Polr2a/Polr2d/Znrd1
	mmu00601	Glycosphingolipid biosynthesis - lacto and neolacto series	23	-0.406914	-1.05337	0.391629	0.673679	0.522746	B3galnt1/Fut2/Fut4/B4galt4/Ggta1/St8sia1/B3galt5/B4galt2/A4galt/Fut7/Sec1
	mmu04923	Regulation of lipolysis in adipocytes	50	-0.344179	-1.03876	0.395613	0.673679	0.522746	Gnai2/Ptgs2/Adcy3/Pik3r3/Fabp4/Pik3cd/Tshb/Adcy7/Irs4/Aqp7/Adrb2/Npy/Adcy1/Adcy2/Plin1
	mmu00920	Sulfur metabolism	10	0.462863	1.04897	0.396724	0.673679	0.522746	Tst/Suox/Selenbp2/Mpst/Bpnt1/Papss2
	mmu04744	Phototransduction	20	0.378895	1.03224	0.401505	0.673679	0.522746	Pde6a/Calml3/Sag/Gnat1
	mmu00900	Terpenoid backbone biosynthesis	22	0.369497	1.03033	0.401891	0.673679	0.522746	Idi1/Acat1/Hmgcs2/Hmgcr/Mvk/Fdps/Pmvk/Icmt
	mmu00410	beta-Alanine metabolism	30	0.342321	1.0259	0.402897	0.673679	0.522746	Ehhadh/Abat/Aldh3b2/Acox1/Upb1/Hadha/Dpyd/Aldh9a1/Aldh6a1/Aldh7a1/Aldh3a2/Echs1/Hibch/Dpys/Acads/Mlycd/Acox3/Aldh2
	mmu04966	Collecting duct acid secretion	24	-0.398842	-1.04254	0.40522	0.673679	0.522746	Atp6v0e/Atp6v1g1/Atp6v1c2/Car2/Atp6v1g2/Tcirg1/Clcnkb/Atp6v0d2/Atp6v0e2/Atp4a/Atp6v0a4
	mmu05031	Amphetamine addiction	59	-0.331852	-1.03005	0.408127	0.673679	0.522746	Prkca/Calm1/Creb1/Ppp1r1b/Camk2d/Calm3/Camk4/Calml4/Grin3a/Prkcb/Stx1a/Prkcg/Creb3l4/Creb5/Cacna1c/Gria4/Grin2c/Gria3/Creb3l1/Camk2a/Arc/Fosb
	mmu00360	Phenylalanine metabolism	19	0.381939	1.02762	0.409901	0.673679	0.522746	Hpd/Aldh3b2/Got1/Gm4952/Pah/Tat
	mmu05210	Colorectal cancer	86	-0.311351	-1.02367	0.415242	0.673679	0.522746	Rala/Nras/Msh6/Ddb2/Appl1/Gadd45b/Tgfbr1/Smad3/Cyct/Ralb/Ccnd1/Trp53/Mapk3/Pik3r3/Tgfb1/Pmaip1/Bbc3/Bax/Pik3cd/Rac2/Polk/Ralgds/Bcl2/Cdkn1a/Tgfb2/Areg/Ereg/Tgfb3/Birc5/Lef1
	mmu04072	Phospholipase D signaling pathway	135	-0.293328	-1.0205	0.418063	0.673679	0.522746	Pik3cg/Pik3r6/Plcb3/Lpar2/Prkca/Cyth3/Ralb/Plpp2/Plcg2/Fyn/Pip5k1b/Mapk3/Pla2g4a/Pdgfd/Pld1/Adcy3/Pik3r3/Pld2/Plcb2/Pdgfa/Agpat4/Pdgfra/Pik3cd/Pdgfrb/Pdgfc/Pik3r5/Syk/Lpar4/Ralgds/Rras/Grm1/Adcy7/Pla2g4f/Cyth4/Avpr2/Fcer1g/Pdgfb/Sphk1/Grm3/Ptgfr/Cxcr2/Adcy1/Shc2/Shc4/Adcy2/Pla2g4c/Dnm1
	mmu00514	Other types of O-glycan biosynthesis	37	-0.35962	-1.02749	0.418184	0.673679	0.522746	Colgalt2/Eogt/Lfng/Pofut2/Galnt10/Pomt1/Galnt2/Mfng/Galnt6/B4galt2/Galnt12/Galnt3/Gxylt2/Galnt16
	mmu05416	Viral myocarditis	71	-0.319993	-1.02275	0.418702	0.673679	0.522746	H2-DMb2/H2-Q4/Cav1/H2-Ob/Cd80/H2-M5/Cxadr/H2-Q2/Cd40/Sgca/Itgb2/Rac2/Lama2/H2-T-ps/Icam1/H2-Q1/Gm10499/H2-DMa/H2-Ab1/H2-DMb1/H2-Eb1/H2-Aa/H2-Eb2/H2-M2/H2-Oa/H2-M10.6
	mmu05143	African trypanosomiasis	35	-0.363182	-1.02715	0.418854	0.673679	0.522746	Ido1/Vcam1/Ifng/Plcb2/Prkcb/Prkcg/Lama4/Icam1/Fasl/F2rl1/Tnf/Sele
	mmu04916	Melanogenesis	89	-0.309134	-1.0211	0.419268	0.673679	0.522746	Plcb3/Prkca/Calm1/Fzd1/Edn1/Creb1/Gnai2/Camk2d/Mapk3/Calm3/Adcy3/Plcb2/Calml4/Fzd2/Wnt4/Prkcb/Wnt5a/Prkcg/Adcy7/Creb3l4/Wnt10a/Wnt9a/Wnt7b/Wnt11/Creb3l1/Wnt7a/Fzd3/Adcy1/Wnt16/Camk2a/Wnt10b/Lef1/Adcy2/Wnt6
	mmu05211	Renal cell carcinoma	67	-0.322656	-1.02177	0.421547	0.674068	0.523048	Pak4/Mapk3/Pik3r3/Tgfb1/Pik3cd/Pak6/Cdkn1a/Pdgfb/Tgfb2/Pak1/Tgfb3/Pak3/Arnt2
	mmu04611	Platelet activation	117	-0.29679	-1.01548	0.429031	0.682737	0.529775	Pik3cg/Pik3r6/Plcb3/Gp9/Rock2/Vasp/Mapk11/Plcg2/Rasgrp1/Fyn/Gnai2/Mapk3/Pla2g4a/Btk/Adcy3/Pik3r3/Plcb2/Tbxas1/Itpr3/Fermt3/Pik3cd/Apbb1ip/Myl12b/Pik3r5/Syk/Adcy7/Pla2g4f/Gucy1b2/Fcer1g/Src/Ptgir/Mapk13/Col1a2/Adcy1/Col3a1/Itga2/Col1a1/Adcy2/Pla2g4c/Mylk2
	mmu01521	EGFR tyrosine kinase inhibitor resistance	78	-0.313434	-1.01594	0.431745	0.683769	0.530576	Jak2/Fgfr2/Nras/Fgfr3/Il6/Fgf2/Nrg2/Bcl2l1/Igf1r/Prkca/Plcg2/Mapk3/Pdgfd/Erbb2/Pik3r3/Axl/Pdgfa/Pdgfra/Bax/Pik3cd/Pdgfrb/Pdgfc/Prkcb/Prkcg/Bcl2/Gas6/Src/Pdgfb/Shc2/Nrg1/Shc4
	mmu01522	Endocrine resistance	92	-0.304943	-1.01193	0.436529	0.687241	0.53327	Notch1/Igf1r/Gper1/Ccnd1/Mapk11/Trp53/Mapk3/Erbb2/E2f1/Adcy3/Pik3r3/Notch3/Cdkn2a/Bax/Pik3cd/Adcy7/Cdkn2c/Jag2/Bcl2/Cdkn1a/Src/Mmp2/E2f2/Hbegf/Mapk13/Adcy1/Shc2/Shc4/Adcy2
	mmu00450	Selenocompound metabolism	16	0.391074	1.00701	0.43809	0.687241	0.53327	Cth/Sephs2/Sepsecs/Kyat1/Papss2/Txnrd3/Sephs1/Txnrd1/Txnrd2/Mtr
	mmu00770	Pantothenate and CoA biosynthesis	20	0.367478	1.00114	0.445369	0.695364	0.539574	Pank1/Upb1/Vnn1/Dpyd/Enpp1/Aldh3a2/Bcat2/Dpys/Vnn3/Ppcs/Coasy/Aldh2/Pank3/Enpp3
	mmu00592	alpha-Linolenic acid metabolism	19	-0.40691	-1.00962	0.456056	0.708706	0.549926	Pla2g4a/Plb1/Pla2g4f/Pla2g3/Pla2g5/Pla2g4c/Pla2g2c
	mmu04066	HIF-1 signaling pathway	104	-0.295502	-0.99673	0.468292	0.718079	0.557199	Igf1r/Angpt1/Prkca/Trf/Edn1/Plcg2/Camk2d/Mapk3/Erbb2/Ifng/Pik3r3/Cybb/Angpt4/Ldhb/Hk1/Hk3/Ifngr1/Hmox1/Pik3cd/Tlr4/Pfkp/Prkcb/Prkcg/Bcl2/Cdkn1a/Eno2/Nos2/Eno4/Hkdc1/Hk2/Camk2a/Timp1
	mmu04918	Thyroid hormone synthesis	70	-0.31211	-0.995516	0.468333	0.718079	0.557199	Adcy3/Plcb2/Atp1b2/Itpr3/Prkcb/Prkcg/Tshb/Duox2/Gpx3/Adcy7/Gpx7/Creb3l4/Creb5/Atp1a3/Creb3l1/Fxyd2/Gpx8/Gpx2/Serpina7/Atp1a2/Adcy1/Adcy2/Duox1
	mmu00330	Arginine and proline metabolism	49	-0.330799	-0.994711	0.468595	0.718079	0.557199	Sms/Nos1/Gatm/Sat1/Pycr1/P4ha1/Smox/Carns1/Aldh18a1/Ckmt1/Arg2/Ckm/Ckb/Nos2/Got1l1/Aoc1/P4ha3
	mmu00510	N-Glycan biosynthesis	47	-0.33283	-0.993478	0.471575	0.719315	0.558158	Dpm3/Alg13/Stt3a/Alg8/Rpn1/Srd5a3/Ddost/Fut8/Alg12/Dpm2/Glt28d2/Alg2/Mgat4b/Man1c1/Mgat4a/B4galt2/Mgat3/Mgat5b
	mmu04962	Vasopressin-regulated water reabsorption	41	-0.338972	-0.987522	0.481731	0.731436	0.567563	Creb3l2/Arhgdib/Dync2h1/Creb1/Arhgdia/Adcy3/Dynll1/Creb3l4/Avpr2/Dync2li1/Creb5/Creb3l1/Aqp3/Arhgdig
	mmu04330	Notch signaling pathway	57	-0.317849	-0.980537	0.494545	0.747463	0.58	Maml3/Hey2/Dll1/Tle4/Dtx2/Maml2/Lfng/Adam17/Notch1/Heyl/Mfng/Hes1/Hey1/Notch3/Tle6/Ctbp2/Dtx4/Numbl/Aph1c/Jag2/Dtx3/Dtx1
	mmu00790	Folate biosynthesis	21	0.349109	0.962629	0.504285	0.758719	0.588734	Alpi/Pah/Mocos/Mocs1/Gphn/Gch1/Qdpr
	mmu00620	Pyruvate metabolism	41	0.29984	0.959742	0.520278	0.776569	0.602585	Acot12/Grhpr/Ldha/Ldhd/Acacb/Aldh9a1/Pck1/Hagh/Acat1/Fh1/Acss2/Aldh7a1/Pcx/Aldh3a2/Adh7/Adh5
	mmu05020	Prion disease	242	-0.265653	-0.980663	0.520841	0.776569	0.602585	Mapk11/Creb1/Ndufa4l2/Fyn/C7/Cox6b2/Mapk3/Prkcd/Tuba1b/Cox8b/Kif5c/Tubb5/Cav2/Cav1/Pik3r3/Cybb/Ryr1/Lamc1/Itpr3/Tubb6/Apaf1/C1qc/Bax/Pik3cd/Rac2/C1qa/Tubb2a/Ddit3/Tuba1a/Grin3a/C1qb/Eif2ak3/Ncf2/Slc25a4/Tubb1/Cox7a1/Cyba/Creb3l4/Ncf4/Creb5/Cacna1c/Grin2c/Creb3l1/Klc3/Cacna1b/Casp12/Mapk13/Cox6a2/Tnf/Tubb4a/Ccl5/Tubb2b/Hspa1a/Cox4i2/Ncam1/Tubb3/Cav3
	mmu05230	Central carbon metabolism in cancer	64	-0.305952	-0.962448	0.529245	0.783145	0.607688	Trp53/G6pdx/Mapk3/Erbb2/Pik3r3/Ldhb/Hk1/Hk3/Flt3/Pdgfra/Gls/Pik3cd/Pdgfrb/Pfkp/Slc1a5/Pkm/Ntrk3/Slc16a3/Gck/Hkdc1/Hk2
	mmu00590	Arachidonic acid metabolism	71	-0.30143	-0.963423	0.529983	0.783145	0.607688	Gpx3/Gpx7/Pla2g4f/Ltc4s/Hpgds/Alox8/Cyp2b9/Pla2g3/Gpx8/Gpx2/Cyp2b10/Cyp2c65/Cyp2c55/Pla2g5/Alox15/Pla2g4c/Cyp2j13/Pla2g2c/Ptgds/Ptges/Cyp2b13
	mmu05033	Nicotine addiction	26	-0.358558	-0.953261	0.535272	0.787444	0.611024	Gabre/Grin3a/Gabra3/Cacna1a/Gria4/Grin2c/Gria3/Cacna1b/Gabrp/Chrna4/Gabrr1
	mmu04978	Mineral absorption	50	-0.316507	-0.955247	0.538275	0.788358	0.611733	Atp1b2/Heph/Hmox1/Gm5134/Steap2/Slc5a1/Slc39a4/Slc34a2/Slc8a2/Atp1a3/Fxyd2/Atp1a2/Vdr/Slc34a1/S100g/Trpv6
	mmu00051	Fructose and mannose metabolism	33	-0.338741	-0.946883	0.545587	0.794722	0.616671	Hk1/Hk3/Akr1b3/Pfkp/Gmds/Pfkfb4/Akr1b8/Hkdc1/Hk2/Akr1b7
	mmu05017	Spinocerebellar ataxia	136	0.246537	0.967365	0.547422	0.794722	0.616671	Gria2/Slc1a6/Psmd9/Map3k5/Psmc1/Psmd3/Grin2b/Psmb7/Itpr1/Psma5/Psmd13/Atg2a/Atg2b/Psmb4/Psmd2/Psmd14/Psmd4/Itpr2/Psma6/Psmc3/Psmd1/Psma8/Mtor/Atxn2/Kcnc3/Adrm1/Wipi2/Psmd6/Psmd12/Ulk1/Afg3l2/Atg101/Psmd7/Psmc4/Psmb1/Psma7/Opa1/Slc25a5/Psmc2/Xbp1/Plcb1/Psmc6/Atxn1/Afg3l1/Sptbn2/Akt2/Pik3c3/Rb1cc1/Cycs/Psmb5/Psma1/Ulk2/Pik3r4/Becn1/Mapk8/Grin3b/Wipi1/Psmc5/Atxn10/Reln/Psmb6/Psma4
	mmu04144	Endocytosis	255	-0.261113	-0.967978	0.556987	0.805077	0.624706	Pard6b/Hspa2/Igf1r/H2-T10/Smad3/Arpc3/Ehd4/Cyth3/Wipf1/Zfyve16/Cblc/Snx6/Cbl/Git1/Vps25/Ccr5/Pip5k1b/Arfgap3/Grk5/Vps37c/Acap1/Snx32/Kif5c/H2-Q4/Pld1/Cav2/Cav1/H2-M5/Pld2/Arpc1b/H2-Q2/Dab2/Arrb2/Rab11fip5/Asap2/Pdgfra/Actr3b/Mvb12b/Vps37d/Psd/H2-T-ps/Chmp4c/Ehd2/Sh3kbp1/Il2rg/Grk3/H2-Q1/Gm10499/Rab31/Cyth4/Src/Epn3/Cxcr2/Cxcr4/H2-M2/Psd2/Amph/Hspa1a/H2-M10.6/Dnm1/Folr1/Iqsec3/Cav3
	mmu00480	Glutathione metabolism	68	-0.297157	-0.943296	0.567446	0.81616	0.633306	Gss/Gstm2/Gclc/Pgd/G6pdx/Sms/Rrm2/Ggt1/Gstm5/Gstp3/Ggt7/Gstm1/Gsta4/Gpx3/Gpx7/Gstp2/Hpgds/Chac1/Gm10639/Nat8f3/Gpx8/Gpx2/Mgst3/Mgst2/Gstm3/Gsta1
	mmu00061	Fatty acid biosynthesis	15	0.361596	0.915761	0.569586	0.81616	0.633306	Acsl1/H2-Ke6/Acacb/Mcat/Cbr4/Acsl4/Acsf3/Oxsm/Acsl5/Mecr
	mmu04140	Autophagy - animal	137	0.244166	0.959099	0.575344	0.819118	0.635601	Prap1/Rab39b/Atg9a/Bnip3/Itpr1/Atg2a/Rptor/Atg2b/Irs1/Atg4d/Gm38574/Atg9b/Mtor/Trp53inp2/Atg16l1/Wipi2/Gabarapl1/Ulk1/Lamp2/Map2k2/Map1lc3b/Atg101/Raf1/Traf6/Deptor/Pten/Akt2/Pik3c3/Rb1cc1/Map1lc3a/Prkacb/Pdpk1/Vamp8/Prkaa2/Mtmr4/Ulk2/Ppp2cb/Pik3r4/Mras/Atg3/Becn1/Uvrag/Mapk1/Smcr8/Mapk8/Wipi1/Snap29/Hif1a/Atg5/Irs3/Wdr41/Rps6kb1/Igbp1/Irs2/Rraga/Eif2s1/Atg13/Atg14/Atg7
	mmu00910	Nitrogen metabolism	16	-0.38727	-0.923547	0.576799	0.819118	0.635601	Car9/Car15/Car13/Car12/Car6
	mmu04973	Carbohydrate digestion and absorption	41	-0.318813	-0.928794	0.580026	0.819118	0.635601	Pik3r3/Plcb2/Hk1/Hk3/Atp1b2/Pik3cd/Gm5134/Prkcb/Slc5a1/Atp1a3/Fxyd2/Hkdc1/Atp1a2/Hk2
	mmu00250	Alanine, aspartate and glutamate metabolism	36	0.297097	0.925578	0.581549	0.819118	0.635601	Abat/Got1/Aspa/Cps1/Agxt/Asl/Rimklb/Gpt/Asns/Glul
	mmu04150	mTOR signaling pathway	142	-0.269762	-0.94443	0.593437	0.829853	0.643931	Pik3r3/Strada/Slc3a2/Atp6v1g2/Fzd2/Pik3cd/Skp2/Ddit4/Wnt4/Prkcb/Wnt5a/Prkcg/Grb10/Rragb/Wnt10a/Wnt9a/Rragd/Wnt7b/Wnt11/Wnt7a/Rps6ka6/Fzd3/Wnt16/Tnf/Wnt10b/Wnt6
	mmu03015	mRNA surveillance pathway	91	-0.282186	-0.93499	0.594185	0.829853	0.643931	Pabpn1l/Ppp2r2b/Nxf2/Ppp2r2c
	mmu04710	Circadian rhythm	28	0.306804	0.904025	0.611714	0.849497	0.659174	Bhlhe41/Per3/Cry2/Nr1d1/Per2/Prkag2/Prkag3
	mmu04961	Endocrine and other factor-regulated calcium reabsorption	49	-0.303905	-0.913841	0.613383	0.849497	0.659174	Plcb2/Atp1b2/Prkcb/Prkcg/Klk1/Slc8a2/Atp1a3/Fxyd2/Atp1a2/Bdkrb2/Vdr/Dnm1
	mmu05171	Coronavirus disease - COVID-19	219	-0.253557	-0.927955	0.656998	0.904014	0.701477	Traf3/Rps29/Rps27l/Rpl39/Rela/Rpl35a/Tab2/Rpl31/Rpl38/Rps27rt/Rps24/Nfkb1/Irak4/Rpl17/Tlr3/Il12b/Rpl23a/Il6/Rpl22l1/Rpl36al/Vwf/Rps12/Mapk12/Rpl21/Adam17/Isg15/Nfkbia/Rpl12/Rpl35/Mbl2/Rpl24/Prkca/Rps11/Nlrp3/Mapk11/Plcg2/Gm4925/C7/Mapk3/Oas1b/Oas3/Oas1a/Tmprss2/Pik3r3/Cybb/Rpl39l/Ikbke/C1qc/Pik3cd/C1qa/Syk/Tlr4/C1qb/Oas1g/Oas2/Mx1/Prkcb/Prkcg/C3ar1/C5ar1/Casp1/Tlr2/Mas1/F13a1/Cxcl10/Csf2/Ace/Hbeg…
	mmu04218	Cellular senescence	165	-0.258584	-0.919951	0.660472	0.904014	0.701477	Il1a/H2-T10/Mcu/Smad3/Calm1/Ccnd1/Mapk11/Ccnd2/Rad9a/Trp53/Mapk3/Calm3/Trpv4/E2f1/H2-Q4/Chek2/Pik3r3/H2-M5/Tgfb1/H2-Q2/Itpr3/Calml4/Cdkn2a/Pik3cd/H2-T-ps/Slc25a4/Rras/Rbl1/H2-Q1/Gm10499/Cdkn1a/Nfatc4/Tgfb2/Nfatc2/E2f2/Mapk13/Tgfb3/Ccna2/H2-M2/Foxm1/Cdkn2b/Ccnb2/Cdk1/H2-M10.6/Ccnb1
	mmu05030	Cocaine addiction	40	-0.304048	-0.881706	0.66094	0.904014	0.701477	Creb1/Gpsm1/Gnai2/Ppp1r1b/Cdk5r1/Grin3a/Dlg4/Creb3l4/Creb5/Grin2c/Grm3/Creb3l1/Fosb
	mmu04742	Taste transduction	45	-0.298032	-0.883174	0.664077	0.904566	0.701905	Chrm3/Gabbr1/Plcb2/Itpr3/Gabra3/Cacna1a/Grm1/Entpd2/Asic2/Cacna1c/Hcn4/Scnn1b/Gnb3/P2rx2/Scn2a/Scn9a
	mmu04964	Proximal tubule bicarbonate reclamation	20	-0.34111	-0.856157	0.677479	0.919039	0.713135	Slc9a3/Car2/Atp1b2/Gls/Pck2/Atp1a3/Fxyd2/Atp1a2
	mmu00220	Arginine biosynthesis	20	0.312965	0.85263	0.681768	0.921083	0.714722	Got1/Cps1/Asl/Arg1/Gpt/Glul/Acy1/Got2/Nags/Ass1
	mmu03430	Mismatch repair	22	-0.330301	-0.846609	0.69431	0.934214	0.724911	Pcna/Msh6/Rpa3/Pold3/Rfc3/Pold4/Pold1/Lig1/Exo1
	mmu05207	Chemical carcinogenesis - receptor activation	194	0.226767	0.929194	0.707088	0.947555	0.735263	Esr2/Chrnb4/Ugt1a10/Ugt1a2/Gstt4/Mir29a/Chrna7/Cyp1a1/Chrna9/Nr1i3/Cyp1a2/Cyp3a16/Gsto2/Ugt2b1/Ugt1a1/Pgr/Ppara/Ugt1a6a/Gstt2/Cyp3a44/Adcy9/Ugt1a5/Ephx2/Gstt3/Ar/Egf/Cyp3a25/Creb3l3/Ugt2a3/Rxra/Ugt2b38
	mmu04024	cAMP signaling pathway	181	-0.249133	-0.895124	0.72603	0.962755	0.747057	Rock2/Atp2b2/Calm1/Cngb1/Edn1/Creb1/Adcyap1r1/Gnai2/Ppp1r1b/Camk2d/Mapk3/Calm3/Camk4/Tnni3/Pld1/Gabbr1/Adcy3/Pik3r3/Pld2/Sstr2/Hcn2/Adora2a/Atp1b2/Vav1/Calml4/Pik3cd/Rac2/Tiam1/Grin3a/Crhr2/Rras/Pde4a/Tshb/Adcy7/Creb3l4/Gli1/Sox9/Pde10a/Creb5/Hcar2/Cacna1c/Vipr2/Oxt/Pak1/Gria4/Grin2c/Atp1a3/Hcn4/Cftr/Gria3/Creb3l1/Adrb2/Fxyd2/Atp1a2/Npy/Adcy1/Camk2a/Hcar1/Gpha2/Adcy2/Vip/Oxtr
	mmu05022	Pathways of neurodegeneration - multiple diseases	426	-0.239365	-0.920312	0.727224	0.962755	0.747057	Cox6b2/Dnah17/Camk2d/Mapk3/Hap1/Calm3/Ptgs2/Tuba1b/Trpc3/Nos1/Cox8b/Kif5c/Chrm3/Tubb5/App/Cybb/Plcb2/Ryr1/Dnah2/Csf1/Nefh/Traf2/Ager/Cdk5r1/Itpr3/Tubb6/Calml4/Apaf1/Fzd2/Bax/Tubb2a/Ddit3/Tuba1a/Wnt4/Eif2ak3/Dnah7b/Prkcb/Dnaic1/Slc25a4/Stx1a/Wnt5a/Tubb1/Cox7a1/Prkcg/Grm1/Ift57/Gpx3/Gpx7/Dlg4/Bcl2/Dkk1/Mapt/Wnt10a/Wnt9a/Fasl/Cacna1c/Wnt7b/Gria4/Grin2c/Gria3/Wnt11/Dnah5/Wnt7a/Klc3/Cacna1b/Casp12/Nos…
	mmu04730	Long-term depression	52	-0.280235	-0.851594	0.728517	0.962755	0.747057	Igf1r/Plcb3/Prkca/Gnai2/Mapk3/Pla2g4a/Nos1/Plcb2/Ryr1/Itpr3/Prkcb/Cacna1a/Prkcg/Grm1/Pla2g4f/Gucy1b2/Gria3/Pla2g4c
	mmu04726	Serotonergic synapse	104	-0.259495	-0.87528	0.730065	0.962755	0.747057	Gnai2/Mapk3/Kcnj9/Pla2g4a/Cyp2c70/Ptgs2/App/Plcb2/Gng2/Itpr3/Gng11/Gng10/Prkcb/Cacna1a/Prkcg/Pla2g4f/Gngt2/Alox8/Cacna1c/Gm5741/Cacna1b/Gnb5/Htr7/Cyp2c65/Cyp2c55/Alox15/Gng8/Kcnj5/Pla2g4c/Cyp2j13/Gnb3/Cyp4x1
	mmu00240	Pyrimidine metabolism	52	-0.277997	-0.844794	0.741377	0.973384	0.755305	Hddc2/Nt5c2/Rrm2/Nt5c3b/Entpd4b/Dctd/Entpd3/Nt5c1b
	mmu00730	Thiamine metabolism	13	0.327574	0.798359	0.744694	0.973384	0.755305	Alpi
	mmu04340	Hedgehog signaling pathway	51	-0.277622	-0.840713	0.746948	0.973384	0.755305	Arrb2/Kif3a/Evc/Evc2/Cdon/Gli2/Grk3/Bcl2/Hhatl/Gli1/Efcab7/Ihh/Boc
	mmu00512	Mucin type O-glycan biosynthesis	25	-0.308148	-0.812128	0.752143	0.9741	0.755861	Galnt10/St3gal2/St6galnac2/Galnt2/B4galt5/Galnt6/Gcnt1/Galnt12/Galnt3/St6galnac4/Galnt16
	mmu01232	Nucleotide metabolism	78	-0.262852	-0.851986	0.753383	0.9741	0.755861	Ampd3/Impdh1/Lacc1/Hddc2/Nt5c2/Rrm2/Gmpr/Nt5c3b/Entpd2/Entpd4b/Dctd/Ak5/Ak1/Entpd3/Nt5c1b
	mmu00604	Glycosphingolipid biosynthesis - ganglio series	14	-0.340955	-0.788955	0.760745	0.979792	0.760277	Hexb/Slc33a1/St3gal1/St6galnac3/Hexa/St3gal2/Glb1/B3galt4/St8sia1/St6galnac5/St6galnac4
	mmu00010	Glycolysis / Gluconeogenesis	62	-0.267196	-0.836554	0.7664	0.98325	0.76296	Ldhb/Hk1/Hk3/Pgm1/Aldh3b1/Pfkp/Pck2/Pkm/Gck/Aldh3b3/Eno2/Acss1/Eno4/Hkdc1/Hk2
	mmu05162	Measles	128	-0.24819	-0.858281	0.782585	1	0.775958	Stat5b/Nfkbia/Hspa2/Il1a/Cyct/Ccnd1/Ccnd2/Trp53/Oas1b/Oas3/Stat5a/Oas1a/Pik3r3/Msn/Ikbke/Bbc3/Apaf1/Bax/Pik3cd/Tlr4/Oas1g/Oas2/Eif2ak3/Mx1/Il2rg/Cd3e/Tlr2/Bcl2/Cd3g/Fasl/Tnfaip3/Cd209a/Hspa1a/Il2/Cd209c
	mmu03440	Homologous recombination	40	-0.279246	-0.809782	0.785959	1	0.775958	Topbp1/Mre11a/Abraxas1/Brca1/Rpa3/Pold3/Pold4/Rbbp8/Eme1/Pold1/Bard1/Rad54b/Palb2/Rad51/Rad54l/Rad51c/Rad51b
	mmu04520	Adherens junction	69	-0.260558	-0.828966	0.789	1	0.775958	Tgfbr1/Fgfr1/Igf1r/Ctnnd1/Smad3/Baiap2/Fyn/Actn1/Mapk3/Erbb2/Was/Rac2/Snai2/Iqgap1/Snai1/Src/Cdh1/Nectin4/Wasf3/Ctnna2/Lef1
	mmu00532	Glycosaminoglycan biosynthesis - chondroitin sulfate / dermatan sulfate	20	-0.309101	-0.775817	0.792684	1	0.775958	B4galt7/Chst12/Ust/Chst14/Xylt1/Csgalnact1/Chpf/Chst11
	mmu04550	Signaling pathways regulating pluripotency of stem cells	119	-0.245608	-0.841894	0.811072	1	0.775958	Wnt10a/Wnt9a/Wnt7b/Wnt11/Wnt7a/Mapk13/Fzd3/Wnt16/Wnt10b/Lif/Wnt6/Hesx1
	mmu04950	Maturity onset diabetes of the young	16	0.29591	0.761963	0.811884	1	0.775958	Onecut1/Mafa/Nr5a2/Hnf4a/Foxa3/Hnf1a/Foxa2
	mmu01523	Antifolate resistance	29	-0.285612	-0.777768	0.811999	1	0.775958	Abcc5/Mthfr/Abcc1/Tnf/Folr1
	mmu00230	Purine metabolism	122	-0.244185	-0.839655	0.817558	1	0.775958	Pde1b/Ampd3/Gucy2c/Impdh1/Pde11a/Pde6d/Lacc1/Adcy3/Pde6b/Hddc2/Nt5c2/Rrm2/Papss1/Gmpr/Pgm1/Gucy2g/Pde4a/Adcy7/Entpd2/Gucy1b2/Pde6h/Pde10a/Entpd4b/Adcy1/Ak5/Ak1/Adcy2/Prps1l1/Entpd3/Nt5c1b
	mmu00670	One carbon pool by folate	19	-0.303272	-0.752475	0.820816	1	0.775958	Mthfd2l/Mthfr/Mthfd1l/Mthfd2/Aldh1l2
	mmu04216	Ferroptosis	39	-0.271113	-0.782394	0.826724	1	0.775958	Trf/Gss/Acsl3/Slc11a2/Trp53/Gclc/Steap3/Cp/Cybb/Slc3a2/Sat1/Hmox1/Acsl6/Alox15
	mmu04137	Mitophagy - animal	66	0.236278	0.828748	0.833167	1	0.775958	Atg9a/Bnip3/Mfn2/Optn/Uba52/Atg9b/Gabarapl1/Ulk1/Pgam5/Map1lc3b/Tbc1d15/Bcl2l13/Bnip3l/Map1lc3a/Foxo3/Pink1/Nbr1/Rps27a/Usp8/Rhot1/Mras/Becn1/Tbc1d17/Mapk8/Mfn1/Ubb/Hif1a/Cited2/Atg5/Csnk2a1
	mmu05231	Choline metabolism in cancer	91	-0.246118	-0.815483	0.837288	1	0.775958	Pip5k1b/Mapk3/Pla2g4a/Pdgfd/Was/Pld1/Pik3r3/Pld2/Slc44a3/Pdgfa/Pdgfra/Pik3cd/Slc44a2/Rac2/Pdgfrb/Pdgfc/Prkcb/Ralgds/Prkcg/Pla2g4f/Slc44a4/Pdgfb/Chka/Wasf3/Pcyt1b/Pla2g4c
	mmu04935	Growth hormone synthesis, secretion and action	111	-0.241887	-0.822314	0.84216	1	0.775958	Mapk11/Creb1/Plcg2/Gnai2/Mapk3/Stat5a/Adcy3/Pik3r3/Sstr2/Plcb2/Itpr3/Map3k1/Pik3cd/Prkcb/Prkcg/Adcy7/Socs1/Ghrh/Creb3l4/Irs4/Creb5/Cacna1c/Creb3l1/Mapk13/Adcy1/Shc2/Shc4/Pou1f1/Adcy2
	mmu04929	GnRH secretion	57	-0.255534	-0.788301	0.842751	1	0.775958	Mapk3/Kcnj9/Gabbr1/Pik3r3/Hcn2/Plcb2/Arrb2/Itpr3/Pik3cd/Gnrh1/Prkcb/Prkcg/Kcnj11/Cacna1i/Cacna1c/Kcnn3/Kcnn4/Kcnj5/Spp1/Cacna1g
	mmu00562	Inositol phosphate metabolism	71	-0.248659	-0.794757	0.850155	1	0.775958	Pik3cg/Plcb3/Inpp5e/Plcg2/Pip4k2a/Pik3c2g/Pip5k1b/Plcd1/Plcb2/Synj2/Isyna1/Plcd4/Inpp5d/Pik3cd/Plcd3/Miox/Plch1/Inpp5j
	mmu00340	Histidine metabolism	23	0.265091	0.746986	0.856902	1	0.775958	Aldh3b2/Aspa/Hal/Hdc/Aldh9a1/Carnmt1/Ftcd/Aldh7a1/Aldh3a2
	mmu00500	Starch and sucrose metabolism	28	-0.273336	-0.738688	0.862574	1	0.775958	G6pc/Pygl/G6pc3/G6pc2/Gpi1/Gys1/Gyg/Pygb/Hk1/Hk3/Pgm1/Pygm/Gck/Hkdc1/Hk2
	mmu01210	2-Oxocarboxylic acid metabolism	19	-0.289095	-0.7173	0.86297	1	0.775958	Got1l1/Bcat1
	mmu00563	Glycosylphosphatidylinositol (GPI)-anchor biosynthesis	26	0.258028	0.748038	0.86407	1	0.775958	Gpld1/Mppe1/Pgap1/Pigx/Pigg/Pigf/Pigt/Pigq
	mmu04130	SNARE interactions in vesicular transport	33	0.24956	0.763151	0.867747	1	0.775958	Stx19/Stx1b/Vti1a/Ykt6/Stx18/Vamp8/Gosr1/Snap29/Gosr2/Bet1l/Stx6/Vti1b/Stx17/Vamp7/Use1
	mmu03013	Nucleocytoplasmic transport	107	-0.237015	-0.802235	0.873448	1	0.775958	Nxf7/AF366264/Nupl1/Nup210l/Nxf2/Eef1a2
	mmu05223	Non-small cell lung cancer	71	-0.243307	-0.777651	0.875769	1	0.775958	Ddb2/Gadd45b/Stk4/Stat5b/Prkca/Ccnd1/Plcg2/Trp53/Mapk3/Stat5a/Erbb2/Kif5c/E2f1/Pik3r3/Cdkn2a/Bax/Pik3cd/Polk/Prkcb/Prkcg/Cdkn1a/Rarb/E2f2
	mmu04925	Aldosterone synthesis and secretion	91	-0.237437	-0.786719	0.884342	1	0.775958	Plcb3/Prkca/Atp2b2/Calm1/Creb1/Nr4a2/Camk2d/Calm3/Camk4/Adcy3/Prkd1/Plcb2/Atp1b2/Camk1/Dagla/Itpr3/Calml4/Prkcb/Cyp21a1/Prkcg/Adcy7/Creb3l4/Cacna1i/Creb5/Cacna1c/Atp1a3/Creb3l1/Atp1a2/Adcy1/Camk2a/Kcnj5/Cacna1g/Adcy2
	mmu03018	RNA degradation	73	0.225161	0.802781	0.892292	1	0.775958	Btg4/Pnldc1/Tob1/Hspd1/Btg2/Edc3/Eno1b/Pabpc4/Hspa9/Dis3/Cnot1/Dis3l/Xrn2/Pabpc4l/Exosc5/Ttc37/Pfkm/Cnot6l/Ddx6/Pabpc1/Dhx36/Wdr61
	mmu04721	Synaptic vesicle cycle	61	-0.241197	-0.753283	0.895236	1	0.775958	Atp6v1g2/Tcirg1/Unc13a/Cacna1a/Stx1a/Slc6a7/Atp6v0d2/Atp6v0e2/Slc1a1/Cacna1b/Atp6v0a4/Dnm1/Cplx1
	mmu03410	Base excision repair	35	-0.252437	-0.713942	0.905306	1	0.775958	Parp2/Ogg1/Neil1/Parp3/Nthl1/Pold3/Pold4/Pole2/Mbd4/Pold1/Lig1/Neil3/Mutyh/Tdg-ps
	mmu00564	Glycerophospholipid metabolism	86	-0.233064	-0.766277	0.908467	1	0.775958	Lpcat1/Ache/Pla2g4a/Phospho1/Pld1/Pld2/Plb1/Agpat4/Pld3/Pld4/Lpcat2/Cds1/Pla2g4f/Mboat2/Lpcat4/Mboat1/Chka/Pla2g3/Pcyt1b/Pla2g5/Pla2g4c/Pla2g2c
	mmu04924	Renin secretion	59	-0.238057	-0.738913	0.911476	1	0.775958	Ctsb/Plcb3/Calm1/Edn1/Creb1/Adcyap1r1/Pde1b/Gnai2/Clca3a1/Calm3/Plcb2/Itpr3/Calml4/Kcnma1/Gucy1b2/Cacna1c/Ace/Adrb2/Kcnj2/Ptger4/Clca3a2
	mmu04068	FoxO signaling pathway	125	-0.227727	-0.785367	0.912405	1	0.775958	Nras/Ccng2/G6pc3/Fbxo32/Cdkn1b/Cdkn2d/G6pc2/Setd7/Il6/Csnk1e/Gadd45b/Stk4/Mapk12/Tgfbr1/Igf1r/Smad3/Ccnd1/Mapk11/Ccnd2/Mapk3/Prkab2/Pik3r3/Tgfb1/Plk4/Pik3cd/Skp2/Il7r/Pck2/Grm1/Homer3/Slc2a4/Plk2/Cdkn1a/Fasl/Irs4/Tgfb2/Mapk13/Tgfb3/Cdkn2b/Ccnb2/Plk1/Ccnb1
	mmu05168	Herpes simplex virus 1 infection	405	-0.218519	-0.837636	0.923947	1	0.775958	Zfp334/Zfp688/Gm14322/Zfp677/Zfp951/Itga5/Oas1b/Oas3/H2-DMb2/Oas1a/Ifng/H2-Q4/Rsl1/H2-Ob/Pik3r3/H2-M5/Zfp114/H2-Q2/Zfp13/Ifngr1/Zfp808/Ikbke/Zfp251/Traf2/Pilra/Zfp53/Zik1/Apaf1/Bax/Pik3cd/Zfp52/Zfp273/Pilrb2/Syk/Zfp354c/Oas1g/Zfp566/Oas2/Eif2ak3/Gm13212/H2-T-ps/Zfp248/Zfp950/Zfp791/Lta/Zfp459/Zfp54/Zfp9/Gm5141/Zfp947/H2-Q1/Gm10499/Tlr2/Bcl2/Zfp92/Zfp184/Nxf7/Zfp57/H2-DMa/Fasl/Src/Gm4767/Zfp987/Cd…
	mmu05213	Endometrial cancer	57	-0.235112	-0.725301	0.924354	1	0.775958	Elk1/Nras/Ctnna1/Ddb2/Gadd45b/Ilk/Ccnd1/Trp53/Mapk3/Erbb2/Pik3r3/Bax/Pik3cd/Polk/Cdkn1a/Cdh1/Ctnna2/Lef1
	mmu04977	Vitamin digestion and absorption	23	0.24027	0.677044	0.928845	1	0.775958	Pnlip/Slc23a1/Rbp2/Slc19a2/Slc5a6/Apoa1/Mmachc/Apob/Slc19a3/Awat2/Slc19a1/Slc46a1/Lmbrd1
	mmu01230	Biosynthesis of amino acids	75	0.215951	0.773963	0.933219	1	0.775958	Tktl1/Got1/Mat1a/Cps1/Asl/Cth/Pah/Pgk1/Arg1/Sds/Shmt1/Gpt/Asns/Glul/Eno1b/Pcx/Prps1l3/Acy1/Tha1/Pycrl/Got2/Aco2/Bcat2/Tpi1/Nags/Ass1/Cbs/Mat2a/Aldob/Shmt2/Idh1/Idh3b
	mmu00511	Other glycan degradation	17	-0.258668	-0.625185	0.940631	1	0.775958	Gba2/Fuca1/Engase/Neu1/Manba/Man2b1/Aga/Man2c1/Gba/Hexdc/Man2b2/Hexb/Hexa/Glb1/Fuca2/Neu3
	mmu04720	Long-term potentiation	61	-0.22783	-0.711535	0.941034	1	0.775958	Rps6ka3/Plcb3/Rps6ka1/Prkca/Calm1/Camk2d/Mapk3/Calm3/Camk4/Plcb2/Itpr3/Calml4/Prkcb/Prkcg/Grm1/Cacna1c/Grin2c/Rps6ka6/Adcy1/Camk2a
	mmu04142	Lysosome	128	-0.219222	-0.758103	0.947851	1	0.775958	Ap1g2/Gm2a/Ctsd/Ctns/Ctsb/Cln3/Dnase2a/Glb1/Slc11a2/Fuca2/Ncoa7/Galns/Ap3m2/Laptm5/Lgmn/Gla/Slc11a1/Tcirg1/Ap1s2/Ctss/Napsa/Cd68/Ctsk/Ctsw/Atp6v0d2/Entpd4b/Ap1m2/Cd63/Atp6v0a4/Ctsj
	mmu00513	Various types of N-glycan biosynthesis	38	-0.232139	-0.666766	0.949981	1	0.775958	Hexdc/Dad1/Alg3/Hexb/B4galt3/Man1b1/Alg13/Stt3a/Rpn1/Hexa/Ddost/Fut8/Alg12/Glt28d2/Alg2/Mgat4b/Man1c1/Mgat4a/Chst9/B4galt2
	mmu04070	Phosphatidylinositol signaling system	86	-0.218623	-0.718796	0.957465	1	0.775958	Plcb3/Prkca/Inpp5e/Calm1/Plcg2/Pip4k2a/Pik3c2g/Pip5k1b/Calm3/Plcd1/Pik3r3/Plcb2/Synj2/Ip6k2/Plcd4/Inpp5d/Itpr3/Calml4/Pik3cd/Prkcb/Prkcg/Cds1/Plcd3
	mmu02010	ABC transporters	46	0.211859	0.693825	0.962567	1	0.775958	Abca14/Abcd3/Abca6/Abca1/Abcg2/Abcb6/Abca13/Abca15/Abca16/Abcd1/Abcc3/Abcc6/Abcc2/Abcb1b/Abcg8/Abcb10/Abcc10/Abca3
	mmu04927	Cortisol synthesis and secretion	63	0.207972	0.723392	0.963068	1	0.775958	Hsd3b5/Gm4450/Cacna1h/Adcy9/Creb3l3/Nceh1/Ldlr/Itpr1/Cyp11b2/Hsd3b1/Nr5a1/Itpr2/Agtr1a/Pomc/Adcy5/Cyp17a1/Plcb1/Adcy4/Pde8a/Prkacb/Star/Creb3
	mmu00100	Steroid biosynthesis	19	0.224274	0.603415	0.963897	1	0.775958	Hsd17b7/Tm7sf2/Msmo1/Dhcr24/Ebp/Lss/Cyp51/Cyp2r1
	mmu00600	Sphingolipid metabolism	50	-0.217654	-0.656901	0.968894	1	0.775958	Ugcg/Hexa/Acer3/Degs2/Cers3/Plpp2/Glb1/Gal3st1/Cers5/9130409I23Rik/Smpd3/Sptlc2/Gla/Neu3/B4galt5/Ugt8a/Cerk/Sgpp2/Sphk1/B4galt6
	mmu03030	DNA replication	35	-0.220967	-0.624939	0.970653	1	0.775958	Prim2/Rpa3/Pold3/Rfc3/Mcm5/Pold4/Prim1/Mcm2/Mcm3/Pole2/Mcm6/Pold1/Lig1
	mmu04213	Longevity regulating pathway - multiple species	60	-0.208884	-0.650407	0.980257	1	0.775958	Prkab2/Adcy3/Pik3r3/Cryab/Pik3cd/Adcy7/Irs4/Adcy1/Hspa1a/Adcy2
	mmu00760	Nicotinate and nicotinamide metabolism	37	-0.21086	-0.602463	0.980945	1	0.775958	Bst1/Nt5c2/Nmnat2/Art2b/Aox2/Aox4/Nt5c1b
	mmu04919	Thyroid hormone signaling pathway	115	-0.202033	-0.689648	0.986119	1	0.775958	Notch1/Itgav/Plcb3/Prkca/Ccnd1/Plcg2/Trp53/Mapk3/Plcd1/Pik3r3/Plcb2/Notch3/Atp1b2/Plcd4/Pik3cd/Wnt4/Pfkp/Prkcb/Prkcg/Plcd3/Src/Atp1a3/Fxyd2/Atp1a2/Dio3
	mmu03420	Nucleotide excision repair	43	0.191011	0.617391	0.989248	1	0.775958	Rad23a/Cul4a/Rpa1/Pole4/Rad23b/Cul4b/Gtf2h1/Pold2/Pole/Ercc4/Rfc1/Mnat1/Ddb1/Gtf2h2/Gtf2h4/Ercc3/Xpc/Rfc2/Ercc6/Pole3/Gtf2h3/Rfc5/Cdk7/Ercc5/Rbx1/Rpa2/Ercc2/Ccnh/Ercc8/Ercc1/Rfc4/Xpa/Gtf2h5/Pcna/Ddb2/Cetn2/Rpa3/Pold3/Rfc3/Pold4/Pole2/Pold1/Lig1
	mmu05415	Diabetic cardiomyopathy	182	-0.199507	-0.717177	0.989553	1	0.775958	Tgfbr1/Pdk3/Gys1/Ctsd/Plcb3/Prkca/Smad3/Ncf1/Mapk11/Ndufa4l2/Cox6b2/G6pdx/Camk2d/Prkcd/Cpt1b/Cox8b/Tnni3/Pik3r3/Cybb/Tgfb1/Plcb2/Ager/Pik3cd/Rac2/Prkcb/Ncf2/Slc25a4/Cox7a1/Prkcg/Cyba/Slc2a4/Ncf4/Gfpt2/Tgfb2/Mmp2/Ace/Mapk13/Cox6a2/Tgfb3/Col1a2/Col3a1/Camk2a/Cox4i2/Col1a1
	mmu00030	Pentose phosphate pathway	30	-0.19334	-0.52989	0.99399	1	0.775958	Pfkl/Aldoa/Aldoart1/Taldo1/Aldoc/Tkt/Gpi1/Prps2/Pgd/G6pdx/Pgm1/Pfkp/Rpia/Prps1l1
	mmu05010	Alzheimer disease	347	-0.197782	-0.750516	0.99404	1	0.775958	Calm3/Ptgs2/Tuba1b/Nos1/Cox8b/Kif5c/Chrm3/Tubb5/Slc39a10/App/Pik3r3/Cybb/Plcb2/Csf1/Traf2/Ager/Cdk5r1/Itpr3/Tubb6/Calml4/Apaf1/Fzd2/Pik3cd/Tubb2a/Ddit3/Tuba1a/Wnt4/Eif2ak3/Slc25a4/Wnt5a/Tubb1/Cox7a1/Aph1c/Dkk1/Mapt/Slc39a4/Wnt10a/Wnt9a/Irs4/Lpl/Cacna1c/Wnt7b/Grin2c/Wnt11/Wnt7a/Klc3/Casp12/Nos2/Cox6a2/Fzd3/Wnt16/Tnf/Tubb4a/Wnt10b/Tubb2b/Cox4i2/Peg12/Wnt6/Tubb3/Dkk2
	mmu01200	Carbon metabolism	114	0.183877	0.704132	0.994876	1	0.775958	Tktl1/Got1/Cps1/Ogdhl/Agxt/Acox1/Pgk1/Suclg1/Sds/Sucla2/Shmt1/Gpt/Fbp1/Glyctk/Pccb/Dlst/Sdhd/Hao1/Aldh6a1/Acat1/Fh1/Acss2/Eno1b/Pcx/Cat/Prps1l3/Gcsh/Sdha/Echs1/Got2/Aco2/Tpi1/Pcca/Adh5/Hibch/Aldob/H6pd/Acads/Shmt2/Idh1/Idh3b/Pfkm/Gpt2/Acox3/Ogdh/Pdha1/Mdh1/Sdhb/Pgls/Adpgk/Pgam1
	mmu04917	Prolactin signaling pathway	64	0.180421	0.629113	0.995567	1	0.775958	Esr2/Cish/Lhb/Prlr/Socs2
	mmu04152	AMPK signaling pathway	120	-0.185135	-0.635285	0.99747	1	0.775958	Scd4/Acaca/Ccnd1/Creb1/Ppp2r5b/Scd3/Ppp2r3d/Cpt1b/Prkab2/Pik3r3/Strada/Fasn/Pik3cd/Pfkp/Scd2/Cpt1c/Pck2/Pfkfb4/Srebf1/Slc2a4/Creb3l4/Irs4/Creb5/Cftr/Creb3l1/Ccna2/Ppp2r2b/Ppp2r2c
	mmu04920	Adipocytokine signaling pathway	68	0.174533	0.615516	0.997824	1	0.775958	Adipoq/Acsl1/Ppara/Cpt1a/Rxra/Acacb/Pck1/Adipor2/Ppargc1a/Irs1/Prkag2/Mtor/Prkag3/Pomc/Tnfrsf1b/Chuk/Acsl4/Akt2/Cd36/Prkaa2/Ptpn11
	mmu03008	Ribosome biogenesis in eukaryotes	77	0.174628	0.628902	0.997955	1	0.775958	Rmrp/Rasl2-9/Rcl1/mt-Rnr1/mt-Rnr2/Ran/Rpp40/Xrn2/Gtpbp4/Nmd3/Imp4/Pop1/Dkc1/Wdr36/Imp3/Utp14b/Xrn1/Lsg1/Nxt2/Csnk2a1/Nol6/Gnl3/Utp4/Rexo1/Pwp2/Pop5/Gnl2/Nop10/Fbl
	mmu03010	Ribosome	137	0.176694	0.694062	0.998433	1	0.775958	Rpl3l/mt-Rnr1/Mrps12/Uba52/Mrpl15/mt-Rnr2/Mrpl17/Rpl5/Mrps2/Mrpl12/Mrpl3/Mrpl20/Mrps18c/Rpl9/Mrps10/Rps27a/Gm13194/Mrps7/Mrpl30/Mrpl11/Rps4x/Mrps18a/Rpl4/Mrps5/Rps2/Gm15501/Mrpl27/Mrpl13/Mrps9/Mrpl34/Rps16/Rps9/Rplp0/Rpl15/Rpl8/Mrpl9/Mrpl28/Mrpl35/Mrpl24/Rps3a1/Mrpl32/Mrpl2/Rpl22/Mrps17/Fau/Rplp2/Rpl30/Mrpl10/Rpl3/Rps13/Rpl18a/Rps14/Rps3/Mrpl14/Rps5/Rpl34-ps1/Rpl34/Mrpl16/Rps7/Rpl10a/Mrpl36/Rpl41…
	mmu00190	Oxidative phosphorylation	113	-0.17836	-0.607565	0.998819	1	0.775958	Atp6v0d2/Atp6v0e2/Cox6a2/Atp4a/Atp6v0a4/Cox4i2
	mmu05216	Thyroid cancer	37	-0.166109	-0.4746	0.998892	1	0.775958	Ccnd1/Trp53/Mapk3/Bax/Polk/Cdkn1a/Cdh1/Lef1
	mmu04910	Insulin signaling pathway	133	-0.179281	-0.622629	0.999067	1	0.775958	Gys1/Sh2b2/Trip10/Ppp1r3b/Acaca/Calm1/Cbl/Flot1/Mapk3/Pygb/Calm3/Prkab2/Pik3r3/Hk1/Hk3/Fasn/Prkar2b/Calml4/Ppp1r3d/Pik3cd/Pygm/Pck2/Srebf1/Slc2a4/Socs1/Gck/Irs4/Prkar1b/Hkdc1/Hk2/Shc2/Shc4
	mmu04936	Alcoholic liver disease	124	-0.174723	-0.601951	0.999417	1	0.775958	Ikbke/Map3k14/Fasn/C1qc/C1qa/Tlr4/C1qb/Scd2/Cpt1c/Srebf1/C3ar1/C5ar1/Fasl/Cd14/Mapk13/Tnf/Lef1/Cxcl2/Cxcl1/Cxcl3
	mmu04922	Glucagon signaling pathway	95	-0.166349	-0.554472	0.999699	1	0.775958	Gys1/Plcb3/Acaca/Calm1/Creb1/Sik1/Camk2d/Pygb/Cpt1b/Calm3/Prkab2/Ldhb/Plcb2/Itpr3/Calml4/Pygm/Pfkp/Cpt1c/Pck2/Pkm/Creb3l4/Gck/Creb5/Creb3l1/Camk2a/Adcy2
	mmu05014	Amyotrophic lateral sclerosis	329	-0.181279	-0.685362	0.999699	1	0.775958	Nos1/Cox8b/Kif5c/Tubb5/Dnah2/Nefh/Traf2/Itpr3/Tubb6/Apaf1/Bax/Tubb2a/Ddit3/Tuba1a/Eif2ak3/Dnah7b/Dnaic1/Tubb1/Cox7a1/Casp1/Gpx3/Gpx7/Bcl2/Nxf7/Grin2c/Ang4/Nupl1/Dnah5/Klc3/Casp12/Nos2/Mapk13/Cox6a2/Gpx8/Gpx2/Prph/Dnah7c/Nup210l/Dnah9/Tnf/Tubb4a/Tubb2b/Nrg1/Dnah1/Cox4i2/Nxf2/Dnaic2/Dnali1/Tubb3
	mmu04622	RIG-I-like receptor signaling pathway	52	-0.149862	-0.45541	0.999839	1	0.775958	Traf3/Rela/Nfkb1/Sike1/Il12b/Tkfc/Mapk12/Isg15/Nfkbia/Pin1rt1/Mapk11/Ikbke/Traf2/Map3k1/Cxcl10/Mapk13/Tnf
	mmu05016	Huntington disease	278	-0.176668	-0.659703	0.999882	1	0.775958	Tuba1b/Cox8b/Kif5c/Tubb5/Plcb2/Dnah2/Traf2/Bbc3/Tubb6/Apaf1/Bax/Tubb2a/Tuba1a/Tgm2/Dnah7b/Dnaic1/Slc25a4/Stx1a/Tubb1/Cox7a1/Ift57/Gpx3/Gpx7/Dlg4/Creb3l4/Creb5/Gria4/Gria3/Creb3l1/Dnah5/Klc3/Cacna1b/Cox6a2/Gpx8/Gpx2/Dnah7c/Dnah9/Tubb4a/Tubb2b/Dnah1/Cox4i2/Dnaic2/Dnali1/Tubb3
	mmu05012	Parkinson disease	233	0.161007	0.673581	0.999886	1	0.775958	Calml3/Psmd9/Map3k5/Slc39a12/Snca/Psmc1/Slc18a2/Mfn2/Psmd3/Psmb7/Itpr1/Psma5/Psmd13/Psmb4/Sncaip/Cox7a2l/Atp5b/Sdhd/Slc39a14/Ndufb9/Atp5a1/Psmd2/Slc18a1/Psmd14/Psmd4/Itpr2/Uba52/Psma6/Atp5g3/Tuba4a/Psmc3/Psmd1/Psma8/Adrm1/Plcg1/Gnai1/Psmd6/Sdha/Cyc1/Uqcrfs1/Psmd12/Ndufv1/Kif5a/Psmd7/Psmc4/Cox5a/Ndufs2/Psmb1/Adcy5/Psma7/Slc25a5/Sod1/Psmc2/Xbp1/Ndufb3/Psmc6/Ube2g1/Ndufs6/Slc39a8/Atp5d/Casp9/Uqcrc1/…
	mmu03040	Spliceosome	129	-0.124089	-0.429546	1	1	0.775958	Rnu2-10/Snw1/Hspa8/Prpf6/Rbm17/Dhx15/Snrpb/Hnrnpa1/Hspa1l/Hnrnpm/Thoc3/Snrnp200/Cdc5l/Sf3b2/Prpf18/Prpf8/Hspa1b/Slu7/U2af1/Ctnnbl1/Sf3a1/Sf3b6/Cdc40/Phf5a/Usp39/Wbp11/Prpf4/Prpf40a/Alyref/Hnrnpu/Dhx38/Ncbp1/Srsf4/Pcbp1/Dhx8/Pqbp1/Srsf5/Cherp/Cwc15/Dhx16/Zmat2/Ddx23/Smndc1/Lsm4/Sf3b1/Hnrnpk/Xab2/Rbm8a/Ddx5/Prpf38b/Eif4a3/Puf60/Srsf3/Aqr/Ddx42/Plrg1/Snu13/Sart1/Sf3b3/Ppie/Snrpe/U2surp/Snrpc/Rp9/Snr…
	mmu04120	Ubiquitin mediated proteolysis	139	-0.141914	-0.495434	1	1	0.775958	Uba52/Itch/Rhobtb2/Ube2e1/Cul4a/Rhobtb1/Ube3c/Fbxw8/Ubox5/Cul5/Trip12/Traf6/Mid1/Ube2g1/Ubr5/Cdc26/Cul3/Ube2q2/Ube2d3/Mgrn1/Trim37/Stub1/Ube4a/Rps27a/Ube4b/Keap1/Cul4b/Uba1/Ube3b/Ubb/Cdc27/Wwp1/Ddb1/Det1/Anapc1/Cul2/Birc6/Smurf2/Ube2k/Pias2/Ube2b/Ube2f/Ube2i/Ube2j2/Huwe1/Fbxw11/Pml/Herc4/Uba3/Ube2z/Herc2/Ube2g2/Cdc34/Xiap/Nedd4/Btrc/Wwp2/Rnf7/Pias4/Socs3/Ube2h/Anapc5/Ube2w/Ube2o/Pias1/Ube2r2/Uba2…
	mmu04141	Protein processing in endoplasmic reticulum	157	-0.121343	-0.429416	1	1	0.775958	Hyou1/Sec23b/Sec31a/Stt3a/Calr/Sec61g/Rpn1/Ssr2/Atf6b/Ppp1r15a/Ssr3/Pdia3/Erp29/Capn2/Capn1/Ddost/Dnajc10/Uggt2/Wfs1/Ssr1/Edem2/Tram1/Sec61b/Hspa2/Fbxo6/Ube2d1/Pdia6/Nfe2l2/Man1c1/Syvn1/Derl3/Traf2/Bax/Cryab/Bag2/Ddit3/Eif2ak3/Ckap4/Bcl2/Ube2d2b/Casp12/Calr4/Hspa1a
	mmu04211	Longevity regulating pathway	87	-0.14212	-0.468003	1	1	0.775958	Camk4/Prkab2/Adcy3/Pik3r3/Bax/Pik3cd/Adcy7/Creb3l4/Irs4/Creb5/Creb3l1/Adcy1/Adcy2
	mmu04714	Thermogenesis	209	-0.147796	-0.53844	1	1	0.775958	Cox7a1/Cpt1c/Adcy7/Prdm16/Creb3l4/Acsl6/Creb5/Creb3l1/Rps6ka6/Mapk13/Cox6a2/Adcy1/Cnr1/Cox4i2/Adcy2/Plin1/Bmp8b
	mmu04931	Insulin resistance	106	0.143434	0.542868	1	1	0.775958	Ppargc1b/Gys2/Ppara/Slc27a5/Cpt1a/Creb3l3/Slc27a1/Acacb/Slc27a2/Pck1/Foxo1/Ppargc1a/Ppp1cc/Irs1/Prkag2/Slc27a4/Mtor/Prkag3/Insr/Ppp1r3a/Nr1h3/Prkce/Pten/Akt2/Ppp1ca/Cd36/Prkcz/Crtc2/Pdpk1/Creb3/Prkaa2/Ptpn11/Ppp1cb/Agt
	mmu04932	Non-alcoholic fatty liver disease	145	0.156886	0.620692	1	1	0.775958	Adipoq/Cyp2e1/Ppara/Il6ra/Map3k5/Rxra/Adipor2/Cox7a2l/Sdhd/Cebpa/Mapk14/Ndufb9/Irs1/Prkag2/Itch/Prkag3/Sdha/Cyc1/Uqcrfs1/Ndufv1/Insr/Cox5a/Ndufs2/Nr1h3/Xbp1/Casp8/Ndufb3/Ndufs6/Akt2/Uqcrc1/Ndufb11/Cycs/Prkaa2/Ndufs1/Fos/Il1b/Uqcrh/Sdhb/Ndufb5/Mapk8/Adipor1/Ndufb8/Ndufa9/Ndufs7/Mlx/Cox7a2/Uqcrc2/Ndufb10/Ndufs3/Uqcr10/Irs2/Ndufab1/Ndufa4/Eif2s1
	mmu05208	Chemical carcinogenesis - reactive oxygen species	202	-0.141559	-0.514055	1	1	0.775958	Slc26a6/Ncf1/Nqo1/Mapk11/Ndufa4l2/Gstm2/Cbr1/Cox6b2/Mapk3/Nfe2l2/Prkcd/Cox8b/Pld1/Pik3r3/Pld2/Prkd1/Map3k14/Hmox1/Pik3cd/Gstm5/Cyp1b1/Ephx4/Ncf2/Gstm1/Slc25a4/Gsta4/Cox7a1/Cyba/Src/Gm10639/Lpo/Mapk13/Cox6a2/Mgst3/Cox4i2/Mgst2/Gstm3/Gsta1

## Sheet: 5c
Male C57BL/6J mice were injected with AAV8-TBG-GFP or AAV8-TBG-AGXT (2x10¹¹ viral genomes per mouse) and placed on the MASH diet for 24 weeks prior to endpoint analyses. qRT-PCR validation of selected inflammation-related DEGs relative to Gapdh in livers from mice treated with AAV8-GFP (n=8) or AAV8-AGXT (n=6)
			AAV-GFP								AAV-AGXT
		Ccl2	1.09	0.82	0.8	1.6	0.87	1.48	0.87	0.47	0.15	0.87	0.22	0.18	0.33	0.58
		Ccl5	0.62	0.68	0.94	1.35	0.98	1.46	1.6	0.37	0.19	0.49	0.28	0.42	0.37	0.8
		Ccr2	0.99	0.8	0.79	1.65	0.95	1.46	0.78	0.59	1.21	0.15	0.11	0.57	1.34	0.57
		Nfkb2	1.03	0.77	1	1.38	1.1	1.03	0.97	0.72	0.52	0.77	0.54	0.71	0.49	0.72
		Relb	1.12	0.68	1.13	1.22	1.17	1.14	0.91	0.63	0.23	0.67	0.3	0.38	0.38	0.99
		Tnf	0.93	0.67	0.76	1.85	0.84	1.3	1.07	0.58	0.22	0.56	0.31	0.3	0.61	0.7

## Sheet: 5e
Liver samples were collected from mice treated with AAV8-GFP (n=8) or AAV8-AGXT (n=6), stained for F4/80 (red), CCR2 (green), and DAPI (blue) to visualize nuclei, analyzed for F4/80+ and CCR2+ cells and expressed as fold change from AAV8-GFP.
		AAV8-GFP	AAV8-AGXT
		0.815708	0.39154
		0.559342	0.652566
		1.14199	0.39154
		0.978849	0.652566
		1.30513	0.58731
		1.05415	0.559342
		0.92127
		1.22356

## Sheet: 5g
Liver samples were collected from mice treated with AAV8-GFP (n=8) or AAV8-AGXT (n=6), stained for F4/80 (red), TREM2 (green), and DAPI (blue) to visualize nuclei, analyzed for F4/80+ and TREM2+ cells and expressed as fold change from AAV8-GFP.
		AAV8-GFP	AAV8-AGXT
		0.875884	0.750757
		1.02186	0.875884
		1.10638	0.375379
		0.788295	0.656913
		1.23654	0.750757
		0.836071	0.716632
		1.31383
		0.821141

## Sheet: 5h
Expression of CCL2 relative to GAPDH in HepG2 cells treated with or without NaOX (500 µM) overnight and expressed as fold change from control (n=4).
		Control	NaOX
		1	2.5029
		1	2.1171
		1	2.77441
		1	1.97345

## Sheet: 5j
HepG2 cells were plated into 24 well plate and transfected with siRNA against CCL2 (siCCL2) or scrambled siRNA control (siCTL). After 24 hours, cells were treated with or without NaOX overnight. Fluorescently labeled human peripheral blood monocytes (hPBMs, green) were loaded into the top chamber of the transwell hanging insert and allowed to pass through a membrane overnight. Number of transmigr…
		scRNA Control	scRNA NaOX	siCCL2 Control	siCCL2 NaOX
		0.963033	1.4568	0.830233	1.31303
		1.16157	1.39837	0.9895	1.12087
		1.22377	1.5985	0.931967	1.16297
		1.19907	1.27887	1.07043	1.1613
