# Supplementary material for: Inhibition of hepatic oxalate overproduction ameliorates metabolic dysfunction-associated steatohepatitis
Source: Nat Metab. 2024 Sep 27;6(10):1939–62. doi: 10.1038/s42255-024-01134-4 (PMC11495999; doi:10.1038/s42255-024-01134-4)
Supplement: Supplementary file 11 — Statistical source data. [file 42255_2024_1134_MOESM11_ESM.xlsx]

## Sheet: 6b
Male C57BL/6J mice were injected with AAV8-TBG-GFP or AAV8-TBG-AGXT (2x10¹¹ viral genomes per mouse) and placed on the MASH diet for 24 weeks prior to endpoint analyses. qRT-PCR validation of selected fibrosis-related DEGs relative to Gapdh in livers from mice treated with AAV8-GFP (n=8) or AAV8-AGXT (n=6).
			AAV8-GFP								AAV8-AGXT
		Tgfb1	1.39	1.49	0.61	1.08	0.81	1.2	0.77	0.65	0.14	0.54	0.45	0.35	0.31	0.76
		Tgfb2	1.34	0.75	0.56	1.44	1.39	1.14	0.89	0.49	0.07	0.58	0.16	0.09	0.15	0.62
		Tgfbr1	1.2	1.22	0.61	1.22	0.91	1.17	0.9	0.78	0.22	0.64	0.54	0.38	0.34	0.76
		Tgfbr2	1.16	1.4	0.67	1.39	0.9	1.02	0.76	0.68	0.13	0.43	0.4	0.28	0.31	0.84
		Col1a1	1.2	0.53	0.61	1.38	0.82	1.88	1.14	0.44	0.03	0.51	0.07	0.04	0.1	0.56
		Col1a2	1.15	0.84	0.53	1.33	1.35	1.11	1	0.69	0.15	0.57	0.35	0.26	0.28	0.88
		Col4a1	1.14	1.21	0.54	1.15	0.91	1.45	0.94	0.66	0.12	0.54	0.29	0.2	0.27	0.6

## Sheet: 6d
Male C57BL/6J mice were injected with AAV8-TBG-GFP or AAV8-TBG-AGXT (2x10¹¹ viral genomes per mouse) and placed on the MASH diet for 24 weeks prior to endpoint analyses. Liver samples were collected from mice treated with AAV8-GFP (n=8) or AAV8-AGXT (n=6) and stained with Picrosirius Red (red). Percent-positive Picrosirius Red area.
		AAV8-GFP	AAV8-AGXT
		1.4	0.3
		0.9	0.3
		2.1	1.5
		0.6	0.3
		1.8	0.5
		1.7	0.8
		0.5
		1.2

## Sheet: 6e
Male C57BL/6J mice were injected with AAV8-TBG-GFP or AAV8-TBG-AGXT (2x10¹¹ viral genomes per mouse) and placed on the MASH diet for 24 weeks prior to endpoint analyses. Liver sections from mice treated with AAV8-GFP (n=8) or AAV8-AGXT (n=6) were scored for fibrosis.
		AAV8-GFP	AAV8-AGXT
		1.7	0
		1.7	0.7
		2	1.7
		2.3	0.7
		1.7	0.7
		1.3	1.7
		2.3
		2

## Sheet: 6f
Male C57BL/6J mice were injected with AAV8-TBG-GFP or AAV8-TBG-AGXT (2x10¹¹ viral genomes per mouse) and placed on the MASH diet for 24 weeks prior to endpoint analyses. Hydroxyproline contents normalized to protein concentrations in liver samples from mice treated with AAV8-GFP (n=8) or AAV8-AGXT (n=6).
		AAV8-GFP	AAV8-AGXT
		3.67306	1.7831
		3.20705	2.4724
		3.11719	2.32113
		2.88812	1.6122
		2.78101	2.30069
		7.78633	1.34916
		4.9605
		2.83357

## Sheet: 6h
Male C57BL/6J mice were injected with AAV8-TBG-GFP or AAV8-TBG-AGXT (2x10¹¹ viral genomes per mouse) and placed on the MASH diet for 24 weeks prior to endpoint analyses. Liver samples were collected from mice treated with AAV8-GFP (n=8) or AAV8-AGXT (n=6) and stained with Picrosirius Red (red). Percent-positive α-SMA area.
		AAV8-GFP	AAV8-AGXT
		1.97969	1.35034
		3.56808	1.17405
		4.92119	0.273121
		5.46404	0.387446
		0.427869	0.419826
		0.493994	0.696641
		1.92197
		2.10264
