# Supplementary material for: Inhibition of hepatic oxalate overproduction ameliorates metabolic dysfunction-associated steatohepatitis
Source: Nat Metab. 2024 Sep 27;6(10):1939–62. doi: 10.1038/s42255-024-01134-4 (PMC11495999; doi:10.1038/s42255-024-01134-4)
Supplement: Supplementary file 12 — Statistical source data. [file 42255_2024_1134_MOESM12_ESM.xlsx]

## Sheet: 7c
Male C57BL/6J mice were fed the MASH diet for 12 weeks, then orally administered vehicle (n=7), 5 mg/kg/day (n=8) or 10 mg/kg/day (n=10) of MDMG-935P for an additional 12 weeks on the MASH diet prior to endpoint analyses. Liver LDH enzymatic activity normalized to protein concentrations from mice administered vehicle (n=7), 5 mg/kg/day (n=8) or 10 mg/kg/day (n=10) of MDMG-935P.
			MDMG-935P
		Vehicle	5 mg/kg/d	10 mg/kg/d
		9.59892	4.44723	2.26828
		5.58024	6.74113	3.54641
		4.72799	5.66918	1.28623
		10.1782	10.0199	2.8649
		4.84305	9.01815	2.49754
		2.04084	2.93056	2.84863
		11.7047	6.73674	1.36405
			3.08934	5.01371
				4.31622
				5.06018

## Sheet: 7d
Male C57BL/6J mice were fed the MASH diet for 12 weeks, then orally administered vehicle (n=7), 5 mg/kg/day (n=8) or 10 mg/kg/day (n=10) of MDMG-935P for an additional 12 weeks on the MASH diet prior to endpoint analyses. Liver oxalate normalized to tissue weight in samples from mice administered vehicle (n=7), 5 mg/kg/day (n=8) or 10 mg/kg/day (n=10) of MDMG-935P.
			MDMG-935P
		Vehicle	5 mg/kg/d	10 mg/kg/d
		0.724593	0.851973	0.372522
		0.837001	0.928294	0.473123
		0.462304	0.850896	0.323779
		0.736142	0.415141	0.283062
		0.906725	0.476719	0.292947
		0.839159	0.868054	0.41882
		0.681707	0.895922	0.487282
			0.692606	0.325848
				0.250133
				0.345252

## Sheet: 7e
Male C57BL/6J mice were fed the MASH diet for 12 weeks, then orally administered vehicle (n=7), 5 mg/kg/day (n=8) or 10 mg/kg/day (n=10) of MDMG-935P for an additional 12 weeks on the MASH diet prior to endpoint analyses. Body weight.
			MDMG-935P
		Vehicle	5 mg/kd/d	10 mg/kg/d
		28.7	33.7	34.2
		32.7	38.6	32.6
		35.8	36.4	29.8
		34.7	36.6	35.1
		33.5	30.5	31
		31.4	34.7	30.6
		34	33.5	29.1
			28.6	28.4
				35.4
				31

## Sheet: 7f
Male C57BL/6J mice were fed the MASH diet for 12 weeks, then orally administered vehicle (n=7), 5 mg/kg/day (n=8) or 10 mg/kg/day (n=10) of MDMG-935P for an additional 12 weeks on the MASH diet prior to endpoint analyses. Liver-to-body weight ratios in mice administered vehicle (n=7), 5 mg/kg/day (n=8) or 10 mg/kg/day (n=10) of MDMG-935P.
			MDMG-935P
		Vehicle	5 mg/kg/d	10 mg/kg/d
		7.469	8.076	7.216
		8.411	9.775	7.9
		8.247	9.043	6.546
		8.823	9.847	6.836
		7.018	7.295	6.755
		7.901	7.91	6.394
		8.935	7.822	6.854
			5.965	6.326
				7.974
				6.401

## Sheet: 7g
Male C57BL/6J mice were fed the MASH diet for 12 weeks, then orally administered vehicle (n=7), 5 mg/kg/day (n=8) or 10 mg/kg/day (n=10) of MDMG-935P for an additional 12 weeks on the MASH diet prior to endpoint analyses. Plasma samples were analyzed for aspartate transaminase (AST) in mice administered vehicle (n=7), 5 mg/kg/day (n=8) or 10 mg/kg/day (n=10) of MDMG-935P.
			MDMG-935P
		Vehicle	5 mg/kd/d	10 mg/kg/d
		184.494	102.809	16.9002
		112.668	107.034	28.8711
		312.653	115.485	44.363
		288.711	16.9002	51.4047
		159.847	198.577	9.85844
		354.2	62.6715	35.9129
		191.535	77.4592	25.3503
			120.414	18.3085
				46.4755
				38.7296

## Sheet: 7h
Male C57BL/6J mice were fed the MASH diet for 12 weeks, then orally administered vehicle (n=7), 5 mg/kg/day (n=8) or 10 mg/kg/day (n=10) of MDMG-935P for an additional 12 weeks on the MASH diet prior to endpoint analyses. Plasma alanine transaminase (ALT) in mice administered vehicle (n=7), 5 mg/kg/day (n=8) or 10 mg/kg/day (n=10) of MDMG-935P.
			MDMG-935P
		Vehicle	5 mg/kd/d	10 mg/kg/d
		45.3571	45.3571	9.07143
		27.2143	45.3571	27.2143
		108.857	54.4286	36.2857
		117.929	9.07143	36.2857
		63.5	108.857	9.07143
		163.286	45.3571	72.5714
		36.2857	54.4286	9.07143
			54.4286	9.07143
				36.2857
				36.2857

## Sheet: 7j
Male C57BL/6J mice were fed the MASH diet for 12 weeks, then orally administered vehicle (n=7), 5 mg/kg/day (n=8) or 10 mg/kg/day (n=10) of MDMG-935P for an additional 12 weeks on the MASH diet prior to endpoint analyses. Scored for steatosis, lobular inflammation, hepatocellular ballooning, and NAS.
		Steatosis				Inflammation				Ballooning				NAS
			MDMG-935P				MDMG-935P				MDMG-935P				MDMG-935P
		Vehicle	5 mg/kg/d	10 mg/kg/d		Vehicle	5 mg/kg/d	10 mg/kg/d		Vehicle	5 mg/kg/d	10 mg/kg/d		Vehicle	5 mg/kg/d	10 mg/kg/d
		2.5	2.5	1.7		3	2	1.8		1	0.8	1		6.5	5.3	4.5
		2	2.8	1.2		3	1.8	0.8		1.5	1.3	0.8		6.5	6	2.8
		1.8	2.3	1.2		1.8	2.7	1.2		1.3	1.2	0.8		5	6.2	3.2
		2.2	2.3	1.3		2.8	2	0.2		1.3	1	1.2		6.3	5.3	2.7
		1.7	2	1.2		2.7	2.8	0.8		1.2	1.3	0.5		5.5	6.2	2.5
		1.8	2	1.2		2.2	2	1.5		1.2	0.8	0.8		5.2	4.8	3.5
		1.8	1.8	1		2.3	3	1.2		0.7	1.2	0.8		4.8	6	3
			1.7	0.8			1.8	0.7			0.7	0.3			4.2	1.8
				1				1.2				0.8				3
				0.7				0.8				0				1.5

## Sheet: 7k
Male C57BL/6J mice were fed the MASH diet for 12 weeks, then orally administered vehicle (n=7), 5 mg/kg/day (n=8) or 10 mg/kg/day (n=10) of MDMG-935P for an additional 12 weeks on the MASH diet prior to endpoint analyses. Liver triglycerides normalized to protein concentrations.
			MDMG-935P
		Vehicle	5 mg/kg/d	10 mg/kg/d
		4.79261	9.35494	6.88986
		5.55339	8.84913	3.22934
		8.07308	6.30052	2.02724
		9.29835	5.1173	4.88183
		6.63345	6.29993	4.57027
		4.56061	4.03967	4.03621
		9.47391	6.86811	5.62674
			4.13922	3.06078
				3.86035
				2.54629

## Sheet: 7l
Liver samples were collected from mice treated with vehicle (n=7), 5 mg/kg/day (n=8) or 10 mg/kg/day (n=10) of MDMG-935P, and FAO-related genes relative to Gapdh were assessed by qRT-PCR.
										MDMG-935P
			Vehicle							5 mg/kg/d								10 mg/kg/d
		Ppara	0.910495	0.797019	0.654163	1.42298	1.04	1.31962	0.855723	1.13813	0.403797	0.494386	0.484832	0.956055	1.89459	1.16685	0.90625	1.63162	1.32461	1.26528	1.05025	1.11993	1.09668	1.99849	2.30545	0.704187	1.99186
		Cpt1a	0.679258	1.52645	1.25449	0.577503	0.898284	1.1343	0.929712	1.22175	0.142859	1.28441	0.37205	1.66763	1.96046	0.609441	0.556234	1.31361	1.63095	2.01873	2.28454	1.16697	2.9092	1.86748	0.876616	1.99546	1.21327
		Acadm	0.788327	0.737819	0.804077	1.38424	1.00604	1.56783	0.711667	1.06682	0.241637	0.316693	0.936913	0.419013	0.991132	1.05094	1.22888	2.0381	1.58097	2.17523	1.06533	1.2723	1.54202	0.855701	1.75546	0.568985	1.0206
		Acadl	0.765768	0.847244	0.724966	1.85078	0.593334	1.39603	0.82188	0.885403	0.47382	0.414311	0.240852	1.31483	0.689312	1.34507	1.15692	2.08924	1.10603	1.30826	2.0976	2.61897	1.87627	1.3704	2.5812	0.608879	1.25584
		Acadvl	0.817462	1.47756	1.05071	0.665547	0.639187	1.2513	1.09823	0.909655	0.763019	0.529016	0.658383	0.690262	1.15242	1.72979	0.445653	1.20125	1.62464	2.65531	2.65701	1.76509	2.37597	2.41741	1.50361	0.945805	0.881629
		Acox1	0.998648	1.22013	0.734446	0.950896	0.95835	1.03941	1.09812	1.10058	0.37929	0.182246	0.335155	0.653576	1.47101	0.946789	0.797386	1.21458	0.697332	1.27594	0.907558	0.948453	0.923442	0.639265	1.1947	0.632555	1.32323
		Hadha	0.845567	0.57738	0.733842	1.62408	0.701195	1.72659	0.791347	0.64425	0.289771	0.379907	0.442815	1.11149	1.091	1.24008	1.2437	2.43661	1.81248	1.36036	1.37683	1.82471	1.65136	1.67934	1.9689	1.24597	1.82472
		Hadhb	0.827652	1.43734	0.649776	0.677826	1.35943	0.598583	1.4494	0.796387	0.525646	0.347438	0.448142	0.56279	1.27961	1.85725	0.777061	1.49116	1.5833	1.79463	0.880579	1.93432	1.46694	1.53689	2.37999	1.05979	1.59991
		Acaa2	1.30294	1.00866	0.874838	1.75149	0.721531	0.679754	0.660788	0.872278	0.53178	0.699875	0.388203	1.07921	1.28228	1.40596	1.95607	2.78039	1.61735	1.36079	1.95912	1.33335	2.07913	1.10451	3.38328	1.29386	1.79821
		Eci1	1.02042	1.40056	0.563171	0.401592	1.28098	0.809761	1.52352	0.957835	0.38919	0.476375	0.815278	0.756299	1.21664	1.05116	0.686881	1.3302	2.56189	1.38541	1.0996	1.85567	2.12029	1.0201	2.87402	0.95159	3.31258
		Eci2	0.638864	0.592836	1.23287	1.6078	0.845219	1.46613	0.616275	1.44961	0.864479	0.615978	0.329791	0.831706	1.27624	1.37515	1.18115	1.83216	0.885932	1.51375	1.27609	1.9523	1.77627	0.815337	1.7317	0.878066	0.389646
		Acsl1	0.877827	1.06195	0.632256	0.427257	1.46551	0.686271	1.84893	0.877031	0.496152	0.450968	0.239071	0.458601	1.6517	1.41315	1.09118	1.35029	0.992697	1.37646	1.82917	0.993817	2.78127	2.85805	2.28993	0.778365	1.55219
