# Supplementary material for: Inhibition of hepatic oxalate overproduction ameliorates metabolic dysfunction-associated steatohepatitis
Source: Nat Metab. 2024 Sep 27;6(10):1939–62. doi: 10.1038/s42255-024-01134-4 (PMC11495999; doi:10.1038/s42255-024-01134-4)
Supplement: Supplementary file 13 — Statistical source data. [file 42255_2024_1134_MOESM13_ESM.xlsx]

## Sheet: 8a
Male C57BL/6J mice were fed the MASH diet for 12 weeks, then orally administered vehicle (n=7), 5 mg/kg/day (n=8) or 10 mg/kg/day (n=10) of MDMG-935P for an additional 12 weeks on the MASH diet prior to endpoint analyses. Liver samples were collected from the treated mice, and inflammation-related genes were assessed by qRT-PCR relative to Gapdh.
										MDMG-935P
			Vehicle							5 mg/kg/d								10 mg/kg/d
		Ccl2	0.774719	1.98778	0.786807	0.585416	0.644963	1.29156	0.928756	1.22012	1.132	1.26941	0.484688	0.145965	1.21599	0.593367	0.261123	0.29796	0.240911	0.610098	0.557762	0.22988	0.282389	0.346139	0.30599	1.19671	0.34775
		Ccl5	0.732834	1.45854	0.83327	1.01051	1.37571	0.802272	0.786867	1.395	1.02012	1.03004	0.498326	0.377392	0.955848	0.534203	0.422376	0.304337	0.379057	0.205539	0.193455	0.19028	0.254606	0.436802	0.518932	0.920572	0.292294
		Ccr2	0.783864	2.26887	0.669408	0.223032	1.19265	1.02976	0.832416	0.957173	1.79085	0.856338	0.291401	0.384893	0.551994	1.22152	0.364349	0.286037	0.524124	0.544293	0.50591	0.227388	0.462854	0.345482	0.35856	1.39498	0.48304
		Nfkb2	0.990791	1.62872	1.87058	0.496166	0.645063	0.768035	0.600647	1.0312	0.902186	2.21575	0.314048	0.470296	1.11248	0.685019	1.1656	0.486752	0.367127	0.327244	0.450968	0.187183	0.635029	0.282856	0.904523	1.79823	0.48114
		Tnf	1.02343	1.11199	1.41811	0.690276	0.679154	1.03375	1.04329	1.59499	0.839016	0.676132	0.444566	0.567848	1.32006	0.867874	0.544138	0.468352	0.281865	0.448487	0.662641	0.297527	0.593992	0.672988	0.412729	0.928011	0.615396

## Sheet: 8c
Male C57BL/6J mice were fed the MASH diet for 12 weeks, then orally administered vehicle (n=7), 5 mg/kg/day (n=8) or 10 mg/kg/day (n=10) of MDMG-935P for an additional 12 weeks on the MASH diet prior to endpoint analyses. Liver samples were collected from the treated mice, stained with F4/80 (red) and DAPI (blue) to visualize nuclei nuclei, analyzed for F4/80+ cells and expressed as fold change f…
			MDMG-935P
		Vechile	5 mg	10 mg
		0.926492	0.848051	1.037
		0.948199	1.33942	0.76961
		1.23532	1.15491	0.569808
		1.12333	0.993587	0.514554
		0.855451	0.839665	0.451899
		0.824371	0.962013	0.595955
		1.08683	0.856438	0.549087
			0.597928	0.524914
				0.797237
				0.428219

## Sheet: 8e
Liver samples were collected from mice treated with vehicle or 10 mg/kg/day of MDMG-935P, stained for F4/80 (red), CCR2 (green), and DAPI (blue), analyzed for F4/80+ and CCR2+ cells and expressed as fold change from vehicle.
		Vehicle	10 mg/kg/d
		0.851064	0.556465
		0.94171	0.445172
		0.695581	0.834697
		0.989271	0.556465
		1.22063	0.741953
		1.02019	0.68488
		1.28156	0.556465
			0.63596
			0.494635
			0.809404

## Sheet: 8f
Male C57BL/6J mice were fed the MASH diet for 12 weeks, then orally administered vehicle (n=7), 5 mg/kg/day (n=8) or 10 mg/kg/day (n=10) of MDMG-935P for an additional 12 weeks on the MASH diet prior to endpoint analyses. Liver samples were collected from the treated mice and fibrosis-related genes were assessed by qRT-PCR relative to Gapdh.
										MDMG-935P
			Vehicle							5 mg/kg/d								10 mg/kg/d
		Tgfb1	0.634344	1.33485	0.811999	0.970054	0.650323	1.34941	1.24902	1.45114	0.951064	0.402409	0.26455	0.21113	0.631362	1.0221	0.519736	0.303325	0.231692	0.322986	0.965253	0.29948	0.322072	0.432577	0.543279	1.38632	0.525132
		Tgfb2	1.9258	1.34179	0.904023	0.592115	0.505997	1.1654	0.564875	1.14936	0.461582	0.494352	0.798005	0.300822	1.6277	0.656142	0.298704	0.261927	0.286275	0.278506	0.502001	0.229437	0.524122	0.156198	0.366351	1.26419	0.29159
		Tgfbr1	0.584462	1.16573	0.945761	0.667433	2.07066	1.04648	0.519482	1.49772	1.89376	1.21783	1.47791	0.726651	0.951445	1.15749	0.55505	0.724599	0.81779	0.989261	0.843593	0.496513	0.95464	0.728488	1.16646	1.37677	0.339881
		Tgfbr2	1.35761	2.16121	1.1164	0.401507	0.454992	1.13141	0.376876	1.66834	1.71008	0.810254	0.257394	0.217614	1.97596	0.334109	0.352988	0.27324	0.09858	0.332509	0.555974	0.218851	0.329651	0.512881	0.275799	1.531	0.250496
		Col1a1	0.66272	0.929547	0.745075	0.546968	2.00669	1.4976	0.611409	1.56222	1.55578	0.943735	1.52116	0.888864	0.673299	0.780939	0.414929	0.687569	0.381349	0.679335	0.71443	0.573156	0.299144	0.352175	0.444136	0.96155	0.594093
		Col1a2	1.04562	0.710826	1.22468	0.809564	0.511791	1.21746	1.48005	0.741871	0.616687	0.294068	0.605692	0.103883	1.04189	0.95796	0.410904	0.546657	0.52807	0.262051	0.776334	0.490907	0.304875	0.331934	0.53456	0.550446	0.27893
		Col4a1	1.52445	1.82222	0.311031	1.04454	0.637522	0.941495	0.71874	1.39623	1.88237	0.602052	0.438397	1.2285	0.470824	1.19976	1.12616	0.667776	0.452463	0.911683	1.64502	0.215973	0.812394	0.659034	0.661311	1.3346	0.464214

## Sheet: 8i
Male C57BL/6J mice were fed the MASH diet for 12 weeks, then orally administered vehicle (n=7), 5 mg/kg/day (n=8) or 10 mg/kg/day (n=10) of MDMG-935P for an additional 12 weeks on the MASH diet prior to endpoint analyses. Liver sections were stained with Picrosirius Red, and quantified for percent-positive picrosirius red area.
			MDMG-935P
		Vehicle	5 mg/kg/d	10 mg/kg/d
		1.008	1.225	1.552
		1.622	2.015	1.215
		1.537	1.741	0.709
		1.811	2.414	1.213
		2.094	1.442	0.886
		1.995	0.75	0.833
		2.073	1.836	0.787
			1.656	1.244
				0.816
				0.68

## Sheet: 8j
Male C57BL/6J mice were fed the MASH diet for 12 weeks, then orally administered vehicle (n=7), 5 mg/kg/day (n=8) or 10 mg/kg/day (n=10) of MDMG-935P for an additional 12 weeks on the MASH diet prior to endpoint analyses. Liver sections were stained with α-smooth muscle actin (SMA) and DAPI (blue), and analyzed for percent-positive α-SMA area.
			MDMG-935P
		Vehicle	5 mg/kg/d	10 mg/kg/d
		3.36391	1.09709	1.37603
		2.5132	7.1585	1.06221
		2.20236	1.50337	1.31522
		11.9185	1.43809	0.605471
		5.27779	0.498009	0.685291
		1.30544	2.35799	6.51059
		1.43104	2.72258	0.865109
			4.22151	0.712218
				0.699435
				2.05789

## Sheet: 8k
Male C57BL/6J mice were fed the MASH diet for 12 weeks, then orally administered vehicle (n=7), 5 mg/kg/day (n=8) or 10 mg/kg/day (n=10) of MDMG-935P for an additional 12 weeks on the MASH diet prior to endpoint analyses. Hydroxyproline contents normalized to protein concentration in liver samples from mice treated with vehicle, 5 mg/kg/day or 10 mg/kg/day MDMG-935P.
			MDMG-935P
		Vehicle	5mg/kg/d	10mg/kg/d
		3.74653	3.70745	3.01098
		3.76172	5.69225	3.20533
		4.26746	2.52377	1.49118
		7.72868	9.61101	2.71866
		3.01463	3.68806	2.73499
		7.06752	6.39402	3.82988
		6.37196	3.02628	1.58057
			4.00244	1.55166
				4.47971
				3.5615

## Sheet: 8l
Male C57BL/6J mice were fed the MASH diet for 12 weeks, then orally administered vehicle (n=7), 5 mg/kg/day (n=8) or 10 mg/kg/day (n=10) of MDMG-935P for an additional 12 weeks on the MASH diet prior to endpoint analyses. Liver sections were scored for fibrosis based on Picrosirius Red staining
			MDMG-935P
		Vehicle	5 mg/kg/d	10 mg/kg/d
		2.499	2	1.5
		2	2.499	2
		1.5	2	1
		1.5	1	0.5
		1.5	2	1.5
		2.499	2.499	0.5
		1.5	1.5	1.5
			1.5	1
				2
				1
