# Supplementary material for: Inhibition of hepatic oxalate overproduction ameliorates metabolic dysfunction-associated steatohepatitis
Source: Nat Metab. 2024 Sep 27;6(10):1939–62. doi: 10.1038/s42255-024-01134-4 (PMC11495999; doi:10.1038/s42255-024-01134-4)
Supplement: Supplementary file 14 — Statistical source data. [file 42255_2024_1134_MOESM14_ESM.xlsx]

## Sheet: 1 a
Age distribution among patients with end-stage MASH (n=23) or healthy donors (Control, n=10).
		Non-MASH	MASH
		62	56.4986
		50	69.6904
		58	63.6192
		75	68.5397
		61	59.0219
		64	64.937
		59	65.5233
		61	37.2301
		60	58.2192
		56	55.3178
			61.1534
			52.8904
			69.6027
			74.5781
			63.863
			56.4192
			68.2548
			64.9014
			63.2137
			68.3753
			50.2164
			66.6082
			69.7397

## Sheet: 1 b and c
Protein abundance and quantification of LDHA relative to GAPDH in liver specimens from patients with MASH (n=23) or controls (n=10).
	Control	MASH
	0.982625	0.913606
	1.02693	0.946675
	0.924372	0.887833
	1.00661	0.886582
	1.05947	0.878177
	1.01948	0.889565
	1.00224	1.11544
	0.968949	1.08327
	1.02337	0.935563
	0.985956	1.12873
		1.0574
		0.941031
		0.932774
		0.988705
		1.01527
		0.934526
		0.929492
		0.96584
		0.932355
		1.04519
		1.02529
		1.02391
		1.11268

## Sheet: 1 d
Spearman’s correlation between the relative abundance of AGXT protein and liver oxalate in samples from patients with MASH (n=23) and controls (n=10).
			Fold AGXT protein	Liver Oxalate
		Control	0.88818	0.343484
			0.97794	0.186211
			0.94635	0.402082
			1.05272	0.487217
			1.13481	0.565635
			0.89644	0.259908
			1.22102	0.36105
			0.81226	0.149933
			1.02775	0.724473
			1.04253	0.360963
		MASH	0.93039	0.518255
			0.7502	0.851449
			0.87263	0.408968
			0.87808	0.555541
			0.85112	0.340622
			0.84303	0.674847
			1.0927	0.726123
			0.772	0.493631
			0.6344	0.880458
			0.77469	0.727978
			0.80409	0.310446
			0.86813	0.840511
			0.68201	0.882894
			0.80017	0.486521
			0.87203	0.878772
			0.75613	0.687267
			0.82617	0.343189
			0.76853	0.861137
			0.7822	0.804322
			0.81502	0.448944
			0.7724	0.955684
			0.81046	0.731564
			1.13629	0.410119

## Sheet: 1e
Liver sections from patients with MASH (n=22) and controls (n=10) were scored for steatosis, lobular inflammation, hepatocellular ballooning, and NAS, then correlated with the relative abundance of AGXT protein.
		AGXT protein	Steatosis			AGXT protein	Ballooning			AGXT protein	Inflammation			AGXT protein	NAS
	Control	0.88818	0			0.88818	0			0.88818	0			0.88818	0
		0.97794	0			0.97794	0			0.97794	0			0.97794	0
		0.94635	0			0.94635	0			0.94635	0			0.94635	0
		1.05272	0			1.05272	0			1.05272	0			1.05272	0
		1.13481	1			1.13481	0			1.13481	0			1.13481	1
		0.89644	0			0.89644	0			0.89644	0			0.89644	0
		1.22102	1			1.22102	0			1.22102	0			1.22102	1
		0.81226	0			0.81226	0			0.81226	0			0.81226	0
		1.02775	1			1.02775	0			1.02775	0			1.02775	1
		1.04253	0			1.04253	0			1.04253	0			1.04253	0
	MASH	0.93039	2			0.93039	2			0.93039	3			0.93039	7
		0.7502	1			0.7502	2			0.7502	2			0.7502	5
		0.87263	1			0.87263	1			0.87263	2			0.87263	4
		0.87808	0			0.87808	1			0.87808	3			0.87808	4
		0.85112	1			0.85112	2			0.85112	2			0.85112	5
		0.84303	0			0.84303	2			0.84303	3			0.84303	5
		1.0927	3			1.0927	2			1.0927	0			1.0927	5
		0.6344	1			0.6344	1			0.6344	2			0.6344	4
		0.77469	0			0.77469	2			0.77469	3			0.77469	5
		0.80409	1			0.80409	1			0.80409	0			0.80409	2
		0.86813	1			0.86813	0			0.86813	0			0.86813	1
		0.68201	1			0.68201	1			0.68201	2			0.68201	4
		0.80017	1			0.80017	2			0.80017	1			0.80017	4
		0.87203	1			0.87203	0			0.87203	0			0.87203	1
		0.75613	1			0.75613	2			0.75613	2			0.75613	5
		0.82617	0			0.82617	0			0.82617	0			0.82617	0
		0.76853	2			0.76853	0			0.76853	0			0.76853	2
		0.7822	2			0.7822	1			0.7822	1			0.7822	4
		0.81502	0			0.81502	1			0.81502	0			0.81502	1
		0.7724	1			0.7724	0			0.7724	1			0.7724	2
		0.81046	2			0.81046	1			0.81046	1			0.81046	4
		1.13629	1			1.13629	1			1.13629	1			1.13629	3

## Sheet: 1f
Liver sections from patients with MASH (n=22) and controls (n=10) were scored for steatosis, lobular inflammation, hepatocellular ballooning, and NAS, then correlated with the liver oxalate concentrations.
		Oxalate (nmol/mg)	NAS			Oxalate (nmol/mg)	Steatosis		Oxalate (nmol/mg)	Inflammation		Oxalate (nmol/mg)	Ballooning
	Control	0.343484	0			0.343484	0		0.343484	0		0.343484	0
		0.186211	0			0.186211	0		0.186211	0		0.186211	0
		0.402082	0			0.402082	0		0.402082	0		0.402082	0
		0.487217	0			0.487217	0		0.487217	0		0.487217	0
		0.565635	1			0.565635	1		0.565635	0		0.565635	0
		0.259908	0			0.259908	0		0.259908	0		0.259908	0
		0.36105	1			0.36105	1		0.36105	0		0.36105	0
		0.149933	0			0.149933	0		0.149933	0		0.149933	0
		0.724473	1			0.724473	1		0.724473	0		0.724473	0
		0.360963	0			0.360963	0		0.360963	0		0.360963	0
	MASH	0.518255	7			0.518255	2		0.518255	3		0.518255	2
		0.851449	5			0.851449	1		0.851449	2		0.851449	2
		0.408968	4			0.408968	1		0.408968	2		0.408968	1
		0.555541	4			0.555541	0		0.555541	3		0.555541	1
		0.340622	5			0.340622	1		0.340622	2		0.340622	2
		0.674847	5			0.674847	0		0.674847	3		0.674847	2
		0.726123	5			0.726123	3		0.726123	0		0.726123	2
		0.880458	4			0.880458	1		0.880458	2		0.880458	1
		0.727978	5			0.727978	0		0.727978	3		0.727978	2
		0.310446	2			0.310446	1		0.310446	0		0.310446	1
		0.840511	1			0.840511	1		0.840511	0		0.840511	0
		0.882894	4			0.882894	1		0.882894	2		0.882894	1
		0.486521	4			0.486521	1		0.486521	1		0.486521	2
		0.878772	1			0.878772	1		0.878772	0		0.878772	0
		0.687267	5			0.687267	1		0.687267	2		0.687267	2
		0.343189	0			0.343189	0		0.343189	0		0.343189	0
		0.861137	2			0.861137	2		0.861137	0		0.861137	0
		0.804322	4			0.804322	2		0.804322	1		0.804322	1
		0.448944	1			0.448944	0		0.448944	0		0.448944	1
		0.955684	2			0.955684	1		0.955684	1		0.955684	0
		0.731564	4			0.731564	2		0.731564	1		0.731564	1
		0.410119	3			0.410119	1		0.410119	1		0.410119	1

## Sheet: 1g
Distribution of age, and levels of aspartate aminotransferase (AST), alanine aminotransferase (ALT), alkaline phosphatase (ALP), and oxalate in plasma samples from patients with (n=27) or without (Control, n=32) MASH.
	Age (year)			AST (U/L)			ALT (U/L)			ALP (U/L)			Oxalate (µM)
	Control	MASH		Control	MASH		Control	MASH		Control	MASH		Control	MASH
	70	68		25	24		15	30		78	62		1.28084	3.83813
	53	56		19	57		35	30		80	112		0.371724	1.61252
	62	56		23	59		35	63		88	56		1.0321	0.11999
	52	59		19	24		22	20		39	88		0.0550169	0.0335595
	80	72		14	38		12	35		56	94		0.0638064	2.17803
	71	68		18	32		24	36		58	151		2.61309	2.95169
	57	60		13	29		15	48		99	50		1.52193	2.45694
	50	64		14	24		9	29		56	71		0.768745	0.138327
	53	70		19	32		11	45		85	67		0.0082372	1.82177
	50	55		24	22		19	37		37	73		0.0240656	3.34884
	62	63		32	24		40	13		76	88		1.38165	1.2102
	77	68		25	30		14	21		85	84		2.02194	0.258033
	71	69		21	58		21	58		102	75		0.0335595	0.327697
	46	49		20	45		18	81		91	141		1.46979	2.09546
	74	57		26	46		20	53		74	101		0.480404	1.41086
	57	62		23	67		21	77		73	80		0.0263528	0.134599
	63	64		19	28		22	33		47	57		0.0196776	0.249116
	62	64		18	29		15	22		58	136		0.201743	2.36289
	64	56		26	75		31	53		59	139		1.24537	1.40354
	50	51		32	42		16	56		62	180		0.907277	2.526
	72	51		23	35		17	76		108	53		1.30225	0.596737
	66	60		27	67		16	59		63	98		1.18227	2.37991
	58	57		13	54		9	88		81	68		0.596737	1.19621
	68	69		16	14		14	12		48	123		0.0286988	0.631282
	75	51		25	69		18	100		52	105		1.81389	4.4479
	62	51		36	22		58	27		85	79		0.11999	1.9171
	48	45		22	17		20	20		70	95		0.088978	4.08489
	82			26			29			113			0.205929
	74			25			28			99			1.89313
	46			20			26			57			0.427649
	53			17			10			62			0.134599
	70			18			24			71			0.0698704
