# Supplementary material for: Inhibition of hepatic oxalate overproduction ameliorates metabolic dysfunction-associated steatohepatitis
Source: Nat Metab. 2024 Sep 27;6(10):1939–62. doi: 10.1038/s42255-024-01134-4 (PMC11495999; doi:10.1038/s42255-024-01134-4)
Supplement: Supplementary file 16 — Statistical source data. [file 42255_2024_1134_MOESM16_ESM.xlsx]

## Sheet: 2c
Liver samples were collected from C57BL/6J mice fed a standard chow diet (Control) or a high-fat, high-fructose, high-cholesterol diet (MASH diet) for 12 weeks. Expression of Agxt, Grhpr, Prodh2, Hoga1, Hao1, and Ldha relative to Gapdh (n=6).
		Control						MASH
	Agxt	0.810716	1.57571	0.728016	0.822351	0.936311	1.12689	0.369153	0.725742	0.302943	0.696043	0.733652	0.544194
	Grhpr	0.464458	1.28466	1.09849	0.95071	1.28218	0.919507	0.783697	1.24081	0.890297	0.756687	1.19423	1.15496
	Prodh2	0.688167	1.44179	1.08077	0.805919	0.901278	1.08208	0.623952	0.763079	0.694741	0.690249	1.63329	0.939239
	Hoga1	0.660035	1.42458	0.996749	0.871834	0.895281	1.15152	0.523093	0.760616	0.767573	0.883943	0.980606	0.893638
	Hao1	0.412872	1.22542	0.892865	0.997964	1.32846	1.14242	1.99392	1.35505	0.89399	0.346317	1.3916	1.17233
	Ldha	0.601719	1.11277	1.13798	0.985092	1.22635	0.936095	1.06917	1.54133	1.68815	1.61255	1.58502	1.54751

## Sheet: 2d,e,f and g
Liver samples were collected from C57BL/6J mice fed a standard chow diet (Control) or a high-fat, high-fructose, high-cholesterol diet (MASH diet) for 12 weeks. Protein abundance and quantification of AGXT, and LDHA relative to β-Actin (n=6).
	AGXT
		Control	MASH
		1.159	0.775722
		1.03576	0.946352
		0.932961	0.735173
		1.02127	0.830649
		0.898971	0.650135
		0.952035	0.754869
	LDHA
		Control	MASH
		1.24093	1.32537
		1.21947	1.49345
		1.15232	0.985536
		0.995743	1.11502
		0.559635	1.67578
		0.831907	1.51067

## Sheet: 2h
Liver samples were collected from C57BL/6J mice fed a standard chow diet (Control) or a high-fat, high-fructose, high-cholesterol diet (MASH diet) for 12 weeks. LDH enzymatic activity normalized to protein concentrations in liver samples from mice with or without early MASH (12 weeks, n=6).
		Control	MASH
		2.34346	7.5998
		3.95138	4.64103
		2.57443	5.416
		3.28776	3.53946
		3.36996	2.61252
		1.79459	4.1656

## Sheet: 2i
Liver samples were collected from C57BL/6J mice fed a standard chow diet (Control) or a high-fat, high-fructose, high-cholesterol diet (MASH diet) for 12 weeks. Liver oxalate normalized to tissue weight in mice with or without early MASH (12 weeks, n=6).
		Control	MASH
		0.192777	0.228302
		0.143032	0.478635
		0.240711	0.284494
		0.162893	0.707441
		0.130198	0.84151
		0.18325	0.766522

## Sheet: 2 j and k
Protein abundance and quantification of LDHA relative to β Actin in liver samples from mice with or without advanced MASH (24 weeks, n=6).
		LDHA
			Control	MASH
			1.04309	1.18998
			1.16167	1.69799
			1.2339	1.31438
			0.901128	1.57693
			0.986293	1.41866
			0.673913	1.65142

## Sheet: 2 l
Liver samples were collected from C57BL/6J mice fed a standard chow diet (Control) or a high-fat, high-fructose, high-cholesterol diet (MASH diet) for 12 weeks. Ion chromatography with mass spectrometry validation of liver oxalate normalized to tissue weight in mice with or without MASH (24 weeks, n=4).
		Control	MASH
		0.418263	0.701333
		0.451524	0.862643
		0.49224	0.758978
		0.423375	0.583203

## Sheet: 2 m
Liver sections from mice fed the standard chow or MASH diet for 12 weeks (n=6) or 24 weeks (n=6) were scored for steatosis, lobular inflammation, hepatocellular ballooning, and NAS, then correlated with the relative abundance of AGXT protein.
			AGXT protein	Steatosis	lobular inflammation	hepatocellular ballooning	NAS
	12 weeks	Control	1.159	0	0	0	0
			1.03576	0	0	0	0
			0.932961	0	0	0	0
			1.02127	0	0	0	0
			0.898971	0	0	0	0
			0.952035	0	0	0	0
		MASH	0.775722	1	0	2	3.33333
			0.946352	1.66667	1	1	3.66667
			0.735173	1	0.666667	1.66667	4
			0.830649	1.33333	1.33333	1.33333	3
			0.650135	1	0	2	3
			0.754869	1	0.666667	1.33333	3
	24 weeks	Control	1.22376	0	0	0	1
			0.967251	0	0	0	0
			1.04623	0	0	0	1
			0.991156	0.666667	0	0	1
			0.840327	0	0	0	0
			0.931283	0	0	0	0
		MASH	0.486219	2.33333	1.66667	1.66667	5.66667
			0.559895	2.66667	2	2	6.66667
			0.5474	1.66667	1.66667	1.33333	4.66667
			0.250578	1.66667	2	1.33333	5
			0.457872	1.66667	2	1.66667	6
			0.492164	2.33333	1.66667	2	6

## Sheet: 2 n
Liver sections from mice fed the standard chow or MASH diet for 12 weeks (n=6) or 24 weeks (n=6) were scored for steatosis, lobular inflammation, hepatocellular ballooning, and NAS, then correlated with the liver oxalate concentrations.
			Hepatic oxalate (nmol/mg protein)	Steatosis	lobular inflammation	hepatocellular ballooning	NAS
	12 weeks	Control	0.192777	0	0	0	0
			0.143032	0	0	0	0
			0.240711	0	0	0	0
			0.162893	0	0	0	0
			0.130198	0	0	0	0
			0.18325	0	0	0	0
		MASH	0.228302	1	0	2	3.33333
			0.478635	1.66667	1	1	3.66667
			0.284494	1	0.666667	1.66667	4
			0.707441	1.33333	1.33333	1.33333	3
			0.84151	1	0	2	3
			0.766522	1	0.666667	1.33333	3
	24 weeks	Control	0.452093	0	0	0	1
			0.508403	0	0	0	0
			0.169892	0	0	0	1
			0.266862	0.666667	0	0	1
			0.230035	0	0	0	0
			0.17054	0	0	0	0
		MASH	0.743127	2.33333	1.66667	1.66667	5.66667
			0.877057	2.66667	2	2	6.66667
			0.972175	1.66667	1.66667	1.33333	4.66667
			0.496022	1.66667	2	1.33333	5
			0.53587	1.66667	2	1.66667	6
			0.750356	2.33333	1.66667	2	6
