# Supplementary material for: Inhibition of hepatic oxalate overproduction ameliorates metabolic dysfunction-associated steatohepatitis
Source: Nat Metab. 2024 Sep 27;6(10):1939–62. doi: 10.1038/s42255-024-01134-4 (PMC11495999; doi:10.1038/s42255-024-01134-4)
Supplement: Supplementary file 18 — Statistical source data. [file 42255_2024_1134_MOESM18_ESM.xlsx]

## Sheet: 3 c and d
Liver samples were collected from male mice fed a standard chow diet (Control) or the fructose-palmitate-cholesterol (FPC) diet for 4 months. Protein abundance and quantification of AGXT relative to GAPDH in livers from males with and without MASH (n=6).
								Control	MASH FPC
								1.26414	0.43478
								0.93837	0.7382
								1.04489	0.331144
								0.931701	0.576469
								0.839769	0.743849
								0.981126	0.611263

## Sheet: 3 e and f
Liver samples were collected from female mice fed a standard chow diet (Control) or the fructose-palmitate-cholesterol (FPC) diet for 4 months. Protein abundance and quantification of AGXT relative to GAPDH in livers from females with and without MASH (n=6).
									Control	MASH FPC
									0.988919	0.726167
									0.931548	0.529555
									1.12233	0.358163
									1.08629	0.545918
									0.946223	0.703752
									0.924695	0.732431

## Sheet: 3g
Methylation rates at the promoter and first exon region of Agxt based on unbiased RRBS of livers from mice with advanced MASH (24 weeks on the MASH diet) or controls (n=4). Methylation rates were analyzed using the methylKit R package (methylKit_1.28.0).
		Control	MASH
		17.9048	30.0567
		14.6758	21.978
		19.3069	28.113
		16.5725	35.7143

## Sheet: 3 j
Relative expression of Agxt relative to Actb in primary mouse hepatocytes (n=3), and of AGXT relative to GAPDH in HepG2 cells (n=6)
		Primary heps	HepG2 cells
		0.862	0.679489
		0.940711	0.876418
		0.796303	0.777194
			0.615385
			0.544554
			0.518519

## Sheet: 3k
Intracellular oxalate normalized to protein concentrations in HepG2 cells treated with palmitic acid (PA, 200 µM) or increasing concentrations of sodium oxalate (NaOX, 0-500 µM, n=4).
		0 µM	PA (200 µm)	Oxa (5 µM)	Oxa (50 µM)	Oxa (125 µM)	Oxa (250 µM)	Oxa (500 µM)
		5.61479	11.3452	7.42524	7.65194	7.31578	9.30359	13.9907
		6.55095	10.0919	5.3456	5.51999	6.03861	7.70616	12.0717
		4.72075	9.99223	5.76033	6.14068	7.1975	8.03152	14.0231
		6.31542	13.1316	7.2304	7.93719	9.37246	11.0905	17.4884
