# Supplementary material for: Inhibition of hepatic oxalate overproduction ameliorates metabolic dysfunction-associated steatohepatitis
Source: Nat Metab. 2024 Sep 27;6(10):1939–62. doi: 10.1038/s42255-024-01134-4 (PMC11495999; doi:10.1038/s42255-024-01134-4)
Supplement: Supplementary file 20 — Statistical source data. [file 42255_2024_1134_MOESM20_ESM.xlsx]

## Sheet: 4b
Male C57BL/6J mice were injected with AAV8-TBG-GFP or AAV8-TBG-AGXT (2x10¹¹ viral genomes per mouse) and placed on the MASH diet for 24 weeks prior to endpoint analyses. Kidney lysates from mice injected with AAV8-GFP or AAV8-AGXT were assessed for AGXT by Western blot (n=4). Equal protein loading was verified using GAPDH expression and Ponceau S staining.

## Sheet: 4e and f
Male C57BL/6J mice were injected with AAV8-TBG-GFP or AAV8-TBG-AGXT (2x10¹¹ viral genomes per mouse) and placed on the standard chow diet for 12 weeks prior to endpoint analyses. Protein abundance and quantification of AGXT relative to β-Actin in liver samples from mice treated with AAV8-GFP (n=8) or AAV8-AGXT (n=10).
		AAV8-GFP	AAV8-AGXT
		1.05438	4.05518
		1.10621	3.32641
		0.975972	4.18481
		1.12509	3.52014
		0.832401	3.61789
		0.790605	3.0379
		0.96406	3.37673
		1.15128	2.99953
			3.01442
			4.27872

## Sheet: 4g
Male C57BL/6J mice were injected with AAV8-TBG-GFP or AAV8-TBG-AGXT (2x10¹¹ viral genomes per mouse) and placed on the standard chow diet for 12 weeks prior to endpoint analyses. Liver oxalate normalized to tissue weight in samples from mice treated with AAV8-GFP (n=9) or AAV8-AGXT (n=10).
		AAV8-GFP	AAV8-AGXT
		0.360131	0.172363
		0.180092	0.205368
		0.408495	0.373232
		0.342517	0.100579
		0.394624	0.210541
		0.293831	0.504233
		0.132198	0.147903
		0.477888	0.42529
		0.457582	0.349109
			0.332506

## Sheet: 4h
Male C57BL/6J mice were injected with AAV8-TBG-GFP or AAV8-TBG-AGXT (2x10¹¹ viral genomes per mouse) and placed on the standard chow diet for 12 weeks prior to endpoint analyses. Body weight in mice treated with AAV8-GFP (n=9) or AAV8-AGXT (n=10).
		AAV8-GFP	AAV8-AGXT
		31.62	39.55
		35.33	31.04
		35.05	34.77
		29.17	32.51
		38.02	32.76
		34.4	36.55
		36.11	31.57
		32.77	36.78
		33.74	34.75
			34.22

## Sheet: 4i
Male C57BL/6J mice were injected with AAV8-TBG-GFP or AAV8-TBG-AGXT (2x10¹¹ viral genomes per mouse) and placed on the standard chow diet for 12 weeks prior to endpoint analyses. Liver weight in mice treated with AAV8-GFP (n=9) or AAV8-AGXT (n=10).
		AAV8-GFP	AAV8-AGXT
		1.349	1.4133
		1.3575	1.1702
		1.336	1.3501
		1.535	1.4013
		1.5004	1.432
		1.4938	1.326
		1.3215	1.381
		1.3001	1.338
		1.5595	1.2541
			1.6001

## Sheet: 4j
Male C57BL/6J mice were injected with AAV8-TBG-GFP or AAV8-TBG-AGXT (2x10¹¹ viral genomes per mouse) and placed on the standard chow diet for 12 weeks prior to endpoint analyses. Liver-to-body weight ratios in mice treated with AAV8-GFP (n=9) or AAV8-AGXT (n=10)
		AAV8-GFP	AAV8-AGXT
		4.26629	3.57345
		3.84234	3.76997
		3.8117	3.88295
		5.26226	4.31037
		3.94634	4.37118
		4.34244	3.62791
		3.65965	4.37441
		3.96735	3.63785
		4.62211	3.60892
			4.67592

## Sheet: 4k
Male C57BL/6J mice were injected with AAV8-TBG-GFP or AAV8-TBG-AGXT (2x10¹¹ viral genomes per mouse) and placed on the standard chow diet for 12 weeks prior to endpoint analyses. Plasma samples were analyzed for aspartate transaminase (AST) in mice treated with AAV8-GFP (n=9) or AAV8-AGXT (n=10).
	AAV8-GFP	AAV8-AGXT
	51.5598	54.2735
	60.7863	41.2479
	41.2479	67.2991
	43.4188	54.2735
	58.6154	54.2735
	82.4957	54.2735
	49.9316	62.9573
	56.4444	67.2991
	51.7648	47.7607
		45.5897

## Sheet: 4l
Male C57BL/6J mice were injected with AAV8-TBG-GFP or AAV8-TBG-AGXT (2x10¹¹ viral genomes per mouse) and placed on the standard chow diet for 12 weeks prior to endpoint analyses. Plasma samples were analyzed for alanine transaminase (ALT) in mice treated with AAV8-GFP (n=9) or AAV8-AGXT (n=10).
	AAV8-GFP	AAV8-AGXT
	60.1051	34.3458
	49.3721	42.9322
	49.3721	53.6653
	30.0526	79.4246
	49.3721	47.2255
	62.2517	42.9322
	53.6653	49.3721
	49.3721	88.0111
	52.8753	47.2255
		51.5187
