# Supplementary material for: Inhibition of hepatic oxalate overproduction ameliorates metabolic dysfunction-associated steatohepatitis
Source: Nat Metab. 2024 Sep 27;6(10):1939–62. doi: 10.1038/s42255-024-01134-4 (PMC11495999; doi:10.1038/s42255-024-01134-4)
Supplement: Supplementary file 22 — Statistical source data. [file 42255_2024_1134_MOESM22_ESM.xlsx]

## Sheet: 5a
Male C57BL/6J mice were injected with AAV8-TBG-GFP or AAV8-TBG-AGXT (2x10¹¹ viral genomes per mouse) and placed on the MASH diet for 24 weeks prior to endpoint analyses. Liver triglycerides normalized to protein concentrations in livers from mice treated with AAV8-GFP (n=8) or AAV8-AGXT (n=6).
		AAV8-GFP	AAV8-AGXT
		6.687	2.274
		5.962	4.59
		5.1	2.53
		2.705	3.626
		7.01	2.661
		3.806	2.284
		4.163
		3.039

## Sheet: 5b
Male C57BL/6J mice were injected with AAV8-TBG-GFP or AAV8-TBG-AGXT (2x10¹¹ viral genomes per mouse) and placed on the MASH diet for 24 weeks prior to endpoint analyses. Volcano plot of lipid metabolites significantly increased (red) or decreased (blue) in livers from mice treated with AAV8-AGXT compared to AAV8-GFP based on untargeted lipidomics (n=5).
	Lipid metabolite	log2(FC)	Nominal pvalue	Adjsuted pvalue Log2 scale
	TG(O-13:0_18:1_3:0)_2	-4.3418	0.031996	1.4949
	PG(18:1_20:2)_1	-2.4226	0.0095093	2.0219
	AcCa(22:1)_1	-2.3604	0.0071757	2.1441
	PG(20:4_22:5)_1	-2.1088	0.024866	1.6044
	PE(38:1)_1	-2.1081	0.010814	1.966
	PE(O-16:1_20:3)_1	-1.8831	0.040351	1.3941
	PC(20:1_20:3)_1	-1.8635	0.00093761	3.028
	PG(22:5_22:6)_1	-1.8355	0.0084547	2.0729
	DG(18:1_24:4)_2	-1.8267	0.057657	1.2391
	PA(16:0_18:1)_1	-1.8166	0.0058612	2.232
	PG(18:1_22:4)_1	-1.8051	0.024413	1.6124
	PG(18:1_20:3)_1	-1.7937	0.050354	1.298
	PC(18:1_20:3)_5	-1.787	0.076336	1.1173
	PE(18:1_22:5)_4	-1.7795	0.05586	1.2529
	PE(P-16:0_22:3)_1	-1.7731	0.018247	1.7388
	AcCa(20:1)_1	-1.7577	0.055128	1.2586
	DG(18:1_20:3)_4	-1.7435	0.030401	1.5171
	PC(20:1_20:3)_2	-1.718	0.077627	1.11
	PS(18:0_18:2)_2	-1.7105	0.030351	1.5178
	DG(18:1_26:4)_1	-1.6963	0.066574	1.1767
	PE(18:0_24:4)_1	-1.6193	0.0037516	2.4258
	PE(18:0_22:3)_1	-1.6047	0.02	1.699
	PG(18:1_22:5)_2	-1.5606	0.028116	1.551
	PC(18:0_20:3)_2	-1.5235	0.002727	2.5643
	PS(18:1_20:4)_4	-1.5084	0.016762	1.7757
	PC(O-18:1_18:1)_1	-1.4769	0.018314	1.7372
	TG(O-19:3_18:1_3:0)_1	-1.4693	0.04841	1.3151
	PS(18:0_22:3)_1	-1.4647	0.072027	1.1425
	PE(O-16:1_22:3)_1	-1.444	0.043886	1.3577
	PG(22:4_22:6)_1	-1.4316	0.014076	1.8515
	DG(18:1_22:3)_3	-1.4303	0.050396	1.2976
	TG(16:1_18:1_16:2)_2	-1.4194	0.027208	1.5653
	PE(P-16:0_22:4)_1	-1.3716	0.015235	1.8171
	TG(O-15:0_20:3_3:0)_1	-1.3603	0.061477	1.2113
	PG(20:4_22:4)_1	-1.3564	0.052499	1.2798
	ChE(16:1)_1	-1.3333	0.048781	1.3118
	ChE(16:1)_2	-1.3333	0.048781	1.3118
	PC(O-16:0_16:0)_1	-1.3224	0.018528	1.7322
	PG(18:1_20:4)_1	-1.2974	0.061044	1.2144
	PC(18:1_20:3)_1	-1.288	0.066784	1.1753
	PE(O-16:1_18:1)_1	-1.2569	0.033529	1.4746
	PG(22:6_22:6)_1	-1.2489	0.0023006	2.6382
	PE(O-16:1_22:4)_1	-1.2457	0.031052	1.5079
	PE(P-18:1_22:4)_1	-1.2439	0.017919	1.7467
	TG(O-4:0_14:1_20:2)_1	-1.2432	0.093022	1.0314
	PG(18:1_20:4)_2	-1.2421	0.032099	1.4935
	PC(20:0_20:3)_1	-1.2357	5.2993e-05	4.2758
	TG(O-13:0_22:6_3:0)_1	-1.2256	0.018716	1.7278
	PC(20:0_18:2)_1	-1.2208	0.038383	1.4159
	PC(20:4_22:6)_1	-1.2173	0.051811	1.2856
	PG(20:4_22:6)_1	-1.2131	0.025073	1.6008
	PE(18:0_20:2)_1	-1.2128	0.06052	1.2181
	DG(18:1_20:3)_5	-1.2105	0.057916	1.2372
	DG(18:1_20:3)_6	-1.2105	0.057916	1.2372
	PG(16:1_18:1)_1	-1.2091	0.026828	1.5714
	PG(20:3_20:4)_1	-1.1899	0.016985	1.7699
	DG(16:0_22:6)_2	-1.1833	0.082291	1.0846
	PC(18:0_20:3)_1	-1.1786	0.000177	3.752
	PE(18:1_22:1)_1	-1.1772	0.0061237	2.213
	PE(O-18:2_22:4)_1	-1.1686	0.022942	1.6394
	PE(P-16:0_20:4)_1	-1.1677	0.018661	1.7291
	TG(P-8:0_22:4_10:0)_1	-1.1675	0.015381	1.813
	PC(O-18:1_20:4)_1	-1.1619	0.031511	1.5015
	PE(18:0_20:1)_1	-1.1581	0.0059614	2.2247
	PE(18:0_20:3)_2	-1.1566	0.015636	1.8059
	DG(16:0_22:6)_1	-1.1538	0.017218	1.764
	PC(18:1_20:1)_1	-1.1524	0.0013483	2.8702
	PE(O-18:1_20:3)_1	-1.1493	0.021943	1.6587
	Cer(d18:0_23:0)_1	-1.1485	0.0090811	2.0419
	Hex1Cer(d18:1_23:0)_1	-1.1406	0.0123	1.9101
	PG(18:1_18:1)_1	-1.1357	0.026478	1.5771
	PE(18:1_20:1)_1	-1.111	0.0059127	2.2282
	DG(18:0_22:4)_1	-1.1099	0.039406	1.4044
	PC(18:0_18:1)_3	-1.1084	0.0084649	2.0724
	DG(20:1_18:2)_2	-1.1084	0.08367	1.0774
	PG(18:1_22:6)_1	-1.0768	0.0052248	2.2819
	PE(18:1_22:3)_1	-1.0764	0.03389	1.4699
	PC(18:0_22:5)_2	-1.0736	0.0084562	2.0728
	DG(18:1_20:1)_6	-1.0705	0.038332	1.4164
	PG(20:4_22:5)_2	-1.0673	0.090681	1.0425
	PC(O-16:0_20:4)_1	-1.0567	0.02251	1.6476
	PC(18:1_20:1)_2	-1.0475	0.00039913	3.3989
	Cer(d18:0_24:1)_1	-1.047	0.017233	1.7636
	DG(18:1_22:4)_1	-1.0463	0.036304	1.44
	PC(20:1_18:2)_1	-1.0367	0.040762	1.3897
	TG(O-15:0_18:2_3:0)_1	-1.0342	0.086713	1.0619
	PS(18:0_22:4)_1	-1.0331	0.024719	1.607
	PG(16:1_22:6)_1	-1.0303	0.012834	1.8917
	PC(18:2_20:3)_1	-1.0269	0.0094075	2.0265
	TG(O-13:0_16:0_3:0)_1	-1.0254	0.02476	1.6063
	TG(18:1_18:2_18:2)+O:(s)_3	-1.0237	0.067473	1.1709
	PC(18:1_20:3)_2	-1.0176	0.0020022	2.6985
	TG(O-11:0_18:1_3:0)_1	-1.0101	0.0085908	2.066
	PE(O-18:2_22:6)_1	-1.0027	0.058698	1.2314
	DG(18:1_22:3)_2	-1.0019	0.060488	1.2183
	PS(18:0_22:5)_1	-0.99898	0.025157	1.5993
	PE(O-16:1_20:4)_1	-0.99566	0.023945	1.6208
	PI(18:0_18:3)_1	-0.99187	0.010104	1.9955
	PE(18:0_22:4)_1	-0.98948	0.025408	1.595
	TG(O-15:0_20:3_3:0)_2	-0.98817	0.027252	1.5646
	DG(18:1_22:2)_2	-0.98556	0.040442	1.3932
	LPC(20:0)_1	-0.98542	0.036647	1.436
	PC(18:1_22:5)_1	-0.98256	0.056101	1.251
	SM(d18:1_16:0)_1	-0.9825	0.013481	1.8703
	LPG(18:2)_1	-0.97081	0.079605	1.0991
	PE(18:1_20:3)_1	-0.97061	0.004086	2.3887
	PG(18:2_20:4)_1	-0.96801	0.03587	1.4453
	PC(18:0_20:1)_1	-0.95	0.0019321	2.714
	DG(18:1_20:2)_5	-0.94894	0.034322	1.4644
	PE(P-18:0_22:4)_1	-0.94624	0.021878	1.66
	TG(16:0_16:1_16:1)_1	-0.94546	0.096689	1.0146
	PC(18:0_22:4)_1	-0.94431	0.0082276	2.0847
	SM(d43:2)_1	-0.94271	0.054835	1.2609
	TG(20:2_16:0_16:0)+O:(s)_1	-0.94011	0.075418	1.1225
	PC(O-18:0_16:0)_1	-0.93736	0.015374	1.8132
	PE(P-18:1_22:6)_1	-0.93658	0.033935	1.4693
	TG(O-15:1_20:2_5:0)_1	-0.9342	0.056685	1.2465
	SM(d18:1_23:0)_2	-0.93181	0.088058	1.0552
	DG(18:0_20:3)_2	-0.92925	0.036078	1.4428
	TG(16:0_16:0_16:0)_2	-0.92101	0.06515	1.1861
	AcCa(18:0)_2	-0.90878	0.038863	1.4105
	Hex1Cer(d18:1_24:1)_1	-0.90797	0.04074	1.39
	PE(P-16:0_22:5)_1	-0.90154	0.091525	1.0385
	PE(P-18:1_20:4)_1	-0.90154	0.091525	1.0385
	PG(18:2_20:4)_2	-0.89611	0.077021	1.1134
	Cer(d18:0_24:0)_1	-0.8922	0.013268	1.8772
	LPC(20:3)_2	-0.88742	0.045339	1.3435
	PI(18:1_20:3)_1	-0.884	0.011736	1.9305
	SM(d18:1_24:1)_1	-0.87184	0.017166	1.7653
	TG(15:0_16:1_18:1)_1	-0.86904	0.052819	1.2772
	PE(O-18:1_22:4)_1	-0.86568	0.020643	1.6852
	PC(18:0_18:1)_2	-0.86454	0.0035667	2.4477
	PE(22:5_18:0)_1	-0.86185	0.036801	1.4341
	DG(18:1_18:3)_4	-0.84964	0.039493	1.4035
	TG(16:0_16:1_18:2)_1	-0.84617	0.012259	1.9116
	SM(d18:0_16:0)_1	-0.84043	0.029337	1.5326
	PC(20:0_18:1)_1	-0.83365	0.045378	1.3432
	DG(16:0_20:1)_1	-0.82975	0.015884	1.799
	Hex1Cer(d18:1_16:0)_1	-0.82899	0.019369	1.7129
	PE(O-16:1_20:1)_1	-0.82765	0.083088	1.0805
	SM(d18:1_25:0)_1	-0.81737	0.033631	1.4733
	PI(20:3_18:0)_2	-0.81198	0.044658	1.3501
	TG(O-13:0_20:4_3:0)_1	-0.81172	0.027419	1.5619
	PI(18:0_20:2)_1	-0.81036	0.01963	1.7071
	PI(20:3_18:0)_1	-0.80982	0.0040105	2.3968
	TG(16:0_16:0_18:1)+O:(s)_1	-0.79831	0.023505	1.6288
	TG(O-15:1_20:2_3:0)_1	-0.79763	0.045291	1.344
	TG(O-5:0_18:1_15:2)_1	-0.79763	0.045291	1.344
	PE(18:1_22:5)_2	-0.79097	0.041977	1.377
	LPC(18:1)_2	-0.78939	0.044141	1.3552
	PE(18:0_20:3)_1	-0.78242	0.0055633	2.2547
	PS(18:0_18:2)_1	-0.78126	0.063273	1.1988
	PC(16:0_18:0)_1	-0.77678	0.0055483	2.2558
	PE(16:0_18:0)_1	-0.77497	0.0089102	2.0501
	PG(18:1_22:5)_1	-0.77091	0.037532	1.4256
	PC(20:1_20:4)_1	-0.76372	0.018295	1.7377
	LPI(20:3)_2	-0.75776	0.070926	1.1492
	Cer(d19:1_24:1)_1	-0.75664	0.092589	1.0334
	PC(16:0_16:0)_1	-0.75321	0.02668	1.5738
	PE(18:0_18:1)_1	-0.75211	0.022055	1.6565
	DG(18:1_20:2)_6	-0.7514	0.051596	1.2874
	DG(18:1_20:2)_7	-0.7514	0.051596	1.2874
	DG(18:1_20:3)_3	-0.74422	0.05582	1.2532
	PI(18:0_18:1)_3	-0.74129	0.011719	1.9311
	SM(d18:0_22:0)_1	-0.73919	0.042037	1.3764
	TG(O-13:0_18:1_3:0)_1	-0.73517	0.04406	1.356
	TG(O-15:0_16:0_3:0)_1	-0.73459	0.023219	1.6342
	LPC(18:0)_4	-0.73376	0.081948	1.0865
	PG(16:1_18:2)_1	-0.73226	0.077462	1.1109
	SM(d40:0)_1	-0.73153	0.0077635	2.1099
	DG(18:1_24:4)_1	-0.72991	0.069424	1.1585
	PI(18:1_18:1)_3	-0.72812	0.023655	1.6261
	PG(18:1_18:2)_3	-0.72725	0.076164	1.1183
	PE(O-16:1_22:6)_1	-0.72459	0.044164	1.3549
	TG(O-15:0_18:1_3:0)_1	-0.70031	0.04385	1.358
	PS(18:1_18:1)_1	-0.69148	0.081628	1.0882
	TG(20:2_16:0_18:0)+O:(s)_1	-0.68459	0.017403	1.7594
	PS(18:0_20:3)_1	-0.67949	0.0035031	2.4555
	PC(O-18:0_20:4)_1	-0.67876	0.041225	1.3848
	DG(18:1_18:1)_4	-0.67304	0.010308	1.9868
	PI(20:4_16:0)_1	-0.67148	0.03287	1.4832
	Hex1Cer(d18:1_24:0)_1	-0.66596	0.038344	1.4163
	Hex1Cer(d18:1_22:0)_1	-0.6599	0.055368	1.2567
	PG(18:2_22:6)_3	-0.65232	0.043653	1.36
	SM(d18:1_24:2)_1	-0.64813	0.020057	1.6977
	PE(P-16:0_22:6)_1	-0.64265	0.087846	1.0563
	Cer(d18:0_24:1)+O:(s)_1	-0.64138	0.096517	1.0154
	PE(20:1_20:4)_1	-0.63745	0.0073023	2.1365
	PE(O-18:1_22:5)_2	-0.63595	0.051133	1.2913
	PS(18:0_20:4)_1	-0.63454	0.051806	1.2856
	Cer(d18:1_23:0)_2	-0.62352	0.020019	1.6986
	PE(20:1_22:6)_1	-0.62337	0.082473	1.0837
	SM(d18:1_24:0)_1	-0.62153	0.084093	1.0752
	SM(d18:1_24:0)_2	-0.62153	0.084093	1.0752
	DG(20:1_20:1)_1	-0.61737	0.084255	1.0744
	TG(O-15:0_22:6_3:0)_1	-0.61432	0.005912	2.2283
	Cer(d18:0_22:0)_1	-0.61331	0.028352	1.5474
	PG(18:1_18:2)_1	-0.60278	0.023057	1.6372
	PI(16:0_22:6)_1	-0.60068	0.070584	1.1513
	DG(18:0_22:6)_1	-0.60059	0.0041533	2.3816
	Cer(d18:1_22:1)_1	-0.5996	0.016372	1.7859
	PE(18:1_20:1)_2	-0.59419	0.0080954	2.0918
	PC(16:1_20:4)_1	-0.59069	0.043008	1.3665
	PC(18:0_22:5)_1	-0.58734	0.010862	1.9641
	PE(18:1_22:6)_4	0.62591	0.056707	1.2464
	TG(16:1_18:1_16:3)_3	0.64105	0.023836	1.6228
	TG(18:1_18:1_20:6)_1	0.68515	0.093903	1.0273
	PE(O-20:1_22:6)_1	0.69354	0.067146	1.173
	DG(18:1_20:2)_3	0.69783	0.010887	1.9631
	TG(16:0_18:1_20:4)_1	0.71078	0.0194	1.7122
	PE(18:2_18:2)_2	0.76363	0.090616	1.0428
	DG(18:1_20:2)_2	0.77472	0.040091	1.397
	PC(18:1_18:2)_2	0.78497	0.097683	1.0102
	TG(16:1_17:1_16:2)_1	0.81011	0.0076139	2.1184
	TG(17:1_18:2_18:2)_2	0.8192	0.026722	1.5731
	TG(12:0_16:1_18:1)_1	0.8222	0.020794	1.6821
	PE(18:1_22:6)_6	0.84169	0.018305	1.7374
	TG(17:1_18:2_18:2)_1	0.84387	0.016337	1.7868
	DG(18:1_18:2)_1	0.86614	0.014734	1.8317
	TG(21:0_18:1_18:1)_1	0.87933	0.064101	1.1931
	TG(18:1_18:2_20:4)_4	0.9056	0.031786	1.4978
	TG(18:1_18:2_18:2)_4	0.92134	0.012771	1.8938
	TG(17:1_18:1_18:1)_1	0.92236	0.05136	1.2894
	PE(18:1_22:6)_3	0.92747	0.079639	1.0989
	TG(16:1_18:1_16:3)_2	0.94234	0.043702	1.3595
	Cer(d18:2_24:1)_3	0.95742	0.094644	1.0239
	PE(18:1_18:2)_3	0.96726	0.072935	1.1371
	TG(18:2_18:2_18:3)_1	0.97942	0.040044	1.3975
	TG(16:1_18:2_22:6)_2	0.9976	0.021841	1.6607
	TG(18:2_18:2_16:3)_1	1.0079	0.01181	1.9277
	TG(18:1_18:3_22:6)_2	1.0093	0.028591	1.5438
	TG(16:1_18:2_18:3)_2	1.0381	0.093136	1.0309
	PE(19:0_18:2)_1	1.0394	0.039064	1.4082
	TG(16:1_18:2_18:4)_3	1.0507	0.017614	1.7541
	TG(16:0_12:1_22:6)_2	1.0565	0.081732	1.0876
	TG(18:1_18:2_20:4)_3	1.0586	0.025005	1.602
	TG(14:1_16:1_18:1)_1	1.0742	0.04216	1.3751
	TG(16:1_16:1_16:3)_2	1.0882	0.074897	1.1255
	TG(8:0_18:1_18:2)_1	1.0903	0.082389	1.0841
	PE(17:0_18:2)_1	1.091	0.029968	1.5233
	TG(18:1_18:1_18:4)_1	1.1103	0.018393	1.7353
	TG(16:1_17:1_18:2)_3	1.1227	0.006068	2.217
	PE(18:2_18:2)_3	1.1316	0.080379	1.0949
	TG(16:1_18:2_22:6)_1	1.1522	0.044815	1.3486
	TG(16:0_18:1_20:6)_1	1.1617	0.071272	1.1471
	TG(16:1_18:2_16:3)_1	1.164	0.012863	1.8907
	TG(16:1_18:1_22:6)_1	1.1786	0.062692	1.2028
	TG(18:1_26:1_18:2)_1	1.1816	0.094613	1.024
	TG(14:0_16:1_18:3)_1	1.1878	0.02868	1.5424
	TG(16:0_14:2_18:2)_1	1.1878	0.02868	1.5424
	TG(16:0_22:0_18:1)_1	1.2073	0.071606	1.1451
	TG(8:0_16:0_18:2)_1	1.2097	0.054793	1.2613
	TG(16:0_18:2_18:3)_1	1.2248	0.0048475	2.3145
	TG(22:0_18:1_18:1)_1	1.2378	0.09618	1.0169
	TG(18:2_18:2_20:4)_1	1.2462	0.016679	1.7778
	TG(8:0_16:0_20:4)_1	1.2605	0.068338	1.1653
	TG(16:1_18:1_18:1)+O:(s)_3	1.2888	0.0019873	2.7017
	TG(16:0_16:1_16:3)_1	1.2943	0.013245	1.8779
	TG(16:1_18:3_22:6)_2	1.3105	0.032925	1.4825
	TG(14:1_16:1_18:2)_4	1.3242	0.084244	1.0745
	PE(18:2_18:2)_1	1.3516	0.014371	1.8425
	TG(O-22:1_16:0_18:1)_1	1.3827	0.089153	1.0499
	TG(18:1_18:2_18:2)_2	1.4043	0.019492	1.7101
	TG(16:1_17:1_18:2)_1	1.4274	0.0084136	2.075
	TG(16:1_18:1_14:2)_1	1.4281	0.0077614	2.1101
	TG(16:1_18:2_22:5)_1	1.4382	0.0075454	2.1223
	TG(16:2_18:2_22:6)_2	1.4631	0.02314	1.6356
	TG(17:1_18:2_18:2)_3	1.4673	0.047933	1.3194
	TG(18:1_18:3_22:6)_1	1.5131	0.018689	1.7284
	TG(14:1_16:1_22:6)_2	1.533	0.013157	1.8808
	TG(16:1_16:2_18:2)_1	1.5331	0.0169	1.7721
	TG(16:1_16:2_18:2)_2	1.5331	0.0169	1.7721
	TG(14:2_18:2_18:3)_1	1.5363	0.05299	1.2758
	TG(16:1_16:1_16:3)_3	1.5377	0.055659	1.2545
	TG(16:1_18:2_18:3)_1	1.5482	0.08829	1.0541
	TG(10:0_16:1_18:2)_2	1.593	0.059033	1.2289
	TG(8:0_18:1_18:2)_2	1.593	0.059033	1.2289
	TG(16:0_12:1_22:6)_1	1.6008	0.0069434	2.1584
	TG(16:2_18:2_16:3)_1	1.6008	0.0069434	2.1584
	TG(16:1_18:3_22:6)_1	1.6353	0.023516	1.6286
	TG(16:1_18:2_18:4)_2	1.6587	0.013088	1.8831
	TG(16:1_18:2_20:5)_1	1.6773	0.021847	1.6606
	TG(16:1_18:2_20:5)_2	1.6773	0.021847	1.6606
	TG(10:0_16:0_22:6)_1	1.7038	0.0048036	2.3184
	DG(20:0_20:1)_1	1.7825	0.019866	1.7019
	TG(18:1_18:2_18:2)+O:(s)_1	1.7893	0.056627	1.247
	TG(18:2_18:1_18:2)+O:(s)_1	1.7893	0.056627	1.247
	TG(16:2_18:2_22:6)_1	1.7957	0.0029514	2.53
	TG(16:1_16:3_18:3)_1	1.7973	0.04628	1.3346
	TG(16:1_18:1_18:4)_1	1.8015	0.011008	1.9583
	TG(10:0_18:1_18:2)_1	1.8487	0.028346	1.5475
	TG(16:1_18:1_18:4)_2	1.8501	0.006179	2.2091
	TG(12:1_16:1_18:3)_1	1.885	0.035215	1.4533
	TG(16:1_16:2_22:6)_1	1.8916	0.0023575	2.6275
	TG(18:1_18:2_20:4)_1	1.9035	0.0053404	2.2724
	TG(18:2_18:3_20:4)_1	1.9309	0.052572	1.2792
	TG(16:0_16:2_16:2)_1	1.974	0.039268	1.406
	TG(18:4_18:1_16:3)_1	1.9875	0.016016	1.7954
	TG(16:0_12:1_16:1)_1	1.9903	0.017933	1.7463
	TG(16:1_16:2_22:6)_3	2.0063	0.010223	1.9904
	TG(24:0_18:1_18:1)_1	2.0088	0.044016	1.3564
	TG(18:2_16:3_18:3)_1	2.0334	0.0075408	2.1226
	TG(23:0_18:1_18:1)_1	2.0454	0.03061	1.5141
	TG(O-15:2_18:2_3:0)_1	2.0465	0.022971	1.6388
	TG(10:0_18:2_18:3)_1	2.0683	0.057658	1.2391
	TG(12:1_16:1_18:2)_5	2.0737	0.035607	1.4485
	TG(8:0_18:2_18:2)_1	2.1402	0.033868	1.4702
	TG(12:1_16:1_18:2)_2	2.1825	0.050948	1.2929
	TG(10:0_18:0_18:3)_1	2.2433	0.047033	1.3276
	TG(12:1_16:1_18:2)_1	2.2459	0.033185	1.4791
	TG(10:0_18:1_18:2)_2	2.3936	0.01482	1.8291
	TG(12:1_16:2_18:2)_1	2.4228	0.0087448	2.0583
	TG(14:1_16:1_22:6)_1	2.4264	0.0086006	2.0655
	SM(d18:1_22:0)_2	6.0372	0.085184	1.0696
	TG(16:0_16:0_22:1)_1	6.4371	0.049751	1.3032

## Sheet: 5g
Male C57BL/6J mice were injected with AAV8-TBG-GFP or AAV8-TBG-AGXT (2x10¹¹ viral genomes per mouse) and placed on the MASH diet for 24 weeks prior to endpoint analyses. Relative liver malondialdehyde (MDA) levels normalized to protein concentrations in mice treated with AAV8-GFP (n=8) or AAV8-AGXT (n=6).
		AAV8-GFP	AAV8-AGXT
		1.3784	0.604359
		0.893028	0.624943
		0.6386	0.631282
		0.828793	0.441584
		1.29461	0.366628
		0.864219	0.575314
		1.34837
		0.753974

## Sheet: 5h
Male C57BL/6J mice were injected with AAV8-TBG-GFP or AAV8-TBG-AGXT (2x10¹¹ viral genomes per mouse) and placed on a standard chow diet for 12 weeks prior to endpoint analyses. qRT-PCR analyses of Ppara and its target genes relative to Gapdh in livers from mice treated with AAV8-GFP (n=9) or AAV8-AGXT (n=10).
			AAV8-GFP										AAV8-AGXT
		Ppara	0.3745	1.39719	1.19499	0.271123	1.28555	0.384167	0.979833	1.75617	1.35647		0.464443	1.43911	0.21429	1.4669	0.792701	1.30141	1.81486	1.10114	2.21655	1.58865
		Cpt1a	0.382063	0.59908	1.55158	1.57111	1.27025	0.910877	0.932151	0.939623	0.84326		0.988735	1.08841	1.17727	1.92404	0.874065	0.737227	1.82022	2.30624	1.04462	0.565837
		Acadm	0.708285	0.64977	1.43893	1.12444	1.42647	0.902291	1.01438	0.920762	0.814677		0.813439	1.52136	1.64576	1.95993	1.19196	0.809112	2.06457	1.86058	0.856377	0.79951
		Hadha	0.557529	0.461621	1.14568	1.28267	1.58236	1.10991	0.9508	0.970523	0.938898		0.589177	1.23074	0.978218	1.72707	0.778684	1.12166	2.30363	1.79592	1.02986	0.729688

## Sheet: 5i
Male C57BL/6J mice were injected with AAV8-TBG-GFP or AAV8-TBG-AGXT (2x10¹¹ viral genomes per mouse) and placed on a standard chow diet for 12 weeks prior to endpoint analyses. Liver triglycerides normalized to protein concentrations in livers from mice treated with AAV8-GFP (n=9) or AAV8-AGXT (n=10).
		AAV8-GFP	AAV8-AGXT
		2.90391	1.58118
		3.47087	1.99855
		1.31017	0.954638
		2.09839	1.33213
		1.34667	2.60555
		1.65325	1.09343
		1.4816	1.84835
		1.75204	0.94948
		1.60418	1.27895
			2.4621
