# Supplementary material for: Inhibition of hepatic oxalate overproduction ameliorates metabolic dysfunction-associated steatohepatitis
Source: Nat Metab. 2024 Sep 27;6(10):1939–62. doi: 10.1038/s42255-024-01134-4 (PMC11495999; doi:10.1038/s42255-024-01134-4)
Supplement: Supplementary file 23 — Statistical source data. [file 42255_2024_1134_MOESM23_ESM.xlsx]

## Sheet: 6 a and b
Primary hepatocytes isolated from mice fed a standard chow diet and HepG2 cells were treated with or without sodium oxalate (NaOX, 250 μM, primary mouse hepatocytes; 500 μM, HepG2 cells). Expression of genes regulating fatty acid uptake/transport in mouse primary hepatocytes relative to Actb (n=5), and in HepG2 cells relative to GAPDH (n=4).
		Primary Hepatocytes							HepG2
		Cd36	Slc27a2	Slc27a4	Slc27a5				CD36	SLC27A2	SLC27A4	SLC27A5
		0.76479	0.832393	0.785307	1.41637				1.22001	0.560587	1.05904	0.495098
		1.2512	1.08167	0.934611	1.02162				1.64887	0.941911	1.01884	1.06796
		0.985323	0.948661	1.12485	1.14967				1.07986	1.97697	1.1995	1.25281
		0.845138	1.09917	1.19312	1.14967				0.911352	0.446261	1.36173	1.40045
		1.23972	1.2535	1.53346	0.946391

## Sheet: 6 c and d
Primary hepatocytes isolated from mice fed a standard chow diet and HepG2 cells were treated with or without sodium oxalate (NaOX, 250 μM, primary mouse hepatocytes; 500 μM, HepG2 cells). Expression of genes regulating fatty acid and lipid biosynthesis in mouse primary hepatocytes relative to Actb (n=5), and in HepG2 cells relative to GAPDH (n=3)
		Primary Hepatocytes								HepG2
		Srebp1	Fasn	Acc1	Scd1					SREBP1	FASN	ACC1	SCD1
		0.904996	1.26483	1.98256	0.985678					1.04512	0.922607	0.950837	0.960393
		0.971881	1.12989	1.34184	0.982335					0.985788	1.10413	0.662259	0.925101
		1.00894	1.44701	1.40784	0.413531					1.13871	0.916086	0.901095	0.864045
		0.976674	1.09117	1.17774	0.891843
		0.973506	1.43806	1.40572	0.616949

## Sheet: 6f and g
Primary hepatocytes and HepG2 cells were treated overnight with increasing concentrations of the oxalate precursor, hydroxyproline (0-10 mM). Neutral lipids were visualized with Nile Red stain (red) and nuclei were labeled with DAPI. Intensity of Nile Red staining in primary hepatocytes and HepG2 cells was normalized to number of nuclei (DAPI) and expressed as fold change (n=4).
			Primary Hepatocytes							HepG2 cells
		1mM	5mM	10mM					1mM	5mM	10mM
		1.20344	1.56187	2.01893					1.04364	1.19249	1.81398
		1.16475	1.34701	1.98976					1.01573	1.37177	1.94036
		1.09986	1.34257	1.66883					1.077	1.25156	1.41172
		1.21293	1.29204	1.45802					1.11789	1.05421	1.70001

## Sheet: 6 i and j
Primary hepatocytes and HepG2 cells were treated overnight with increasing concentrations of the oxalate precursor, glycolate (0-10 mM). Neutral lipids were visualized with Nile Red stain (red) and nuclei were labeled with DAPI. Intensity of Nile Red staining in primary hepatocytes and HepG2 cells was normalized to number of nuclei (DAPI) and expressed as fold change (n=4).
					Primary Hepatocytes						HepG2 cells
				1mM	5mM	10mM				1mM	5mM	10mM
				1.09171	1.12336	1.5389				0.995602	1.13643	1.4053
				1.10142	1.17912	1.2892				0.959751	1.17531	1.87528
				1.22445	1.34144	1.48392				1.1449	1.2921	1.5876
				1.13889	1.28686	1.64055				1.04697	1.16402	1.52836

## Sheet: 6k
Primary hepatocytes and HepG2 cells were treated overnight with 10 mM of hydroxyproline. The expression of Ppara and Cpt1a in primary hepatocytes was normalized to Gapdh, and the expression of PPARA and CPT1A in HepG2 cells was normalized to GAPDH (n=4).
			Primary Hepatocytes		HepG2 cells
			Ppara	Cpt1a	PPARA	CPT1A
			0.698415	0.468452	0.802268	0.66249
			0.69104	0.487538	0.793796	0.424426
			0.633763	0.44635	0.728002	0.676541
			0.661652	0.610055	0.760038	0.553841

## Sheet: 6l
Primary hepatocytes and HepG2 cells were treated overnight with 10 mM of glycolate. The expression of Ppara and Cpt1a in primary hepatocytes was normalized to Gapdh, and the expression of PPARA and CPT1A in HepG2 cells was normalized to GAPDH (n=4).
			Primary Hepatocytes		HepG2 cells
			Ppara	Cpt1a	PPARA	CPT1A
			0.758522	0.6035	0.818041	0.747087
			0.71489	0.410452	0.590344	0.413087
			0.669237	0.550258	0.778471	0.503423
			0.805205	0.669767	0.856752	0.7523

## Sheet: 6 m and n
Primary hepatocytes and HepG2 cells were treated overnight with 10 mM of hydroxyproline, followed by analysis of intracellular oxalate normalized to protein concentrations (n=4).
		Primary Hepatocytes				HepG2 cells
	Hydroxyproline	0	10 mM		Hydroxyproline	0	10 mM
		3.69638	7.64787			5.00701	12.8208
		5.24041	9.22899			6.71521	10.3877
		4.86608	8.36625			5.84049	13.6059
		2.71274	10.7371			3.38593	13.712

## Sheet: 6 o and p
Primary hepatocytes and HepG2 cells were treated overnight with 10 mM of glycolate, followed by analysis of intracellular oxalate normalized to protein concentrations (n=4).
							Primary Hepatocytes					HepG2 cells
						Glycolate	0	10 mM			Glycolate	0	10 mM
							3.97757	6.67187				6.3034	12.0553
							3.58466	9.1258				4.01913	13.6161
							4.64883	8.06072				5.20179	10.1521
							2.67119	9.32706				3.80131	12.048
