# Supplementary material for: Inhibition of hepatic oxalate overproduction ameliorates metabolic dysfunction-associated steatohepatitis
Source: Nat Metab. 2024 Sep 27;6(10):1939–62. doi: 10.1038/s42255-024-01134-4 (PMC11495999; doi:10.1038/s42255-024-01134-4)
Supplement: Supplementary file 24 — Statistical source data. [file 42255_2024_1134_MOESM24_ESM.xlsx]

## Sheet: 7a 
PPARA gene expression relative to GAPDH in HepG2 cells treated with (red dots) or without (control, blue dots) NaOX and with (dashed line) or without (vehicle, solid line) actinomycin D (5 μg/mL) overnight and expressed as fold change from control (without NaOX or actinomycin D) (n=4).
			Vehicle				Actinomycin D
		Control	1	1	1	1	0.160588	0.267154	0.379083	0.454282
		Oxalate	0.808839	0.739734	0.789935	0.827825	0.138783	0.2716	0.313184	0.440372

## Sheet: 7 b
HepG2 cells were transfected with either GFP control (GFP) or PPARα plasmids. After 48 h, the cells were lysed for Western blot analysis of PPARα relative to GAPDH (n=4).

## Sheet: 7 c 
Expression of CPT1A and ACADM relative to GAPDH in HepG2 cells treated with or without NaOX, Wy 14,643 (10 µM) or vehicle control (ethanol) overnight and expressed as fold change from control (without NaOX with ethanol) (n=5).
			NaOX					Wy 14,643					NaOX + Wy 14,643
		CPT1a	0.764087	0.721287	0.386271	0.534942	0.515709	2.05082	1.55768	1.46643	2.04354	1.36559	1.48154	1.02561	1.09673	1.22111	1.07588
		ACADM	0.715964	0.528068	0.710706	0.601023	0.654918	1.47648	2.17856	1.68117	1.74244	2.1466	1.05652	1.30669	1.12567	1.20424	1.1477

## Sheet: 7 d 
Oxygen consumption rate (OCR) determined by Seahorse analysis in HepG2 cells treated with or without NaOX overnight. OCR was normalized to protein concentrations (n=5)
		N=1
		Time (minutes)	Control					Oxalate
		1.37983	3.70371	4.89378	3.72798	4.86371	4.58534	2.35159	3.51693	3.38313	2.83158	1.15145
		9.88204	3.62134	4.73135	3.59325	4.72131	4.47224	2.25698	3.38738	3.21927	2.76807	1.1077
		18.3876	3.587	4.66578	3.52876	4.70635	4.43072	2.1763	3.31243	3.13967	2.73564	1.05275
		27.2214	1.69482	2.00696	1.80223	2.0646	1.86694	1.67142	2.52693	2.4979	1.99335	0.93405
		35.7112	2.27329	2.56174	2.27141	2.598	2.53677	1.77987	2.90806	2.80531	2.21612	0.974505
		44.2093	2.71378	3.175	2.8499	3.29002	3.13819	1.7934	3.02698	2.96862	2.2841	0.962459
		52.8145	5.73112	6.01989	5.93813	6.68028	5.27186	2.29448	4.49292	4.53517	3.51309	1.08537
		61.3211	5.87452	5.50396	5.70104	5.99465	4.83884	2.41017	4.2856	4.33357	3.3722	1.1044
		69.8239	5.75751	5.35072	5.67753	5.64771	4.66158	2.39317	4.40062	4.06637	3.33123	1.09455
		78.435	1.68841	2.71404	3.17831	3.80565	3.29623	1.48478	2.30393	2.10365	1.786	0.882773
		86.9398	1.42282	1.78464	1.8712	2.12633	1.81154	1.41637	2.01849	1.92351	1.66178	0.886853
		95.442	1.36639	1.6628	1.60407	1.83414	1.64603	1.39173	1.92074	1.87439	1.60145	0.895
		N=2
		Time (minutes)	Control				Oxalate
		1.38009	9.63272	13.0182	10.7934	14.1121	8.84821	9.28828	7.20179
		9.88855	9.62733	12.9777	10.8679	14.1718	8.85691	9.15123	7.14659
		18.3983	9.699	13.0896	11.0526	14.2529	8.90224	9.17456	7.2003
		27.0128	5.75364	8.15076	6.89688	9.17345	6.99166	8.21033	5.91828
		35.5191	6.32695	8.88856	7.58899	10.1724	7.37479	8.47746	6.18567
		44.0284	6.78926	9.63247	8.27142	10.9247	7.58833	8.58493	6.37914
		52.6423	14.8461	24.4626	18.1984	22.4106	11.1995	10.4234	8.70627
		61.146	14.9347	22.7796	17.4986	20.6702	11.387	10.1974	8.45556
		69.6477	14.4082	20.3672	16.4158	19.0555	11.0667	9.90978	8.22024
		78.2545	4.12813	6.23731	5.28388	7.01258	5.47464	6.49063	4.81276
		86.7547	4.19723	6.07586	5.30003	7.05737	5.44554	6.42692	4.72451
		95.2579	4.1556	5.95598	5.15867	6.92681	5.39984	6.3134	4.70782
		N=3
		Time (minutes)	Control				Oxalate
		1.38035	6.15832	6.30455	6.07198	6.14295	3.37338	5.51202	5.56008
		9.88907	6.08883	6.26458	5.99485	6.13965	3.33611	5.48423	5.58342
		18.398	6.13353	6.31119	6.05146	6.22079	3.36285	5.54265	5.63809
		27.0135	3.148	3.20161	3.14719	3.34575	1.96128	3.44549	3.30121
		35.5123	3.41593	3.5523	3.36118	3.7082	2.12781	3.74658	3.57191
		44.0092	3.74217	4.02421	3.7549	4.13411	2.33131	4.10404	3.86238
		52.6186	9.07866	11.3981	8.65102	9.56375	4.7785	6.56344	7.05044
		61.1247	9.36314	10.8756	8.1623	9.49653	5.08517	7.24773	7.16193
		69.6281	9.44661	10.7667	8.68682	9.39031	5.09802	7.41303	7.4244
		78.235	2.41406	2.63971	2.80633	2.81277	1.49899	2.88059	2.6463
		86.7359	2.44923	2.60638	2.65216	2.74142	1.51974	2.78972	2.71166
		95.241	2.43204	2.55173	2.56472	2.66624	1.52615	2.74197	2.6973
		N=4
		Time (minutes)	Control					Oxalate
		1.37983	5.45763	5.45264	5.8358	5.31117	7.35581	4.76393	5.11289	5.37516	4.16191
		9.89219	5.43899	5.41757	5.77122	5.19153	7.35302	4.70012	5.06032	5.33498	4.09659
		18.3994	5.43282	5.49733	5.7971	5.20708	7.43213	4.72231	5.13026	5.38806	4.12542
		27.0188	1.87766	2.55002	3.05516	2.61055	3.86618	2.53304	2.94702	3.19127	2.36552
		35.5251	1.866	2.86007	3.44099	3.04793	4.31841	2.74663	3.32749	3.33953	2.65935
		44.0331	2.36784	3.37317	4.01861	3.6713	5.07933	3.17594	3.92532	3.79574	3.04462
		52.6422	7.04047	10.1686	10.4182	9.85213	11.6922	9.52318	9.40165	9.1571	6.64722
		61.1463	7.65554	9.2135	10.4974	9.56361	12.6398	9.03267	9.31964	7.97716	6.47695
		69.6507	7.60329	9.18015	10.4422	9.29253	12.5117	8.0117	9.26822	8.05384	6.18394
		78.2596	1.32164	2.20193	2.68446	2.10098	3.21881	1.98904	2.52222	2.78211	1.89775
		86.765	1.39807	2.17276	2.63742	2.12263	2.95582	2.01767	2.48981	2.71595	1.85775
		95.4877	1.40378	2.11497	2.49714	2.07599	2.94061	1.98295	2.42726	2.6168	1.82688
		N=5	Representative for Figure 7d
		Time (minutes)	Control			Oxalate
		1.37983	4.14265	3.9209	3.89034	3.25306	2.3129	2.35395	1.56465
		9.88204	4.06465	3.87609	3.81087	3.18668	2.28695	2.30038	1.54126
		18.3876	4.07866	3.93284	3.8024	3.16841	2.28893	2.29358	1.55772
		27.2214	1.89213	1.7476	1.78887	2.32487	1.56027	1.69806	1.08405
		35.7112	2.26442	2.00808	2.14588	2.5125	1.8332	1.84753	1.1994
		44.2093	2.63995	2.48854	2.47554	2.55964	1.94788	1.90048	1.25052
		52.8145	6.6187	3.93994	5.87848	3.75128	3.01743	2.7401	1.80229
		61.3211	5.82446	3.282	4.98555	3.68022	2.91224	2.57086	1.70315
		69.8239	5.78576	3.2025	4.92351	3.53614	2.95389	2.56572	1.68737
		78.435	1.50814	1.9691	1.36594	1.86899	1.28083	1.29256	0.809977
		86.9398	1.27521	1.3104	1.17644	1.78634	1.17071	1.23077	0.835982
		95.442	1.17035	1.19263	1.10541	1.73911	1.09255	1.19068	0.815638

## Sheet: 7 e 
Seahorse data analyzed for non-mitochondrial consumption, basal respiration, maximal respiration, proton leak, and ATP production in HepG2 cells treated with and without NaOX and expressed as fold change from control cells (n=5).
		Non-mitochondrial consumption	Basal Respiration	Maximal Respiration	Proton Leak	ATP production
		0.946984	0.369655	0.382655	1.46762	0.24324
		0.909199	0.696736	0.607279	0.884165	0.655258
		1.04616	0.401773	0.37435	0.699907	0.31025
		1.00316	0.716713	0.839292	0.93223	0.675768
		0.986381	0.455961	0.321274	0.80559	0.305885

## Sheet: 7 f
HepG2 cells were transfected with either GFP control (GFP) or PPARα plasmids. After 24 h, the cells were treated overnight with or without NaOX followed by analyses. Seahorse analysis of mitochondrial consumption, basal respiration, maximal respiration, proton leak, and ATP production (n=4).
		GFP+NaOX					PPARα					PPARα +NaOX
	Non-Mitochondrial (NM) Oxygen Consumption	0.845502	1.05356	0.571648	0.834407		1.17806	1.57612	1.37089	1.08047		0.954551	1.23997	0.828144	1.10327
	Basal Respiration	0.578738	0.305412	0.616369	0.661074		1.39583	1.52339	1.43553	1.27676		0.855164	0.886133	0.852669	0.875643
	Maximal Respiration	0.438279	0.13567	0.550113	0.608227		0.977866	1.32116	1.3137	1.38126		0.957714	0.647267	0.770965	0.980849
	Proton Leak	0.911494	0.526358	0.633532	0.702536		1.01111	1.38886	1.19262	1.2273		0.982077	0.925052	0.735353	0.727187
	ATP Production	0.421885	0.206064	0.606417	0.638805		1.57718	1.58388	1.57639	1.30333		0.79534	0.868633	0.920699	0.955376

## Sheet: 7 i
Mitochondrial superoxide was visualized with MitoSOX (red) and nuclei were labeled with Hoechst (blue) in HepG2 cells treated with or without sodium oxalate (NaOX, 500 μM). Intensity of MitoSOX was normalized to number of nuclei (Hoechst) and expressed as fold change from control (n=3).
	Control	NaOX
	1	1.5842
	1	2.24954
	1	1.85813

## Sheet: 7 j
HepG2 cells were transfected with either GFP control (GFP) or GFP-tagged AGXT (AGXT) plasmids. After 24 h, the cells were treated with BSA-conjugated palmitic acid (PA, 200 µM) overnight. Neutral lipids were visualized with Nile Red stain and nuclei were labeled with DAPI. Intensity of Nile Red staining was normalized to number of nuclei (DAPI) and expressed as fold change from GFP control (n=3).
	GFP	AGXT
	1	0.497251
	1	0.539036
	1	0.439508

## Sheet: 7k
HepG2 cells were transfected with either GFP control (GFP) or GFP-tagged AGXT (AGXT) plasmids. After 24 h, the cells were treated with BSA-conjugated palmitic acid (PA, 200 µM) overnight. Seahorse analysis of non-mitochondrial consumption, basal respiration, maximal respiration, proton leak, and ATP production expressed as fold change from GFP control (n=3).
		Non-mitochondrial consumption	Basal Respiration	Maximal Respiration	Proton Leak	ATP Production
		1.14089	2.35249	2.84622	1.51341	1.55524
		1.05923	1.39292	1.47929	1.08313	1.69051
		1.40242	2.16906	2.37778	2.06107	2.21581

## Sheet: 7m
HepG2 cells were transfected with either GFP control (GFP) or GFP-tagged AGXT (AGXT) plasmids. After 24 h, the cells were treated with BSA-conjugated palmitic acid (PA, 200 µM) overnight. Mitochondrial superoxide was visualized with MitoSOX (red) and nuclei were labeled with Hoechst (blue). Intensity of MitoSOX was normalized to number of nuclei (Hoechst) and expressed as fold change from GFP con…
		GFP	AGXT
		1	0.680875
		1	0.662082
		1	0.676298
