# Supplementary material for: Inhibition of hepatic oxalate overproduction ameliorates metabolic dysfunction-associated steatohepatitis
Source: Nat Metab. 2024 Sep 27;6(10):1939–62. doi: 10.1038/s42255-024-01134-4 (PMC11495999; doi:10.1038/s42255-024-01134-4)
Supplement: Supplementary file 26 — Statistical source data. [file 42255_2024_1134_MOESM26_ESM.xlsx]

## Sheet: 8b
Mice were injected with AAV8-GFP or AAV8-AGXT (2x10¹¹ viral genomes per mouse) and placed on the MASH diet for 6 months prior to endpoint analyses. Liver samples were collected from mice treated with AAV8-GFP (n=8) or AAV8-AGXT (n=6), stained for F4/80 (red) and DAPI (blue) to visualize nuclei, analyzed for F4/80+ cells and expressed as fold change from AAV8-GFP.
		AAV8-GFP	AAV8-AGXT
		0.892092	0.754059
		1.11899	0.523584
		1.29343	0.41501
		1.46961	0.459337
		0.606768	0.480729
		0.661476	0.58755
		1.01589
		0.94175

## Sheet: 8d
Mice were injected with AAV8-GFP or AAV8-AGXT (2x10¹¹ viral genomes per mouse) and placed on the MASH diet for 24 weeks prior to endpoint analyses. Liver samples were collected from mice treated with AAV8-GFP (n=8) or AAV8-AGXT (n=6), stained for Ly6G (green) and DAPI (blue) to visualize nuclei, analyzed for Ly6G+ cells and expressed as fold change from AAV8-GFP.
		AAV8-GFP	AAV8-AGXT
		1.54839	0.967742
		1.67742	0.516129
		0.967742	0.774194
		0.903226	0.387097
		1.03226	1.16129
		0.387097	0.580645
		0.967742
		0.516129

## Sheet: 8e
HepG2 cells were transfected with either GFP control (GFP) or PPARα plasmids. After 24 h, the cells were treated overnight with or without sodium oxalate (NaOX, 500 µM) followed by analysis of CCL2 expression relative to GAPDH (n=4).
			GFP+NaOX					PPARα					PPARα + NaOX
		CCL2	1.26961	1.57609	1.71844	2.17426		0.666983	0.930225	0.856822	0.8194		0.662297	1.1855	0.96797	1.26953

## Sheet: 8g
HepG2 cells were plated into the 24 well plate and treated with or without NaOX (500 µM) overnight. Fluorescently labeled human peripheral blood monocytes (hPBMs, green) were loaded into the top chamber of the transwell hanging inserts and allowed to pass through a membrane overnight. Number of transmigrated hPBMs per well (n=4).
		Control	NaOX
		10858	11833
		9991	13529
		12184	12314
		10869	13209

## Sheet: 8i
HepG2 cells were transfected with siRNA against CCL2 (siCCL2) or scrambled siRNA control (siCTL). After 48 hours, the expression of CCL2 relative to GAPDH was determined by qRT-PCR (n=4).
		siCTL	siCCL2
		1	0.374368
		1	0.30797
		1	0.423367
		1	0.513377
