# Supplementary material for: Inhibition of hepatic oxalate overproduction ameliorates metabolic dysfunction-associated steatohepatitis
Source: Nat Metab. 2024 Sep 27;6(10):1939–62. doi: 10.1038/s42255-024-01134-4 (PMC11495999; doi:10.1038/s42255-024-01134-4)
Supplement: Supplementary file 27 — Statistical source data. [file 42255_2024_1134_MOESM27_ESM.xlsx]

## Sheet: 9c
Male C57BL/6J mice were injected with AAV8-TBG-GFP or AAV8-TBG-AGXT (2x1011 viral genomes per mouse) and placed on the MASH diet for 24 weeks prior to endpoint analyses. Untargeted lipidomics was integrated with RNA-sequencing of livers from the same mice treated with AAV8-GFP or AAV8-AGXT (n=4). Spearman’s correlations were calculated between the expression of proinflammatory/fibrotic genes and …
	Inflammatory/fibrotic gene	Relative experssion	Inflammatory lipid metabolite	Relative abundace
	Ccl11_ENSMUSG00000020676	-0.904645	Hex1Cer(d18:1_23:0)_1	-0.759151
	Mapk7_ENSMUSG00000001034	-0.899968	Hex1Cer(d18:1_16:0)_1	-0.757339
	Traf2_ENSMUSG00000026942	-0.869299	SM(d18:1_16:0)_1	-0.754108
	Bmp8b_ENSMUSG00000002384	-0.867812	Cer(d18:0_23:0)_1	-0.738575
	Cxcl2_ENSMUSG00000058427	-0.861783	SM(d40:0)_1	-0.736941
	Nfkb2_ENSMUSG00000025225	-0.834371	Cer(d18:0_24:0)_1	-0.731828
	Tnfaip3_ENSMUSG00000019850	-0.831063	SM(d18:1_24:1)_1	-0.729736
	Creb3l1_ENSMUSG00000027230	-0.828132	SM(d18:1_25:0)_1	-0.713249
	Tnfrsf12a_ENSMUSG00000023905	-0.824537	SM(d18:1_24:2)_1	-0.710646
	Ccl4_ENSMUSG00000018930	-0.810575	SM(d18:0_22:0)_1	-0.710079
	Relb_ENSMUSG00000002983	-0.804053	SM(d18:1_22:1)_1	-0.709057
	Cxcl14_ENSMUSG00000021508	-0.803885	SM(d18:1_22:1)_2	-0.705717
	Cxcl16_ENSMUSG00000018920	-0.801195	Cer(d18:0_24:1)_1	-0.704445
	Gnb5_ENSMUSG00000032192	-0.800191	SM(d43:2)_1	-0.702271
	Ccl7_ENSMUSG00000035373	-0.797222	Cer(d18:1_24:1)_1	-0.701861
	Bcl2a1b_ENSMUSG00000089929	-0.792696	SM(d33:1)_1	-0.691555
	Tgfb3_ENSMUSG00000021253	-0.789977	Hex1Cer(d18:1_24:0)_1	-0.688956
	Ccl2_ENSMUSG00000035385	-0.781157	SM(d18:0_16:0)_1	-0.688864
	Tnfrsf10b_ENSMUSG00000022074	-0.765809	Cer(d18:1_23:0)_2	-0.67506
	Ccl3_ENSMUSG00000000982	-0.76169	Hex1Cer(d18:1_24:1)_1	-0.654075
	Pf4_ENSMUSG00000029373	-0.758371	Cer(d18:0_22:0)_1	-0.653068
	Bcl2_ENSMUSG00000057329	-0.754127	SM(d18:1_24:0)_1	-0.630411
	Adcy1_ENSMUSG00000020431	-0.743177	SM(d18:1_24:0)_2	-0.628313
	Ccl5_ENSMUSG00000035042	-0.737143	SM(d18:1_14:0)_1	-0.626057
	Ccl9_ENSMUSG00000019122	-0.733261	SM(d18:1_23:0)_2	-0.620197
	Cxcl10_ENSMUSG00000034855	-0.719186	Cer(d19:1_24:1)_1	-0.606718
	Birc5_ENSMUSG00000017716	-0.719073	SM(d18:2_23:0)_1	-0.605262
	Tgfb2_ENSMUSG00000039239	-0.714455	SM(d18:1_20:0)_1	-0.605262
	Ccl1_ENSMUSG00000020702	-0.705453	Cer(d18:1_24:1)_2	-0.598874
	Ccl12_ENSMUSG00000035352	-0.695264	Hex1Cer(d18:1_22:0)_1	-0.592282
	Tnf_ENSMUSG00000024401	-0.687644	Cer(d18:1_22:1)_1	-0.586343
	Bcl11b_ENSMUSG00000048251	-0.670331	Cer(d18:1_16:0)_1	-0.586175
	Cxcl3_ENSMUSG00000029379	-0.667918	Cer(d17:0_23:0)+O:(s)_1	-0.573827
	Src_ENSMUSG00000027646	-0.665858	SM(d41:2)_1	-0.565908
	Mapk13_ENSMUSG00000004864	-0.662827	SM(d18:2_16:0)_1	-0.556029
	Sele_ENSMUSG00000026582	-0.662811	Cer(d18:1_24:0)_2	-0.540665
	Ccl8_ENSMUSG00000009185	-0.662499	Cer(d18:1_23:1)_2	-0.523661
	Tnfaip2_ENSMUSG00000021281	-0.647597	Cer(d18:2_24:1)_2	-0.523283
	Adcy7_ENSMUSG00000031659	-0.641884	Cer(d18:0_24:1)+O:(s)_1	-0.50658
	Tnfrsf11a_ENSMUSG00000026321	-0.636303	Cer(d18:2_24:1)_4	-0.500284
	Osmr_ENSMUSG00000022146	-0.632792	Cer(d18:1_24:0)_1	-0.497016
	Cxcl9_ENSMUSG00000029417	-0.62528	Cer(d18:0_22:1)_1	-0.485598
	Cxcl5_ENSMUSG00000029371	-0.611487	SM(d18:1_20:1)_1	-0.473448
	Birc2_ENSMUSG00000057367	-0.600088	Cer(d18:2_23:0)_1	-0.447386
	Bcl2a1d_ENSMUSG00000099974	-0.594667	Cer(d18:0_22:1)_2	-0.435132
	Dock2_ENSMUSG00000020143	-0.584389	Cer(d18:1_23:1)_1	-0.429067
	Ccl17_ENSMUSG00000031780	-0.570655	SM(d18:1_22:1)_3	-0.425022
	Nfkb1_ENSMUSG00000028163	-0.511429	Cer(d18:1_18:0)_1	-0.402067
	Bcl2a1a_ENSMUSG00000102037	-0.464869	Cer(d18:1_22:1)_3	-0.340364
	Ccl6_ENSMUSG00000018927	-0.395294	SM(d42:1)_1	-0.322921
	Bmper_ENSMUSG00000031963	-0.334507	Cer(d18:2_24:1)_1	-0.310167
	Ccl20_ENSMUSG00000026166	-0.307525	Cer(d18:1_20:0)_1	-0.245898
	Mapk15_ENSMUSG00000063704	-0.246145	Cer(d18:1_22:0)_1	-0.190183

## Sheet: 9d
Male C57BL/6J mice were injected with AAV8-TBG-GFP or AAV8-TBG-AGXT (2x1011 viral genomes per mouse) and placed on the MASH diet for 24 weeks prior to endpoint analyses. Untargeted lipidomics was integrated with RNA-sequencing of livers from the same mice treated with AAV8-GFP or AAV8-AGXT (n=4). Spearman’s correlations were calculated between the expression of proinflammatory/fibrotic genes and …
	Inflammatory/fibrotic gene	Relative experssion	PUFA in triglycerides	Relative abundace
	Ccl11_ENSMUSG00000020676	-0.904645	TG(16:1_16:2_22:6)_1	1.03292
	Mapk7_ENSMUSG00000001034	-0.899968	TG(16:0_18:1_20:6)_1	0.981164
	Traf2_ENSMUSG00000026942	-0.869299	TG(18:0_18:2_20:4)_1	0.969418
	Bmp8b_ENSMUSG00000002384	-0.867812	TG(18:1_18:2_19:2)_1	0.930896
	Cxcl2_ENSMUSG00000058427	-0.861783	TG(16:1_16:2_22:6)_2	0.905327
	Nfkb2_ENSMUSG00000025225	-0.834371	TG(16:1_17:1_16:2)_1	0.884998
	Tnfaip3_ENSMUSG00000019850	-0.831063	TG(18:2_18:2_20:4)_1	0.878605
	Creb3l1_ENSMUSG00000027230	-0.828132	TG(18:1_18:2_20:4)_3	0.869043
	Tnfrsf12a_ENSMUSG00000023905	-0.824537	TG(18:1_20:1_24:1)_1	0.865716
	Ccl4_ENSMUSG00000018930	-0.810575	TG(16:1_17:1_18:2)_2	0.863163
	Relb_ENSMUSG00000002983	-0.804053	TG(18:1_18:2_20:2)_2	0.858691
	Cxcl14_ENSMUSG00000021508	-0.803885	TG(16:1_18:1_18:3)_2	0.850471
	Cxcl16_ENSMUSG00000018920	-0.801195	TG(16:1_18:2_22:6)_2	0.846301
	Gnb5_ENSMUSG00000032192	-0.800191	TG(16:1_16:3_18:3)_2	0.831633
	Ccl7_ENSMUSG00000035373	-0.797222	TG(18:4_18:1_16:3)_1	0.830729
	Bcl2a1b_ENSMUSG00000089929	-0.792696	TG(18:1_18:3_22:6)_1	0.824301
	Tgfb3_ENSMUSG00000021253	-0.789977	TG(16:3_18:0_20:1)_1	0.814578
	Ccl2_ENSMUSG00000035385	-0.781157	TG(17:1_18:2_18:2)_2	0.812016
	Tnfrsf10b_ENSMUSG00000022074	-0.765809	TG(16:1_18:1_18:1)+O:(s)_1	0.808352
	Ccl3_ENSMUSG00000000982	-0.76169	TG(18:1_18:2_18:2)_4	0.807873
	Pf4_ENSMUSG00000029373	-0.758371	TG(18:1_18:2_20:4)_1	0.792184
	Bcl2_ENSMUSG00000057329	-0.754127	TG(17:1_18:1_18:2)_1	0.761089
	Adcy1_ENSMUSG00000020431	-0.743177	TG(16:1_17:1_18:2)_3	0.761035
	Ccl5_ENSMUSG00000035042	-0.737143	TG(14:1_16:1_22:6)_2	0.749803
	Ccl9_ENSMUSG00000019122	-0.733261	TG(16:2_18:2_22:6)_2	0.746188
	Cxcl10_ENSMUSG00000034855	-0.719186	TG(18:1_19:1_20:1)_1	0.746184
	Birc5_ENSMUSG00000017716	-0.719073	TG(16:1_18:2_18:4)_2	0.73275
	Tgfb2_ENSMUSG00000039239	-0.714455	TG(16:1_16:2_22:6)_3	0.725805
	Ccl1_ENSMUSG00000020702	-0.705453	TG(16:1_18:1_16:3)_3	0.724322
	Ccl12_ENSMUSG00000035352	-0.695264	TG(18:1_18:3_22:6)_2	0.723691
	Tnf_ENSMUSG00000024401	-0.687644	TG(16:0_12:1_22:6)_1	0.723556
	Bcl11b_ENSMUSG00000048251	-0.670331	TG(16:1_18:2_20:5)_1	0.722526
	Cxcl3_ENSMUSG00000029379	-0.667918	TG(16:1_18:2_20:5)_2	0.722526
	Src_ENSMUSG00000027646	-0.665858	TG(16:0_18:2_18:2)_1	0.71624
	Mapk13_ENSMUSG00000004864	-0.662827	TG(16:1_18:3_22:6)_1	0.711714
	Sele_ENSMUSG00000026582	-0.662811	TG(18:1_22:1_20:3)_2	0.704945
	Ccl8_ENSMUSG00000009185	-0.662499	TG(16:1_18:2_16:3)_5	0.70264
	Tnfaip2_ENSMUSG00000021281	-0.647597	TG(14:1_16:1_22:6)_1	0.694874
	Adcy7_ENSMUSG00000031659	-0.641884	TG(18:2_20:2_22:3)_1	0.68967
	Tnfrsf11a_ENSMUSG00000026321	-0.636303	TG(18:1_18:1_22:6)_1	0.687771
	Osmr_ENSMUSG00000022146	-0.632792	TG(16:2_18:2_22:6)_1	0.686397
	Cxcl9_ENSMUSG00000029417	-0.62528	TG(18:1_18:1_18:4)_1	0.683002
	Cxcl5_ENSMUSG00000029371	-0.611487	TG(18:1_18:2_20:4)_4	0.682387
	Birc2_ENSMUSG00000057367	-0.600088	TG(16:1_18:1_22:6)_2	0.67198
	Bcl2a1d_ENSMUSG00000099974	-0.594667	TG(16:1_18:3_22:6)_2	0.663198
	Dock2_ENSMUSG00000020143	-0.584389	TG(16:0_18:2_18:3)_1	0.654467
	Ccl17_ENSMUSG00000031780	-0.570655	TG(18:1_18:2_22:5)_2	0.651823
	Nfkb1_ENSMUSG00000028163	-0.511429	TG(18:1_18:1_18:2)_2	0.648808
	Bcl2a1a_ENSMUSG00000102037	-0.464869	TG(16:1_18:2_18:2)_1	0.646249
	Ccl6_ENSMUSG00000018927	-0.395294	TG(16:1_18:1_18:4)_2	0.640029
	Bmper_ENSMUSG00000031963	-0.334507	TG(18:2_16:3_18:3)_1	0.639706
	Ccl20_ENSMUSG00000026166	-0.307525	TG(18:1_18:1_20:6)_1	0.63314
	Mapk15_ENSMUSG00000063704	-0.246145	TG(18:1_20:1_22:1)_1	0.629839
