# Supplementary material for: Inhibition of hepatic oxalate overproduction ameliorates metabolic dysfunction-associated steatohepatitis
Source: Nat Metab. 2024 Sep 27;6(10):1939–62. doi: 10.1038/s42255-024-01134-4 (PMC11495999; doi:10.1038/s42255-024-01134-4)
Supplement: Supplementary file 28 — Statistical source data. [file 42255_2024_1134_MOESM28_ESM.xlsx]

## Sheet: 10 a and b
Male C57BL/6J mice were fed the MASH diet for 12 weeks, then orally administered vehicle (n=7), 5 mg/kg/day (n=8) or 10 mg/kg/day (n=10) of MDMG-935P for an additional 12 weeks on the MASH diet prior to endpoint analyses. Liver samples were collected from the treated mice and the expression of Hao1, and Ldha relative to Gapdh was assessed by qRT-PCR.
			Hao1					Ldha
			MDMG-935P					MDMG-935P
		Vehicle	5 mg/kg	10 mg/kg			Vehicle	5 mg/kg	10 mg/kg
		1.1069	1.47684	0.855645			0.75256	1.01066	0.436834
		0.81684	1.08307	1.14983			0.598891	1.54304	0.285918
		0.758197	1.29446	1.53093			1.04449	1.06029	0.645287
		1.40614	0.699048	1.59924			1.61645	0.894979	0.482788
		0.618285	1.29634	1.0692			0.853654	1.04341	0.454801
		1.17007	2.03448	1.40501			1.17384	1.52744	0.609937
		1.12356	1.3603	0.729851			0.96011	1.73431	1.06613
			1.5453	1.25952				1.48464	0.580156
				1.92885					1.56946
				1.70592					0.967232

## Sheet: 10 c, d, e and f
Male C57BL/6J mice were fed the MASH diet for 12 weeks, then orally administered vehicle (n=7), 5 mg/kg/day (n=8) or 10 mg/kg/day (n=10) of MDMG-935P for an additional 12 weeks on the MASH diet prior to endpoint analyses. Protein abundance of GO and LDHA relative to β-Actin in liver samples from mice treated with vehicle, 5 mg/kg/day or 10 mg/kg/day of MDMG-935P.
						GO													LDHA
								MDMG-935P													MDMG-935P
							Vehicle	5 mg/kg/d	10 mg/kg/d											Vehicle	5 mg/kg/d	10 mg/kg/d
							0.886329	0.877671	0.889309											1.01602	0.987654	1.16887
							0.88343	0.952985	0.896218											0.977242	1.03711	1.13366
							1.23024	0.941439	0.824056											1.00673	0.933996	1.01252
							1.01995	0.808746	0.63761											0.940199	1.09283	0.973212
							1.06818	0.972094	0.889059											0.947348	1.11758	1.02281
							1.03601	0.971549	1.01058											0.994876	1.16624	1.38613
							0.875872	0.889408	1.05387											1.11758	1.15468	1.1956
								1.06222	1.15623												1.49128	1.45956
									1.01201													1.1884
									1.09055													0.906462

## Sheet: 10g
Male C57BL/6J mice were fed the MASH diet for 12 weeks, then orally administered vehicle (n=7), 5 mg/kg/day (n=8) or 10 mg/kg/day (n=10) of MDMG-935P for an additional 12 weeks on the MASH diet prior to endpoint analyses. Liver weight.
			MDMG-935P
		Vehicle	5 mg/kd/d	10 mg/kg/d
		2.144	2.722	2.469
		2.751	3.773	2.575
		2.953	3.292	1.951
		3.063	3.604	2.4
		2.351	2.225	2.095
		2.481	2.745	1.957
		3.041	2.62	1.995
			1.707	1.797
				2.823
				1.986

## Sheet: 10i
C57BL/6J mice were fed a standard chow diet for 12 weeks, then orally administered vehicle (n=10), or 10 mg/kg/day of MDMG-935P (n=8) for an additional 12 weeks on the standard chow diet prior to endpoint analyses. Body weight.
		Vechile	MDMG-935P
		40.1	36.23
		33.2	32.76
		38.2	36.54
		33.62	34.03
		34.3	39.54
		33.65	33.34
		33.03	32.4
		29.23	28.26
		28.5
		26.78

## Sheet: 10 j
C57BL/6J mice were fed a standard chow diet for 12 weeks, then orally administered vehicle (n=10), or 10 mg/kg/day of MDMG-935P (n=8) for an additional 12 weeks on the standard chow diet prior to endpoint analyses. Liver weight.
		Vechile	MDMG-935P
		1.4368	1.532
		1.287	1.2643
		1.6554	1.3863
		1.344	1.3876
		1.3013	1.7031
		1.3452	1.4076
		1.4893	1.2265
		1.325	1.1875
		1.2969
		1.1453

## Sheet: 10 k
C57BL/6J mice were fed a standard chow diet for 12 weeks, then orally administered vehicle (n=10), or 10 mg/kg/day of MDMG-935P (n=8) for an additional 12 weeks on the standard chow diet prior to endpoint analyses. Liver oxalate normalized to tissue weight in mice treated with vehicle (n=10) or 10 mg/kg/day of MDMG-935P (n=8).
		Vechile	MDMG-935P
		0.414683	0.361308
		0.190228	0.228845
		0.521228	0.276351
		0.368377	0.538248
		0.35428	0.456185
		0.366095	0.609204
		0.254111	0.179063
		0.309466	0.123559
		0.473983
		0.378059

## Sheet: 10 l
C57BL/6J mice were fed a standard chow diet for 12 weeks, then orally administered vehicle (n=10), or 10 mg/kg/day of MDMG-935P (n=8) for an additional 12 weeks on the standard chow diet prior to endpoint analyses. Plasma samples were analyzed for aspartate transaminase (AST) in mice treated with vehicle (n=10) or 10 mg/kg/day of MDMG-935P (n=8).
		Vechile	MDMG-935P
		25.401	81.2831
		129.545	68.5827
		88.9034	109.224
		68.5827	55.8822
		91.4435	91.4435
		76.203	45.7218
		86.3633	139.705
		86.3633	91.4435
		71.1227
		55.8822

## Sheet: 10 m
C57BL/6J mice were fed a standard chow diet for 12 weeks, then orally administered vehicle (n=10), or 10 mg/kg/day of MDMG-935P (n=8) for an additional 12 weeks on the standard chow diet prior to endpoint analyses. Plasma samples were analyzed for alanine transaminase (ALT) in mice treated with vehicle (n=10) or 10 mg/kg/day of MDMG-935P (n=8).
		Vechile	MDMG-935P
		80.5132	94.8906
		135.147	37.3811
		71.8868	69.0113
		89.1396	83.3887
		54.634	57.5094
		37.3811	46.0076
		86.2642	112.143
		63.2604	80.5132
		51.7585
		43.1321

## Sheet: 10 n
C57BL/6J mice were fed a standard chow diet for 12 weeks, then orally administered vehicle (n=10), or 10 mg/kg/day of MDMG-935P (n=8) for an additional 12 weeks on the standard chow diet prior to endpoint analyses. Liver triglycerides normalized to protein concentrations in livers from mice treated with vehicle (n=10) or 10 mg/kg/day of MDMG-935P (n=8).
		Vechile	MDMG-935P
		2.19593	3.07306
		2.08517	2.13679
		1.09203	2.5948
		2.97356	3.00373
		3.31418	2.48963
		1.70425	0.318317
		2.0175	1.40393
		4.19883	4.19157
		2.54977
		3.49985

## Sheet: 10 p
C57BL/6J mice were fed a standard chow diet for 12 weeks, then orally administered vehicle (n=10), or 10 mg/kg/day of MDMG-935P (n=8) for an additional 12 weeks on the standard chow diet prior to endpoint analyses. Liver samples were collected from mice treated with vehicle (n=10), or 10 mg/kg/day of MDMG-935P (n=8), and FAO-related genes relative to Gapdh were assessed by qRT-PCR.
			Vehicle										MDMG-935P
		Ppara	1.12688	0.861811	0.841276	0.702015	1.62081	0.707613	1.05279	0.800591	0.963206	1.32302	1.23809	1.28837	1.23165	0.936956	1.01903	0.961648	0.939582	0.805109
		Cpt1a	0.792674	0.995534	0.911082	0.872753	1.40052	0.807148	1.01956	0.661376	1.10521	1.43414	0.537436	1.10076	1.00838	0.946128	1.01376	1.10349	1.16364	0.964969
		Acadm	1.01897	0.9689	0.96548	0.841153	1.65882	0.994866	1.19407	0.719891	0.893945	0.743905	0.778073	1.00265	0.998346	1.10923	1.14424	1.11516	1.06606	0.746923
		Hadha	1.10123	0.99195	1.18482	0.913933	0.939376	0.898177	0.957442	0.922894	0.924905	1.16527	0.745248	0.964302	1.12637	0.89659	0.953802	1.12798	1.11873	0.71287

[truncated: 1 more sheets: 10 r]
